# Supplementary material for: Comparative Genomics Integrated with Association Analysis Identifies Candidate Effector Genes Corresponding to Lr20 in Phenotype-Paired Puccinia triticina Isolates from Australia
Source: Front Plant Sci. 2017 Feb 9;8:148. doi: 10.3389/fpls.2017.00148 (PMC5298990; doi:10.3389/fpls.2017.00148)
Supplement: Supplementary file 1 [file DataSheet1.zip]

Archive with 1 entries (1 files):
- data sheet 1.corrected.xlsx
