# Supplementary material for: Comparative Genomics Integrated with Association Analysis Identifies Candidate Effector Genes Corresponding to Lr20 in Phenotype-Paired Puccinia triticina Isolates from Australia
Source: Front Plant Sci. 2017 Feb 9;8:148. doi: 10.3389/fpls.2017.00148 (PMC5298990; doi:10.3389/fpls.2017.00148)
Supplement: Supplementary file 1 [file DataSheet1.zip › data sheet 1.corrected.xlsx]

## Sheet: Concatenated.SNPs 
Additional file 1 Table 1: Concatenated SNPs and genotype calls in 20 Pt isolates
supercontig_ID	base position	Reference allele	Alternate allele	Genotype calls
supercont2.1	175	G	A	GA,rh
supercont2.1	719	G	T	GT,rh
supercont2.1	720	T	C	rh,TC
supercont2.1	734	A	G	AG,rh
supercont2.1	965	C	T	rh,CT
supercont2.1	1107	G	A	AA,GA
supercont2.1	1226	G	A	GA,rh
supercont2.1	1230	G	A	GA,rh
supercont2.1	1283	C	T	rh,CT
supercont2.1	1284	G	A	GA,AA,rh
supercont2.1	1312	G	A	GA,rh
supercont2.1	2075	A	G	GG,AG
supercont2.1	2395	A	G	rh,AG
supercont2.1	2587	C	T	TT,CT
supercont2.1	2673	A	G	GG,AG
supercont2.1	2872	G	A	AA
supercont2.1	3178	A	C	CC,AC
supercont2.1	3264	G	T	rh,TT
supercont2.1	3265	A	T	rh,TT
supercont2.1	3384	A	G	AG,rh
supercont2.1	3462	C	T	CT,rh
supercont2.1	3611	G	A	GA,rh
supercont2.1	4134	C	A	CA
supercont2.1	4162	C	G	CG
supercont2.1	4612	A	T	AT,rh
supercont2.1	4613	T	A	TA,rh
supercont2.1	5406	G	A	GA,AA,rh
supercont2.1	5433	G	T	GT,rh
supercont2.1	5487	G	A	GA,rh
supercont2.1	5616	T	A	AA,TA
supercont2.1	6427	T	C	TC,rh
supercont2.1	7231	G	A	rh,GA
supercont2.1	7491	G	A	GA,rh,AA
supercont2.1	7630	T	C	TC,rh
supercont2.1	8125	C	A	CA,rh
supercont2.1	9727	T	C	TC,rh,CC
supercont2.1	10817	C	A	CA,rh
supercont2.1	11042	T	C	TC,rh
supercont2.1	11049	A	G	AG,rh
supercont2.1	11173	A	G	AG,rh,GG
supercont2.1	11633	T	A	TA,rh
supercont2.1	12226	C	A	rh,CA
supercont2.1	12445	T	C	rh,TC
supercont2.1	12643	G	A	GA,AA,rh
supercont2.1	12903	T	A	rh,TA
supercont2.1	12904	T	A	rh,TA
supercont2.1	12905	T	A	rh,TA
supercont2.1	12919	C	T	CT,rh
supercont2.1	13047	A	C	AC,rh,CC
supercont2.1	13271	G	A	GA,rh
supercont2.1	13612	G	T	rh,GT
supercont2.1	14005	A	G	AG,rh
supercont2.1	14434	G	A	GA,rh
supercont2.1	14770	G	T	GT,rh
supercont2.1	14964	A	C	rh,AC
supercont2.1	15014	G	A	GA
supercont2.1	15021	G	A	GA
supercont2.1	16718	G	A	GA,rh
supercont2.1	16746	T	G	TG,rh
supercont2.1	17766	T	C	TC,rh
supercont2.1	18376	G	C	GC,rh
supercont2.1	18378	C	T	CT,rh
supercont2.1	18392	G	C	GC,rh
supercont2.1	18654	T	A	TA,rh
supercont2.1	18659	C	T	CT,TT,rh
supercont2.1	18660	G	A	GA,rh
supercont2.1	18724	A	C	rh,AC
supercont2.1	18745	A	G	rh,AG
supercont2.1	18766	C	T	rh,CT
supercont2.1	18785	T	C	rh,TC
supercont2.1	18828	G	A	rh,GA
supercont2.1	18845	T	G	rh,TG
supercont2.1	18874	T	G	TG
supercont2.1	19013	A	G	GG,AG
supercont2.1	19995	G	C	GC,rh
supercont2.1	20011	T	C	rh,TC
supercont2.1	20038	C	G	CG,rh
supercont2.1	20242	G	C	GC,rh
supercont2.1	20303	A	C	AC,rh
supercont2.1	20345	T	C	rh,TC
supercont2.1	20470	G	A	GA,rh
supercont2.1	20627	T	C	TC,rh
supercont2.1	20712	A	G	AG,rh,GG
supercont2.1	20818	G	C	rh,GC
supercont2.1	21156	A	G	AG,rh
supercont2.1	21302	T	C	TC,rh
supercont2.1	21427	G	A	GA,rh
supercont2.1	21515	A	G	GG,AG
supercont2.1	21699	T	G	TG,rh
supercont2.1	21703	G	T	GT,rh
supercont2.1	21719	G	T	GT,rh
supercont2.1	21757	G	A	GA,rh
supercont2.1	21971	T	C	TC,rh
supercont2.1	21973	C	A	CA,rh
supercont2.1	22071	A	G	AG,rh
supercont2.1	22160	T	G	GG,TG
supercont2.1	23368	G	A	GA
supercont2.1	23812	G	A	AA,GA
supercont2.1	24376	T	C	TC,rh
supercont2.1	24515	A	G	AG,rh
supercont2.1	24808	T	C	TC,rh
supercont2.1	24990	A	G	AG,rh
supercont2.1	25140	G	T	GT,TT,rh
supercont2.1	26043	C	T	CT,rh
supercont2.1	26395	T	A	TA,rh
supercont2.1	26487	A	G	AG,rh
supercont2.1	26640	G	C	GC,rh
supercont2.1	26724	C	G	CG,rh
supercont2.1	26748	C	T	CT,rh
supercont2.1	26755	T	G	TG,rh
supercont2.1	26767	A	T	AT,rh
supercont2.1	26790	A	G	AG,rh
supercont2.1	26867	C	T	CT,rh
supercont2.1	26915	T	C	TC,rh
supercont2.1	27107	C	T	CT,rh
supercont2.1	27116	C	T	CT,rh
supercont2.1	28263	T	C	CC,TC
supercont2.1	28313	T	C	rh,TC
supercont2.1	28368	A	G	AG,rh
supercont2.1	28733	T	C	rh,TC
supercont2.1	28857	G	A	GA,rh
supercont2.1	28894	A	G	AG,rh
supercont2.1	28895	A	G	rh,AG
supercont2.1	28949	C	A	rh,CA
supercont2.1	28950	T	C	rh,TC
supercont2.1	29199	C	T	rh,CT
supercont2.1	29486	A	T	rh,AT
supercont2.1	29784	G	A	rh,GA
supercont2.1	30480	T	C	TC,rh
supercont2.1	31102	C	T	CT,rh
supercont2.1	31137	T	C	TC,rh,CC
supercont2.1	31769	C	T	CT,rh
supercont2.1	32056	G	T	GT,rh
supercont2.1	32394	A	G	AG,rh
supercont2.1	33650	T	A	TA,rh
supercont2.1	33820	T	G	rh,TG
supercont2.1	34329	G	A	rh,GA
supercont2.1	34671	C	G	CG,rh
supercont2.1	34890	C	T	rh,CT
supercont2.1	35103	C	T	CT,rh
supercont2.1	35104	G	A	GA,rh
supercont2.1	35113	G	A	GA,rh
supercont2.1	35425	C	T	CT,rh
supercont2.1	35817	T	C	TC,rh
supercont2.1	36167	T	G	TG,rh
supercont2.1	36745	A	G	AG,rh
supercont2.1	36888	T	C	TC,CC
supercont2.1	92489	A	G	AG
supercont2.1	92494	T	C	TC
supercont2.1	92533	C	A	CA,AA
supercont2.1	92555	T	A	AA
supercont2.1	92557	C	A	CA,rh
supercont2.1	92684	G	A	GA,AA,rh
supercont2.1	92868	G	C	GC,rh
supercont2.1	93205	A	G	AG,rh
supercont2.1	93345	T	G	TG,rh
supercont2.1	93550	G	T	GT,rh
supercont2.1	93612	C	T	CT,rh
supercont2.1	94227	T	C	TC
supercont2.1	94549	G	C	GC,rh
supercont2.1	95151	T	C	TC,rh
supercont2.1	95789	C	T	CT,rh
supercont2.1	95894	C	T	CT,rh
supercont2.1	95915	C	T	CT,rh
supercont2.1	95980	A	C	AC,rh
supercont2.1	96305	C	T	CT,rh
supercont2.1	96579	C	T	CT,rh
supercont2.1	96637	A	T	AT,rh
supercont2.1	96778	T	G	TG,rh
supercont2.1	96849	C	G	CG,rh
supercont2.1	96868	T	G	TG,rh
supercont2.1	96945	T	C	CC
supercont2.1	97113	A	G	GG
supercont2.1	97555	C	T	rh,CT
supercont2.1	97615	G	C	GC,rh
supercont2.1	98148	A	G	AG,rh
supercont2.1	98821	G	A	AA
supercont2.1	98932	T	G	rh,TG
supercont2.1	98955	T	G	TG,rh
supercont2.1	99868	A	T	AT,TT,rh
supercont2.1	100599	T	C	TC,rh
supercont2.1	100629	G	A	GA,rh
supercont2.1	101128	C	T	CT,rh
supercont2.1	101224	G	T	GT,rh
supercont2.1	101470	T	G	TG,rh
supercont2.1	101647	T	C	rh,TC
supercont2.1	101671	A	G	AG,rh
supercont2.1	102365	C	T	CT,rh
supercont2.1	102592	A	G	AG,rh
supercont2.1	102634	G	A	GA,AA
supercont2.1	102686	G	T	GT,rh
supercont2.1	102824	A	C	AC,rh
supercont2.1	102905	C	T	CT,TT
supercont2.1	103029	A	G	AG,rh
supercont2.1	103635	C	G	CG,rh
supercont2.1	104323	G	A	GA,rh
supercont2.1	104412	C	T	CT,TT
supercont2.1	104565	A	G	AG,rh
supercont2.1	105546	A	G	AG,rh
supercont2.1	105657	G	A	rh,GA
supercont2.1	106008	A	C	AC,rh
supercont2.1	106058	T	C	rh,TC
supercont2.1	106113	T	C	rh,TC
supercont2.1	106134	G	A	GA
supercont2.1	106149	C	G	CG,rh
supercont2.1	106196	C	T	rh,CT
supercont2.1	106229	G	C	rh,GC
supercont2.1	106249	T	C	rh,TC
supercont2.1	106282	G	A	rh,GA
supercont2.1	106596	C	A	CA,rh
supercont2.1	107159	A	G	AG,rh
supercont2.1	107992	A	G	rh,AG
supercont2.1	108389	G	A	GA,AA
supercont2.1	108451	C	A	CA,rh
supercont2.1	108835	C	T	CT,rh
supercont2.1	108856	T	G	rh,TG
supercont2.1	108857	G	A	rh,GA
supercont2.1	108858	A	C	rh,AC
supercont2.1	109025	G	A	GA,rh
supercont2.1	109138	G	A	GA,rh
supercont2.1	109280	C	G	CG,rh
supercont2.1	110056	T	C	TC,rh
supercont2.1	110080	A	C	AC,rh
supercont2.1	110208	G	A	rh,GA
supercont2.1	110593	T	C	rh,TC
supercont2.1	110594	G	A	rh,GA
supercont2.1	110625	A	G	AG,rh
supercont2.1	110669	C	G	CG,rh
supercont2.1	110696	T	A	rh,TA
supercont2.1	110793	G	T	GT
supercont2.1	110823	C	A	CA
supercont2.1	110846	G	T	TT
supercont2.1	110849	C	G	GG
supercont2.1	111873	G	A	rh,GA
supercont2.1	112150	T	C	TC,rh
supercont2.1	112247	G	T	GT,rh
supercont2.1	112346	T	C	TC,rh
supercont2.1	112445	C	T	CT,TT,rh
supercont2.1	112487	C	T	CT,rh
supercont2.1	112892	C	G	CG,rh
supercont2.1	113011	T	C	TC,rh
supercont2.1	113050	A	C	CC
supercont2.1	113097	T	C	rh,TC
supercont2.1	113117	C	T	rh,CT
supercont2.1	113155	A	C	rh,AC
supercont2.1	113198	G	A	GA,rh
supercont2.1	113946	A	C	AC,CC
supercont2.1	113947	C	T	CT,TT
supercont2.1	114143	T	C	TC,rh
supercont2.1	114217	G	T	rh,GT
supercont2.1	114231	C	T	rh,CT
supercont2.1	114246	C	A	rh,CA
supercont2.1	114252	A	C	rh,AC
supercont2.1	114650	T	G	TG
supercont2.1	115071	C	A	CA,AA
supercont2.1	115433	A	G	rh,AG
supercont2.1	115435	G	A	rh,GA
supercont2.1	115501	A	T	rh,AT
supercont2.1	115578	A	G	GG
supercont2.1	115904	G	T	rh,GT
supercont2.1	115954	T	C	TC,rh
supercont2.1	116025	C	T	CT,rh
supercont2.1	116026	A	T	AT,rh
supercont2.1	116037	A	G	rh,AG
supercont2.1	116060	C	T	CT
supercont2.1	116111	T	G	TG
supercont2.1	117601	C	A	CA,rh
supercont2.1	119226	A	G	AG,rh
supercont2.1	119629	G	A	rh,GA
supercont2.1	119733	G	C	GC,rh
supercont2.1	121237	G	A	rh,GA
supercont2.1	121385	C	T	CT,TT
supercont2.1	123277	A	T	AT
supercont2.1	123289	G	A	GA,AA
supercont2.1	123332	C	A	CA
supercont2.1	123353	T	C	TC
supercont2.1	123377	A	C	AC
supercont2.1	123441	C	A	CA
supercont2.1	123470	T	C	TC,rh
supercont2.1	123761	T	C	TC,rh
supercont2.1	124056	C	T	rh,CT
supercont2.1	124062	C	G	rh,CG
supercont2.1	124073	G	C	rh,GC
supercont2.1	124149	C	G	CG,rh
supercont2.1	124192	A	G	AG,rh
supercont2.1	124223	G	T	GT,rh
supercont2.1	124224	T	G	TG
supercont2.1	124234	C	A,G	CA,CG
supercont2.1	124248	A	G	AG,rh
supercont2.1	124257	A	C	AC
supercont2.1	124268	C	T	CT
supercont2.1	124284	G	T	GT
supercont2.1	124303	C	T	CT
supercont2.1	124310	T	C	TC
supercont2.1	124326	T	G	TG
supercont2.1	124342	A	C	AC
supercont2.1	124382	A	G	AG
supercont2.1	124383	A	C	AC
supercont2.1	124405	G	A	GA
supercont2.1	124438	G	T	GT
supercont2.1	124600	T	C	rh,TC
supercont2.1	124609	G	T	rh,GT
supercont2.1	124641	T	C	rh,TC
supercont2.1	125034	C	A	CA
supercont2.1	126432	T	C	rh,TC
supercont2.1	126471	G	A	GA,rh
supercont2.1	126618	A	T	AT,rh
supercont2.1	126650	G	T	GT,rh
supercont2.1	126804	A	G	GG
supercont2.1	126810	T	C	CC
supercont2.1	126928	T	C	TC,rh
supercont2.1	127063	G	T	rh,GT
supercont2.1	127157	G	A	GA,rh
supercont2.1	127737	T	C	TC,rh
supercont2.1	128033	C	T	rh,CT
supercont2.1	128177	G	A	GA,rh
supercont2.1	128862	C	T	CT,rh
supercont2.1	129052	T	C	TC,rh
supercont2.1	129224	T	C	TC,CC,rh
supercont2.1	129761	A	G	AG,rh
supercont2.1	129816	T	G	rh,GG,TG
supercont2.1	130130	G	T	rh,GT
supercont2.1	130145	G	C	GC,rh
supercont2.1	130168	G	T	GT
supercont2.1	130404	A	G	rh,AG
supercont2.1	130419	C	T	CT,rh
supercont2.1	130425	G	A	GA,rh
supercont2.1	130457	T	C	TC
supercont2.1	130547	G	A	GA
supercont2.1	130582	A	G	AG
supercont2.1	130595	G	C	rh,GC
supercont2.1	130611	C	A	CA,rh
supercont2.1	130622	T	G	TG,rh
supercont2.1	130662	A	C	AC,rh
supercont2.1	130694	A	G	rh,AG
supercont2.1	131186	C	G	CG,rh
supercont2.1	131858	C	G	CG,rh
supercont2.1	132125	G	A	GA,rh
supercont2.1	132137	C	T	rh,CT
supercont2.1	132354	C	T	CT,rh
supercont2.1	132481	C	T	CT,rh
supercont2.1	132503	G	A	rh,GA
supercont2.1	132521	G	A	rh,GA
supercont2.1	132535	C	T	rh,CT
supercont2.1	132587	G	A	rh,GA
supercont2.1	132608	G	A	rh,GA
supercont2.1	132613	G	A	rh,GA
supercont2.1	133042	G	C	rh,GC
supercont2.1	133047	C	T	rh,CT
supercont2.1	133159	G	C	GC
supercont2.1	133433	T	C	rh,TC
supercont2.1	133454	C	T	rh,CT
supercont2.1	133574	G	A	GA
supercont2.1	133575	G	A	GA,AA
supercont2.1	133576	A	G	GG,AG
supercont2.1	133583	A	G	AG
supercont2.1	133599	G	A	GA
supercont2.1	133609	G	A	rh,GA
supercont2.1	133626	C	T	CT,rh
supercont2.1	133648	C	T	rh,CT
supercont2.1	133675	G	A	GA,rh
supercont2.1	133682	A	G	AG
supercont2.1	133683	G	T	GT
supercont2.1	133736	T	C	TC
supercont2.1	133752	C	T	rh,CT
supercont2.1	133792	A	G	AG
supercont2.1	133889	T	A	TA,rh
supercont2.1	134079	A	G	rh,AG
supercont2.1	134335	T	C	TC,rh
supercont2.1	134513	G	A	GA,rh
supercont2.1	134605	A	G	AG
supercont2.1	164430	A	G	AG
supercont2.1	164466	C	T	CT
supercont2.1	164540	C	A	CA
supercont2.1	164605	G	A	GA,rh
supercont2.1	164637	C	T	CT,rh
supercont2.1	164653	G	A	GA
supercont2.1	164737	T	C	CC
supercont2.1	164781	C	T	CT,rh
supercont2.1	164805	T	C	TC,rh
supercont2.1	164852	A	G	AG
supercont2.1	164860	G	A	GA,rh
supercont2.1	164864	G	T	GT,rh
supercont2.1	164930	G	A	GA
supercont2.1	164937	A	G	AG
supercont2.1	164969	T	A	rh,TA
supercont2.1	165193	T	C	TC,rh
supercont2.1	165717	C	A	CA,rh
supercont2.1	165908	A	G	AG,rh
supercont2.1	166251	C	A	CA,rh
supercont2.1	166380	C	T	CT,rh
supercont2.1	166392	C	T	CT,rh
supercont2.1	166410	T	C	TC,rh
supercont2.1	166411	G	A	GA,rh
supercont2.1	167070	G	A	rh,GA
supercont2.1	167135	C	T	CT,rh
supercont2.1	167204	C	T	rh,CT
supercont2.1	167481	T	C	CC
supercont2.1	167809	A	G	AG,rh
supercont2.1	167824	G	A	GA,rh
supercont2.1	167847	T	G	TG,rh
supercont2.1	167898	A	C	AC,rh
supercont2.1	167928	T	C	TC,CC,rh
supercont2.1	167966	G	T	GT,TT,rh
supercont2.1	167972	T	G	TG,GG,rh
supercont2.1	168067	A	G	AG,GG
supercont2.1	168094	G	A	rh,GA
supercont2.1	168112	G	A	rh,GA
supercont2.1	168180	A	G	AG
supercont2.1	168319	C	T	CT
supercont2.1	168321	G	A	GA,AA
supercont2.1	168353	A	C	AC
supercont2.1	168445	C	T	rh,CT
supercont2.1	168884	A	G	rh,AG
supercont2.1	168899	A	G	AG,rh
supercont2.1	169052	A	C	AC
supercont2.1	169247	C	T	CT,rh
supercont2.1	169313	C	T	CT,rh
supercont2.1	169338	A	G	AG
supercont2.1	170265	C	T	CT,TT,rh
supercont2.1	170417	A	G	AG,rh
supercont2.1	170835	T	C	TC,rh
supercont2.1	170895	T	C	TC,rh
supercont2.1	171146	T	C	rh,TC
supercont2.1	171157	A	C	AC,rh
supercont2.1	171222	A	G	AG,rh
supercont2.1	171266	A	G	AG,rh
supercont2.1	171374	A	G	AG,rh
supercont2.1	171760	A	T	AT,rh
supercont2.1	172799	C	T	CT,rh
supercont2.1	172876	T	G	TG,rh
supercont2.1	172883	C	A	CA,rh
supercont2.1	173615	T	C	TC
supercont2.1	175006	A	G	AG,rh
supercont2.1	175041	A	G	AG,rh
supercont2.1	175303	G	T	GT,rh
supercont2.1	175844	C	A	CA,rh
supercont2.1	176349	T	C	TC,rh
supercont2.1	176870	T	G	TG,rh
supercont2.1	176975	C	T	CT
supercont2.1	177024	T	C	CC
supercont2.1	177028	C	A	AA
supercont2.1	177063	T	C	TC,CC
supercont2.1	177450	C	T	CT,rh
supercont2.1	179110	G	T	GT,rh
supercont2.1	179184	A	G	AG,rh
supercont2.1	180226	C	G	rh,CG
supercont2.1	180505	G	A	rh,GA
supercont2.1	181480	C	G	GG
supercont2.1	181640	C	A	CA,rh
supercont2.1	182023	G	A	GA,rh
supercont2.1	182214	T	G	GG
supercont2.1	182482	C	T	CT,rh
supercont2.1	183158	T	C	TC,rh
supercont2.1	183801	G	A	GA,rh
supercont2.1	183910	T	C	rh,TC
supercont2.1	184395	A	C	AC,rh
supercont2.1	184606	G	A	rh,GA
supercont2.1	184864	A	G	AG,rh
supercont2.1	185081	C	T	rh,CT
supercont2.1	185119	T	C	rh,TC
supercont2.1	185126	T	C	TC
supercont2.1	185206	T	C	TC
supercont2.1	185207	G	T	GT
supercont2.1	185208	C	T	CT,rh
supercont2.1	185213	C	T	CT,rh
supercont2.1	185273	C	T	CT
supercont2.1	185316	A	G	AG
supercont2.1	185333	T	C	TC
supercont2.1	185346	A	G	AG
supercont2.1	185347	C	A	CA
supercont2.1	185409	T	C	TC
supercont2.1	185410	T	C	TC
supercont2.1	185475	G	A	rh,GA
supercont2.1	185514	C	T	CT,rh
supercont2.1	185692	G	A	GA,rh
supercont2.1	185699	A	C	AC,rh
supercont2.1	185786	C	T	CT,rh
supercont2.1	186044	T	C	rh,TC
supercont2.1	186051	G	A	rh,GA
supercont2.1	186073	C	T	CT,rh
supercont2.1	186303	G	A	rh,GA
supercont2.1	186321	G	C	GC
supercont2.1	186323	T	C	TC
supercont2.1	186351	T	C	TC
supercont2.1	186372	T	C	TC
supercont2.1	186398	G	C	GC
supercont2.1	186423	G	A	GA
supercont2.1	186440	A	G	AG
supercont2.1	186455	C	T	CT
supercont2.1	186470	C	T	CT
supercont2.1	186534	G	A	GA
supercont2.1	186625	G	C	GC
supercont2.1	186668	A	G	AG
supercont2.1	186671	A	G	AG
supercont2.1	186677	G	A	GA
supercont2.1	186679	G	T	GT
supercont2.1	186726	T	G	TG
supercont2.1	186844	A	T	AT
supercont2.1	186964	A	G	AG
supercont2.1	186978	G	A	GA
supercont2.1	187123	A	G	AG
supercont2.1	187140	C	A	CA
supercont2.1	187151	G	C	GC
supercont2.1	187184	T	A	TA
supercont2.1	187186	T	G	TG
supercont2.1	187231	A	T	AT,rh
supercont2.1	187514	A	G	rh,AG
supercont2.1	187861	G	T	rh,GT
supercont2.1	187908	G	T	rh,GT
supercont2.1	187937	T	G	TG
supercont2.1	187946	A	C	AC
supercont2.1	187952	C	T	CT
supercont2.1	189845	G	A	GA,rh
supercont2.1	189846	C	A	rh,CA
supercont2.1	189868	T	C	TC,rh
supercont2.1	190334	G	A	GA,rh
supercont2.1	190683	A	G	AG,rh
supercont2.1	190763	A	C	rh,AC
supercont2.1	190844	A	C	AC,rh
supercont2.1	191037	T	C	TC,CC
supercont2.1	191310	T	G	TG
supercont2.1	191815	C	A	CA,rh
supercont2.1	192124	T	C	TC,rh
supercont2.1	192392	T	C	TC,rh
supercont2.1	192793	T	A	TA,rh
supercont2.1	193386	A	G	AG,rh
supercont2.1	193429	C	T	CT,rh
supercont2.1	193473	T	C	CC
supercont2.1	193500	C	T	rh,CT
supercont2.1	193835	G	A	rh,GA
supercont2.1	193844	C	T	rh,CT
supercont2.1	193872	C	G	rh,CG
supercont2.1	193874	T	C	rh,TC
supercont2.1	193880	A	C	rh,AC
supercont2.1	193973	G	T	rh,GT
supercont2.1	193988	C	T	CT,rh
supercont2.1	194015	C	T	rh,CT
supercont2.1	194023	C	T	CT,rh
supercont2.1	194457	T	C	rh,TC
supercont2.1	194492	G	A	rh,GA
supercont2.1	194493	A	T	rh,AT
supercont2.1	194495	C	T	rh,CT
supercont2.1	194520	G	A	rh,GA
supercont2.1	194541	T	C	TC,rh
supercont2.1	194553	A	G	AG,rh
supercont2.1	194571	A	G	AG,rh
supercont2.1	194585	C	A	rh,CA
supercont2.1	194626	G	T	rh,GT
supercont2.1	194755	G	A	GA,rh
supercont2.1	194922	A	G	AG,rh
supercont2.1	195068	G	A	rh,GA
supercont2.1	195090	A	G	rh,AG
supercont2.1	195099	G	T	rh,GT
supercont2.1	195168	G	A	rh,GA
supercont2.1	195179	C	T	rh,CT
supercont2.1	195191	A	G	rh,AG
supercont2.1	195238	C	T	CT,rh
supercont2.1	195371	A	G	AG,rh
supercont2.1	195725	G	A	GA,rh
supercont2.1	195854	A	C	AC,rh
supercont2.1	195906	G	A	GA,rh
supercont2.1	196159	T	G	TG,rh
supercont2.1	196401	G	T	rh,GT
supercont2.1	196415	T	G	rh,TG
supercont2.1	196422	G	A	GA,rh
supercont2.1	196443	C	G	rh,CG
supercont2.1	196457	G	A	rh,GA
supercont2.1	196493	C	T	rh,CT
supercont2.1	196567	G	C	GC,rh
supercont2.1	196599	G	A	rh,GA
supercont2.1	196621	C	A	CA
supercont2.1	196622	G	A	GA
supercont2.1	196663	T	C	TC
supercont2.1	196679	G	T	GT
supercont2.1	196777	T	C	rh,TC
supercont2.1	196786	G	A	GA,rh
supercont2.1	196793	A	G	rh,AG
supercont2.1	196815	G	A	rh,GA
supercont2.1	196834	T	C	rh,TC
supercont2.1	196847	C	T	rh,CT
supercont2.1	196889	G	A	GA,rh
supercont2.1	196920	G	A	rh,GA
supercont2.1	196923	A	G	rh,AG
supercont2.1	196957	T	C	TC,rh
supercont2.1	196970	A	G	AG,rh
supercont2.1	197031	T	G	TG,rh
supercont2.1	198752	A	C	AC,rh
supercont2.1	198780	T	C	rh,TC
supercont2.1	198783	C	T	CT,rh
supercont2.1	198785	C	G	CG,rh
supercont2.1	198796	C	T	CT,rh
supercont2.1	198872	A	G	AG
supercont2.1	198875	C	T	rh,CT
supercont2.1	198884	T	C	TC
supercont2.1	199002	C	T	CT,rh
supercont2.1	202425	C	T	CT,rh
supercont2.1	202722	A	G	AG,rh
supercont2.1	204439	T	A	TA,rh
supercont2.1	205127	G	A	GA,rh
supercont2.1	205474	C	G	CG,rh
supercont2.1	206678	C	G	CG,rh
supercont2.1	207535	G	C	rh,GC
supercont2.1	207785	G	A	GA,rh
supercont2.1	207828	A	G	AG,rh
supercont2.1	207871	A	G	AG
supercont2.1	207900	T	C	TC
supercont2.1	207938	G	A	GA
supercont2.1	207951	T	C	TC
supercont2.1	207963	T	C	TC
supercont2.1	207982	G	A	AA
supercont2.1	208051	T	C	TC,rh
supercont2.1	208149	C	T	rh,CT
supercont2.1	208180	C	T	rh,CT
supercont2.1	208187	C	T	CT,rh
supercont2.1	208376	T	C	TC,rh
supercont2.1	208470	C	T	CT,rh
supercont2.1	208514	T	C	TC,rh
supercont2.1	208550	G	A	rh,GA
supercont2.1	208572	T	C	TC,rh
supercont2.1	208621	A	T	AT,rh
supercont2.1	208646	A	G	AG,rh
supercont2.1	208649	T	C	TC,rh
supercont2.1	208738	T	C	TC
supercont2.1	208752	C	T	CT
supercont2.1	208796	G	A	GA
supercont2.1	208894	G	A	GA
supercont2.1	208980	C	T	CT
supercont2.1	209000	G	A	GA
supercont2.1	209109	C	A	CA
supercont2.1	209140	C	T	CT
supercont2.1	209141	G	A	GA
supercont2.1	209201	G	A	GA
supercont2.1	209267	C	T	CT
supercont2.1	209277	G	A	GA
supercont2.1	209294	C	A	CA
supercont2.1	209311	G	A	GA
supercont2.1	209322	C	T	CT
supercont2.1	209323	G	A	GA
supercont2.1	209375	C	T	CT
supercont2.1	209385	G	A	GA
supercont2.1	209393	C	T	CT
supercont2.1	209525	C	A	CA
supercont2.1	209574	G	A	GA
supercont2.1	209604	C	T	CT
supercont2.1	209617	T	G	TG
supercont2.1	209628	C	T	CT
supercont2.1	209661	G	A	GA
supercont2.1	209735	T	C	TC
supercont2.1	209751	C	A	CA
supercont2.1	209759	C	T	CT
supercont2.1	209825	C	T	CT
supercont2.1	209846	C	T	CT
supercont2.1	209864	G	A	GA
supercont2.1	209888	T	C	TC
supercont2.1	209914	G	T	GT
supercont2.1	209921	C	T	CT
supercont2.1	209927	C	T	CT
supercont2.1	209937	T	A	TA
supercont2.1	209942	T	C	TC
supercont2.1	209980	T	C	TC
supercont2.1	210453	C	T	CT
supercont2.1	210475	C	T	CT
supercont2.1	210476	C	T	CT
supercont2.1	210571	C	T	CT
supercont2.1	210592	A	G	AG
supercont2.1	210618	C	A	CA
supercont2.1	210657	C	T	CT
supercont2.1	210658	G	A	GA
supercont2.1	210676	C	A	CA
supercont2.1	210696	C	T	CT
supercont2.1	210715	A	G	AG
supercont2.1	210743	G	C	GC
supercont2.1	210767	G	A	GA
supercont2.1	210780	C	T	CT
supercont2.1	210794	A	G	AG
supercont2.1	210805	T	C	TC
supercont2.1	210839	C	T	CT
supercont2.1	210848	A	C	AC
supercont2.1	210870	G	A	GA
supercont2.1	210890	G	A	GA
supercont2.1	210924	A	T	AT
supercont2.1	210931	G	T	GT
supercont2.1	210936	G	A	GA
supercont2.1	210946	C	T	CT
supercont2.1	210963	C	A	CA
supercont2.1	210967	T	C	TC
supercont2.1	211003	C	T	CT
supercont2.1	211014	C	T	CT
supercont2.1	211015	G	A	GA
supercont2.1	211072	A	G	AG
supercont2.1	211084	C	A	CA
supercont2.1	211085	G	A	GA
supercont2.1	211087	C	T	CT
supercont2.1	211113	G	A	GA
supercont2.1	211129	G	A	GA
supercont2.1	211137	C	T	CT
supercont2.1	211146	A	G	AG
supercont2.1	211162	C	T	CT
supercont2.1	211208	G	C	GC
supercont2.1	211221	C	T	CT
supercont2.1	211237	T	G	TG
supercont2.1	211238	T	C	TC
supercont2.1	211297	G	T	GT
supercont2.1	211318	C	T	CT
supercont2.1	211321	G	A	GA
supercont2.1	211343	A	G	AG
supercont2.1	211348	C	T	CT
supercont2.1	211376	G	A	GA
supercont2.1	211385	G	C	GC
supercont2.1	211405	A	G	AG
supercont2.1	211483	G	A	rh,GA
supercont2.1	211488	C	T	CT,rh
supercont2.1	211494	T	C	TC
supercont2.1	211512	G	C	rh,GC
supercont2.1	211541	G	A	GA,rh
supercont2.1	211600	G	A	GA,rh
supercont2.1	211822	G	A	rh,GA
supercont2.1	212386	C	T	CT,rh
supercont2.1	212852	C	G	CG,rh
supercont2.1	212931	C	T	CT,rh
supercont2.1	214086	A	G	AG,rh
supercont2.1	214556	T	C	TC,rh
supercont2.1	214619	G	A	rh,GA
supercont2.1	214646	A	T	AT,rh
supercont2.1	214652	G	A	GA,rh
supercont2.1	214997	T	C	TC,rh
supercont2.1	215024	C	T	CT,rh
supercont2.1	215153	G	C	GC,rh
supercont2.1	215258	T	C	TC,rh
supercont2.1	215268	A	G	AG,rh
supercont2.1	215288	C	T	CT,rh
supercont2.1	215405	C	T	CT,rh
supercont2.1	215484	G	C	GC,rh
supercont2.1	215506	G	A	GA,rh
supercont2.1	215669	A	C	AC,rh
supercont2.1	215783	C	G	CG,rh
supercont2.1	215888	C	G	rh,CG
supercont2.1	216237	A	C	rh,AC
supercont2.1	216252	A	C	AC,rh
supercont2.1	216287	A	T	AT,rh
supercont2.1	216645	C	G	CG,rh
supercont2.1	216848	T	C	TC,rh
supercont2.1	217083	G	A	rh,GA
supercont2.1	217683	C	T	CT,TT
supercont2.1	218327	T	G	rh,TG
supercont2.1	218383	C	T	CT
supercont2.1	218391	A	C	AC
supercont2.1	218456	C	T	CT
supercont2.1	218498	G	T	GT,rh
supercont2.1	218577	A	G	AG,rh
supercont2.1	218748	C	G	rh,CG
supercont2.1	219437	C	A	CA,rh
supercont2.1	219449	G	A	GA,AA,rh
supercont2.1	219872	T	C	rh,TC
supercont2.1	219879	C	A	CA,rh
supercont2.1	219924	C	A	CA
supercont2.1	219925	C	T	CT
supercont2.1	220038	T	G	TG
supercont2.1	220042	T	C	TC
supercont2.1	220090	C	A	CA
supercont2.1	220093	C	A	CA
supercont2.1	220198	T	C	rh,TC
supercont2.1	220304	G	T	rh,GT
supercont2.1	220409	T	C	TC
supercont2.1	220415	G	T	GT
supercont2.1	220458	T	C	rh,TC
supercont2.1	220581	C	T	CT,TT,rh
supercont2.1	220888	A	C	AC,rh
supercont2.1	220985	C	T	TT
supercont2.1	221133	C	T	rh,CT
supercont2.1	221877	T	C	CC
supercont2.1	221879	G	A	rh,GA
supercont2.1	222062	G	A	GA,rh
supercont2.1	222830	C	T	TT
supercont2.1	223455	G	T	GT,rh
supercont2.1	223634	G	A	rh,GA
supercont2.1	223646	C	T	rh,CT
supercont2.1	223655	C	G	rh,CG
supercont2.1	223679	G	A	rh,GA
supercont2.1	223732	C	T	CT
supercont2.1	223745	G	A	GA
supercont2.1	223762	G	A	GA
supercont2.1	223774	T	C	TC
supercont2.1	223788	G	T	GT
supercont2.1	223791	C	T	CT
supercont2.1	223795	C	A	CA
supercont2.1	223805	T	G	TG
supercont2.1	223824	A	C	AC
supercont2.1	223840	T	C	TC,CC
supercont2.1	223871	C	T	CT
supercont2.1	223883	G	A	GA
supercont2.1	223886	A	G	AG,rh
supercont2.1	223902	G	A	GA,rh
supercont2.1	223925	G	A	GA,rh
supercont2.1	223947	A	G	AG,rh
supercont2.1	223956	G	A	GA,rh
supercont2.1	223966	C	T	CT,rh
supercont2.1	224002	T	C	rh,TC
supercont2.1	224726	G	C	rh,GC
supercont2.1	226123	T	C	TC,CC
supercont2.1	226176	G	A	rh,GA
supercont2.1	226348	G	A	rh,GA
supercont2.1	226679	C	A	CA,AA
supercont2.1	226834	G	A	rh,GA
supercont2.1	227299	C	A	CA,AA
supercont2.1	227453	C	A	rh,CA
supercont2.1	227906	G	A	GA,rh
supercont2.1	230284	G	A	GA,rh
supercont2.1	230464	C	T	TT
supercont2.1	230571	T	C	CC
supercont2.1	230572	G	A	GA,AA
supercont2.1	230855	A	G	AG
supercont2.1	230998	A	G	rh,AG
supercont2.1	231021	T	C	TC,CC
supercont2.1	231541	T	C	TC,CC
supercont2.1	231949	G	T	rh,GT
supercont2.1	232605	T	C	rh,TC
supercont2.1	233455	C	T	rh,CT
supercont2.1	233887	T	C	TC,rh
supercont2.1	234410	G	A	AA
supercont2.1	234542	C	A	AA
supercont2.1	234563	C	G	GG
supercont2.1	234575	A	G	GG
supercont2.1	234583	C	A	AA
supercont2.1	234686	G	A	GA,rh
supercont2.1	234711	G	C	GC,rh
supercont2.1	234748	C	T	rh,CT
supercont2.1	234794	G	A	GA,rh
supercont2.1	234868	A	G	AG,rh
supercont2.1	234890	G	A	rh,GA
supercont2.1	234924	C	T	CT,rh
supercont2.1	234939	G	A	GA,rh
supercont2.1	235128	G	A	AA
supercont2.1	235197	G	T	TT
supercont2.1	235617	A	C	AC,rh
supercont2.1	235675	C	T	CT,rh
supercont2.1	235734	A	G	GG
supercont2.1	235735	C	T	TT
supercont2.1	236576	C	G	GG
supercont2.1	236629	A	C	CC
supercont2.1	236634	T	C	CC
supercont2.1	240879	T	C	CC
supercont2.1	241257	G	A	GA,rh
supercont2.1	241379	T	C	CC
supercont2.1	241846	A	G	AG,rh
supercont2.1	241890	T	C	TC,rh
supercont2.1	241940	C	T	CT,rh
supercont2.1	242100	C	A	AA
supercont2.1	242101	A	T	TT
supercont2.1	242111	G	T	TT
supercont2.1	242297	A	G	AG,rh,GG
supercont2.1	242387	C	T	rh,CT
supercont2.1	242451	T	C	rh,TC
supercont2.1	242682	A	T	AT,rh,TT
supercont2.1	242683	G	T	GT,rh,TT
supercont2.1	242784	T	C	TC,rh,CC
supercont2.1	243145	T	C	TC,CC,rh
supercont2.1	243285	G	A	rh,GA
supercont2.1	243370	G	A	GA,rh
supercont2.1	243734	T	G	GG
supercont2.1	244017	C	A	CA,AA
supercont2.1	244830	C	A	CA,rh
supercont2.1	244924	A	G	GG
supercont2.1	245012	C	T	rh,CT
supercont2.1	245396	A	C	CC
supercont2.1	245564	G	A	rh,GA
supercont2.1	245751	G	A	GA,rh
supercont2.1	245777	G	T	rh,GT
supercont2.1	246357	C	T	rh,CT
supercont2.1	246370	G	T	GT,TT
supercont2.1	246461	T	C	CC
supercont2.1	246529	G	A	rh,GA
supercont2.1	246620	A	G	GG
supercont2.1	246624	G	A	GA,AA
supercont2.1	246868	A	T	AT,rh
supercont2.1	246891	T	C	CC
supercont2.1	246944	C	T	rh,CT
supercont2.1	246982	C	T	CT,rh
supercont2.1	247023	A	C	CC
supercont2.1	247493	T	A	TA,AA,rh
supercont2.1	247498	T	C	CC
supercont2.1	247680	T	C	CC
supercont2.1	247832	C	A	rh,CA
supercont2.1	248671	A	G	AG
supercont2.1	249319	G	A	GA,AA,rh
supercont2.1	249455	T	C	rh,TC
supercont2.1	249958	A	G	AG,rh,GG
supercont2.1	250246	C	A	CA,AA,rh
supercont2.1	250462	G	A	GA,rh
supercont2.1	250697	C	T	TT
supercont2.1	250730	C	A	CA,AA,rh
supercont2.1	250855	A	G	GG
supercont2.1	251131	G	T	rh,GT
supercont2.1	251287	A	G	AG,rh
supercont2.1	251633	A	C	AC,rh,CC
supercont2.1	251816	G	A	rh,GA
supercont2.1	251914	T	C	TC,rh
supercont2.1	251998	T	C	TC,rh
supercont2.1	252285	G	T	GT,rh
supercont2.1	252559	T	C	TC,rh
supercont2.1	252800	C	T	rh,CT
supercont2.1	252939	G	A	rh,GA
supercont2.1	252990	C	A	rh,CA
supercont2.1	253143	T	C	TC,rh,CC
supercont2.1	253150	C	A	CA,rh
supercont2.1	253321	C	T	CT,rh
supercont2.1	254494	T	G	TG,rh,GG
supercont2.1	254788	G	C	GC,rh,CC
supercont2.1	255504	G	A	rh,GA
supercont2.1	256200	C	T	rh,CT
supercont2.1	256302	T	C	CC
supercont2.1	256359	A	C	CC
supercont2.1	256716	T	C	TC,rh
supercont2.1	256861	A	G	rh,AG
supercont2.1	257424	C	T	TT
supercont2.1	258746	A	C	AC,rh
supercont2.1	259820	C	T	rh,CT
supercont2.1	259885	C	T	CT,rh
supercont2.1	260202	C	G	rh,CG
supercont2.1	263219	T	C	TC,rh
supercont2.1	264365	A	G	AG,rh,GG
supercont2.1	264397	T	C	rh,TC
supercont2.1	264526	A	G	AG,rh,GG
supercont2.1	264693	G	A	rh,GA
supercont2.1	265015	A	T	rh,AT
supercont2.1	265112	A	G	AG,GG
supercont2.1	265173	G	A	rh,GA
supercont2.1	265182	G	A	AA,GA
supercont2.1	265212	A	G	rh,AG
supercont2.1	265225	G	A	GA,AA,rh
supercont2.1	265234	G	A	GA,rh
supercont2.1	265246	C	T	TT,CT
supercont2.1	265259	G	C	CC
supercont2.1	265315	A	G	AG,rh
supercont2.1	265527	C	T	CT,TT
supercont2.1	265721	C	T	CT,rh
supercont2.1	265822	C	A	CA,rh
supercont2.1	265911	T	G	TG,rh,GG
supercont2.1	266011	G	A	GA,rh
supercont2.1	266143	C	T	CT,rh
supercont2.1	266879	T	C	TC,rh
supercont2.1	267119	C	A	CA,rh
supercont2.1	267305	G	T	TT,GT
supercont2.1	268106	C	T	CT,rh
supercont2.1	268266	A	C	AC,rh
supercont2.1	268305	C	G	CG,GG
supercont2.1	269102	A	G	AG,rh
supercont2.1	269164	C	T	CT,TT
supercont2.1	269700	A	C	AC,rh
supercont2.1	269796	T	C	CC
supercont2.1	269797	G	A	AA
supercont2.1	269843	C	T	CT,TT,rh
supercont2.1	269844	A	G	GG
supercont2.1	270268	A	G	AG,rh
supercont2.1	271371	T	G	rh,TG
supercont2.1	271377	G	C	rh,GC
supercont2.1	271848	A	G	AG,rh
supercont2.1	271949	G	A	GA,rh
supercont2.1	272086	C	T	CT
supercont2.1	272110	G	A	GA
supercont2.1	272229	G	T	rh,GT
supercont2.1	272293	T	A	TA,rh
supercont2.1	272506	T	C	CC
supercont2.1	272514	T	C	TC,rh
supercont2.1	272528	C	T	CT,rh
supercont2.1	272632	A	G	GG
supercont2.1	273655	G	A	GA,rh
supercont2.1	273681	C	A	AA
supercont2.1	273975	T	C	CC
supercont2.1	274178	A	G	GG
supercont2.1	274639	G	A	AA
supercont2.1	274799	A	C	CC
supercont2.1	274869	C	A	AA
supercont2.1	275159	T	C	CC
supercont2.1	275351	A	T	TT
supercont2.1	275414	A	G	AG,rh
supercont2.1	275531	C	A	AA
supercont2.1	276039	C	T	TT
supercont2.1	276279	G	A	rh,GA
supercont2.1	276642	A	G	GG
supercont2.1	276859	G	A	rh,GA
supercont2.1	277195	G	A	GA,AA
supercont2.1	277378	T	A	AA
supercont2.1	277379	A	G	GG,AG
supercont2.1	277380	G	T	TT,GT
supercont2.1	277398	G	T	GT
supercont2.1	277437	A	G	GG
supercont2.1	277663	G	A	GA,rh
supercont2.1	277670	G	C	rh,GC
supercont2.1	277716	C	T	rh,CT
supercont2.1	277742	C	G	CG,rh
supercont2.1	277843	T	G	TG,rh
supercont2.1	278019	C	G	CG,rh
supercont2.1	279471	C	T	CT,rh
supercont2.1	280319	G	T	rh,GT
supercont2.1	286422	T	C	TC,rh
supercont2.1	288617	G	T	TT
supercont2.1	289031	A	G	AG,GG
supercont2.1	290145	C	T	rh,CT
supercont2.1	290148	C	T	CT,TT
supercont2.1	290149	A	G	GG
supercont2.1	290164	T	C	CC
supercont2.1	290167	C	T	CT,rh
supercont2.1	290588	T	G	TG,rh
supercont2.1	290618	G	T	GT,TT
supercont2.1	290811	G	A	AA
supercont2.1	291194	T	C	TC,rh
supercont2.1	291214	C	T	CT,rh
supercont2.1	291438	T	G	GG
supercont2.1	293127	C	T	rh,CT
supercont2.1	294894	T	C	CC
supercont2.1	295105	C	T	rh,CT
supercont2.1	295611	T	C	CC
supercont2.1	295889	C	T	TT
supercont2.1	295957	G	A	GA,rh
supercont2.1	296123	C	T	CT,rh
supercont2.1	296456	C	T	CT,TT
supercont2.1	296460	G	C	rh,GC
supercont2.1	296816	G	A	GA,AA
supercont2.1	296914	C	T	CT,TT
supercont2.1	296947	C	T	CT,TT
supercont2.1	296959	G	C	GC,CC
supercont2.1	296998	C	A	rh,CA
supercont2.1	297130	C	A	CA,AA
supercont2.1	297250	A	C	AC,rh
supercont2.1	297253	C	T	CT,TT
supercont2.1	297272	T	C	TC,CC
supercont2.1	297274	C	T	CT,TT
supercont2.1	297284	C	T	CT,TT
supercont2.1	297297	G	A	GA,AA
supercont2.1	297328	G	A	GA,AA
supercont2.1	297330	A	G	AG,GG
supercont2.1	297346	T	C	rh,TC
supercont2.1	297348	A	G	rh,AG
supercont2.1	297370	T	C	CC
supercont2.1	297373	A	G	rh,AG
supercont2.1	297427	C	T	rh,CT
supercont2.1	297430	C	T	rh,CT
supercont2.1	297454	A	G	AG,GG
supercont2.1	297463	C	T	CT
supercont2.1	297579	G	A	GA,AA
supercont2.1	297604	C	T	CT,TT
supercont2.1	297607	C	T	rh,CT
supercont2.1	297625	T	C	TC,CC
supercont2.1	297641	C	T	CT,rh
supercont2.1	297661	C	T	rh,CT
supercont2.1	297670	C	T	CT,TT
supercont2.1	297687	A	G	rh,AG
supercont2.1	297697	C	G	CG,GG
supercont2.1	297721	C	T	CT,TT
supercont2.1	297801	C	T	CT,TT
supercont2.1	297810	G	C	GC,CC
supercont2.1	297853	A	G	AG,rh
supercont2.1	297864	C	T	rh,CT
supercont2.1	297884	T	C	TC,rh
supercont2.1	297974	C	G	CG,rh
supercont2.1	298063	T	C	TC,rh
supercont2.1	298335	A	C	AC,rh
supercont2.1	298378	C	T	CT,rh
supercont2.1	298411	T	C	TC,rh
supercont2.1	298420	A	G	AG,rh
supercont2.1	298546	A	T	TT
supercont2.1	298558	T	A	TA,AA
supercont2.1	298755	C	T	CT,TT
supercont2.1	298785	G	A	rh,GA
supercont2.1	298796	C	T	CT
supercont2.1	298823	C	T	rh,CT
supercont2.1	298830	C	A	CA
supercont2.1	298832	T	A	rh,TA
supercont2.1	298874	G	A	rh,GA
supercont2.1	298876	C	T	rh,CT
supercont2.1	298904	G	A	rh,GA
supercont2.1	298987	G	A	GA
supercont2.1	299396	G	A	AA
supercont2.1	299406	G	T	TT
supercont2.1	299413	C	T	CT,TT
supercont2.1	300039	G	T	rh,TT
supercont2.1	300712	G	T	TT
supercont2.1	300775	C	T	TT
supercont2.1	300888	C	T	TT
supercont2.1	301175	G	A	AA
supercont2.1	301225	T	C	CC
supercont2.1	301332	T	G	GG
supercont2.1	301396	C	T	CT
supercont2.1	301546	G	A	GA,rh
supercont2.1	301602	C	A	CA,rh
supercont2.1	301914	A	G	GG
supercont2.1	305702	A	G	rh,AG
supercont2.1	306069	T	C	TC,rh
supercont2.1	306093	C	T	CT,rh
supercont2.1	306094	A	G	AG,rh
supercont2.1	306235	T	C	TC,rh
supercont2.1	306270	A	C	AC,rh
supercont2.1	306281	A	C	AC,rh
supercont2.1	306285	A	C	AC,rh
supercont2.1	306296	T	G	TG,rh
supercont2.1	306342	A	G	AG,rh
supercont2.1	306356	G	A	GA,rh
supercont2.1	306363	G	A	GA,rh
supercont2.1	306491	G	T	GT,rh
supercont2.1	306528	G	T	GT,rh
supercont2.1	306543	C	A	CA,rh
supercont2.1	306561	C	A	CA,rh
supercont2.1	306590	T	C	rh,TC
supercont2.1	306591	G	C	rh,GC
supercont2.1	306647	A	T	AT,rh
supercont2.1	306665	C	T	CT,rh
supercont2.1	306737	C	T	CT,rh
supercont2.1	306758	T	C	TC,rh
supercont2.1	306795	T	G	TG,rh
supercont2.1	306840	G	C	GC,rh
supercont2.1	306851	G	A	GA,rh
supercont2.1	306896	C	G	CG,rh
supercont2.1	306986	C	T	CT,rh
supercont2.1	306987	A	G	AG,rh
supercont2.1	307029	T	C	TC,rh
supercont2.1	307041	A	T	AT,rh
supercont2.1	307086	C	A	CA,rh
supercont2.1	307140	T	G	TG,rh
supercont2.1	307175	G	T	GT,rh
supercont2.1	307218	C	A	CA,rh
supercont2.1	307228	T	G	TG,rh
supercont2.1	307242	G	T	GT,rh
supercont2.1	307315	G	T	GT,rh
supercont2.1	307365	C	A	CA,rh
supercont2.1	307408	A	C	AC,rh
supercont2.1	307412	C	T	CT,rh
supercont2.1	307436	C	A	CA,rh
supercont2.1	307572	A	C	AC,rh
supercont2.1	307585	G	A	GA,rh
supercont2.1	307591	G	T	GT,rh
supercont2.1	307610	C	T	CT,rh
supercont2.1	307611	A	G	AG,rh
supercont2.1	307640	G	T	GT,rh
supercont2.1	307645	C	T	CT,rh
supercont2.1	307648	T	C	TC,rh
supercont2.1	307661	C	T	CT,rh
supercont2.1	307673	A	T	AT,rh
supercont2.1	307766	T	C	rh,TC
supercont2.1	308662	A	G	rh,GG
supercont2.1	309650	G	T	TT
supercont2.1	310768	A	C	CC
supercont2.1	311217	T	G	rh,TG
supercont2.1	311252	C	A	rh,CA
supercont2.1	311304	T	A	rh,TA
supercont2.1	311337	A	G	rh,GG
supercont2.1	312844	C	A	AA
supercont2.1	312865	G	T	rh,GT,TT
supercont2.1	312956	T	C	CC,TC
supercont2.1	313123	A	T	rh,TT
supercont2.1	313664	G	A	AA
supercont2.1	313753	T	C	CC
supercont2.1	313977	A	G	GG
supercont2.1	314076	G	A	AA
supercont2.1	314101	T	C	CC
supercont2.1	314147	T	C	CC
supercont2.1	314224	A	G	GG
supercont2.1	314343	T	C	CC
supercont2.1	314365	T	C	CC
supercont2.1	314366	G	A	rh,GA,AA
supercont2.1	314379	A	C	CC
supercont2.1	314485	G	A	AA
supercont2.1	316047	A	G	GG
supercont2.1	317440	A	G	GG
supercont2.1	317731	T	A	AA
supercont2.1	317767	T	G	GG
supercont2.1	318308	A	C	CC
supercont2.1	318655	T	C	CC
supercont2.1	319389	A	C	rh,CC
supercont2.1	320490	G	A	AA
supercont2.1	320686	A	C	rh,CC
supercont2.1	322608	A	C	CC
supercont2.1	322614	T	C	CC
supercont2.1	322671	T	C	CC
supercont2.1	322868	T	C	CC
supercont2.1	323211	A	T	TT
supercont2.1	323357	G	A	AA,GA
supercont2.1	323361	C	T	TT,CT
supercont2.1	323419	G	A	AA
supercont2.1	323487	C	T	CT,TT
supercont2.1	323619	A	G	GG
supercont2.1	324957	A	T	rh,TT
supercont2.1	325483	T	G	GG
supercont2.1	326360	G	A	rh,GA,AA
supercont2.1	326893	G	A	rh,GA,AA
supercont2.1	327751	G	A	rh,GA,AA
supercont2.1	327887	A	G	GG
supercont2.1	328300	T	C	CC
supercont2.1	328478	C	T	rh,TT
supercont2.1	328572	G	A	rh,GA,AA
supercont2.1	328591	A	G	GG
supercont2.1	328655	A	G	GG
supercont2.1	328801	G	A	rh,AA
supercont2.1	328872	T	C	rh,CC
supercont2.1	329038	G	A	rh,GA,AA
supercont2.1	329337	T	C	CC
supercont2.1	329405	G	A	AA,rh
supercont2.1	329554	G	A	AA
supercont2.1	329572	A	G	GG
supercont2.1	329795	C	T	rh,TT
supercont2.1	330214	A	G	GG
supercont2.1	330347	A	G	GG
supercont2.1	330486	A	G	GG
supercont2.1	330544	A	G	GG
supercont2.1	330717	C	A	AA
supercont2.1	331638	T	C	CC
supercont2.1	331743	C	T	TT
supercont2.1	332402	G	A	AA
supercont2.1	332432	A	G	GG
supercont2.1	332713	A	G	GG
supercont2.1	333018	A	G	AG
supercont2.1	333466	G	A	AA
supercont2.1	333469	A	G	GG
supercont2.1	333504	G	A	rh,GA
supercont2.1	333531	T	C	rh,TC,CC
supercont2.1	333680	G	T	TT
supercont2.1	333711	C	T	TT
supercont2.1	333723	C	A	AA
supercont2.1	333752	T	C	CC
supercont2.1	333817	C	T	TT
supercont2.1	333948	G	A	rh,AA
supercont2.1	334174	G	A	rh,AA
supercont2.1	334477	G	A	AA
supercont2.1	335126	G	A	AA
supercont2.1	336135	C	T	TT
supercont2.1	336138	T	C	CC
supercont2.1	336141	A	T	TT
supercont2.1	336466	G	C	rh,CC
supercont2.1	336769	C	G	rh,GG
supercont2.1	338615	C	T	TT
supercont2.1	339280	G	A	rh,AA
supercont2.1	339515	G	T	rh,GT
supercont2.1	339519	G	A	rh,GA
supercont2.1	339626	T	C	CC
supercont2.1	339889	G	A	AA
supercont2.1	340386	C	T	rh,TT
supercont2.1	340518	A	G	GG
supercont2.1	340556	C	T	TT,CT
supercont2.1	341214	C	T	TT,CT
supercont2.1	341514	C	A	rh,AA
supercont2.1	341542	T	C	CC
supercont2.1	341658	G	A	AA
supercont2.1	342115	T	G	GG
supercont2.1	342602	T	C	CC
supercont2.1	342930	A	C	CC
supercont2.1	343684	A	G	GG
supercont2.1	343813	G	A	rh,AA
supercont2.1	343966	G	A	AA,GA,rh
supercont2.1	344209	T	G	GG
supercont2.1	344410	T	C	CC
supercont2.1	345069	G	T	rh,TT
supercont2.1	345487	G	A	AA
supercont2.1	346828	C	T	rh,TT,CT
supercont2.1	346924	T	A	AA
supercont2.1	347063	T	C	rh,CC
supercont2.1	348493	A	G	rh,GG
supercont2.1	348740	T	G	GG
supercont2.1	348968	T	C	rh,TC,CC
supercont2.1	349238	T	C	rh,TC,CC
supercont2.1	350004	G	A	rh,AA
supercont2.1	350152	T	G	rh,GG
supercont2.1	350656	C	T	rh,TT
supercont2.1	350981	G	A	rh,GA
supercont2.1	350997	T	C	rh,CC
supercont2.1	351007	A	G	rh,AG
supercont2.1	351010	C	T	rh,CT,TT
supercont2.1	351019	A	G	rh,AG
supercont2.1	351113	G	C	rh,GC
supercont2.1	351142	G	A	GA,AA,rh
supercont2.1	351169	G	C	GC,rh
supercont2.1	351196	C	T	CT,rh
supercont2.1	351247	G	A	GA,rh
supercont2.1	351260	G	A	GA,rh
supercont2.1	351306	A	G	AG,rh
supercont2.1	351321	T	C	TC,rh
supercont2.1	351362	C	G	CG,rh
supercont2.1	351369	A	T	AT,rh
supercont2.1	351388	C	T	CT,rh
supercont2.1	351424	C	T	CT,rh
supercont2.1	351425	A	G	AG,rh
supercont2.1	351466	T	C	CC
supercont2.1	351555	T	C	CC
supercont2.1	352314	C	T	TT
supercont2.1	353409	C	A	AA
supercont2.1	353582	A	G	GG
supercont2.1	353863	G	A	GA
supercont2.1	353936	T	C	TC
supercont2.1	354014	T	G	TG,rh
supercont2.1	354219	A	G	AG,rh
supercont2.1	357329	A	G	AG,rh
supercont2.1	358152	G	T	GT,rh
supercont2.1	358479	A	G	AG
supercont2.1	358642	C	T	rh,CT
supercont2.1	358717	C	T	CT
supercont2.1	358755	T	C	TC
supercont2.1	358803	A	G	GG,AG
supercont2.1	358941	A	G	GG,AG
supercont2.1	358999	C	A	AA
supercont2.1	359028	C	T	CT,TT
supercont2.1	359041	G	A	GA,AA
supercont2.1	359094	C	T	CT,rh
supercont2.1	359178	G	A	GA,rh
supercont2.1	359208	C	T	CT,TT
supercont2.1	359647	A	G	GG,AG
supercont2.1	359688	T	C	CC,TC
supercont2.1	359720	G	A	GA,AA,rh
supercont2.1	359880	T	C	TC
supercont2.1	360125	C	T	rh,CT
supercont2.1	360132	C	T	rh,CT
supercont2.1	360489	C	T	rh,CT
supercont2.1	360501	G	A	GA,rh
supercont2.1	360510	A	G	AG,rh
supercont2.1	360513	G	A	GA,rh
supercont2.1	360582	T	C	TC,rh
supercont2.1	360699	G	A	GA
supercont2.1	360816	A	G	AG
supercont2.1	360840	T	C	TC,rh
supercont2.1	360844	A	G	AG,rh
supercont2.1	360867	A	G	AG,rh
supercont2.1	360880	G	A	rh,GA
supercont2.1	360936	T	G	TG,rh
supercont2.1	360972	T	C	rh,TC
supercont2.1	360974	C	T	rh,CT
supercont2.1	360978	A	G	AG,rh
supercont2.1	361005	A	T	rh,AT
supercont2.1	361033	A	G	rh,AG
supercont2.1	361048	G	A	GA,rh
supercont2.1	361101	T	C	TC,rh
supercont2.1	361165	A	G	AG,rh
supercont2.1	361218	C	T	rh,CT
supercont2.1	361252	G	A	rh,GA
supercont2.1	361263	A	G	AG,rh
supercont2.1	361491	G	A	GA,rh
supercont2.1	361592	A	G	AG,rh
supercont2.1	361672	A	G	AG,rh
supercont2.1	361695	T	C	TC,rh
supercont2.1	361734	C	T	rh,CT
supercont2.1	361885	T	C	TC,rh
supercont2.1	361947	G	T	GT,rh
supercont2.1	362008	A	G	AG,rh
supercont2.1	362071	T	G	TG,rh
supercont2.1	362140	A	G	AG,rh
supercont2.1	362202	C	T	rh,CT
supercont2.1	362227	C	A	CA,rh
supercont2.1	362320	C	T	CT,rh
supercont2.1	362518	G	A	rh,GA
supercont2.1	362530	C	T	rh,CT
supercont2.1	362536	T	C	TC,rh
supercont2.1	362543	T	C	TC,rh
supercont2.1	362584	A	G	AG,rh,GG
supercont2.1	362593	G	A	GA,rh
supercont2.1	362626	T	C	TC,rh
supercont2.1	362627	G	A	GA,rh
supercont2.1	362676	T	C	TC,rh
supercont2.1	362754	C	G	rh,CG
supercont2.1	362757	G	A	rh,GA
supercont2.1	362818	A	G	rh,AG
supercont2.1	362845	C	T	rh,CT
supercont2.1	362852	T	C	TC,rh
supercont2.1	362862	G	A	GA,rh
supercont2.1	362886	T	C	TC,rh
supercont2.1	362952	C	T	CT,rh
supercont2.1	362961	T	C	TC,rh
supercont2.1	362994	T	C	rh,TC
supercont2.1	362995	G	A	rh,GA
supercont2.1	363021	C	T	CT,rh
supercont2.1	363126	C	T	CT,rh
supercont2.1	363394	T	G	TG,rh
supercont2.1	364063	C	T	CT,rh
supercont2.1	364269	C	T	CT,rh
supercont2.1	364562	C	T	CT,rh
supercont2.1	364837	G	A	GA,rh
supercont2.1	364909	G	A	GA,rh
supercont2.1	365130	G	A	GA
supercont2.1	365553	C	G	rh,CG
supercont2.1	365637	T	C	TC,rh
supercont2.1	365715	C	T	CT,rh
supercont2.1	366142	A	G	rh,AG
supercont2.1	366225	T	C	TC,rh
supercont2.1	366274	G	T	GT,rh
supercont2.1	366334	G	A	GA,rh
supercont2.1	366498	G	A	rh,GA
supercont2.1	366570	C	T	CT,rh
supercont2.1	366643	C	T	rh,CT
supercont2.1	366847	G	A	GA,rh
supercont2.1	367058	C	T	CT,rh
supercont2.1	368591	T	G	TG,rh
supercont2.1	368604	G	A	GA,rh
supercont2.1	368675	G	A	rh,GA
supercont2.1	368777	C	T	CT,rh
supercont2.1	368787	A	T	AT,rh
supercont2.1	368851	T	G	GG,TG
supercont2.1	369045	C	A	CA,rh
supercont2.1	369128	C	T	CT,rh
supercont2.1	369326	A	G	rh,AG
supercont2.1	369341	A	G	rh,AG
supercont2.1	369640	G	T	GT,rh
supercont2.1	369792	G	T	GT,rh
supercont2.1	370842	T	C	rh,TC
supercont2.1	370844	T	G	rh,TG
supercont2.1	370846	A	G	rh,AG
supercont2.1	370891	C	A	CA,rh
supercont2.1	371019	A	G	AG,rh
supercont2.1	371076	T	C	TC,rh
supercont2.1	371085	G	A	GA,rh
supercont2.1	371265	T	C	TC,rh
supercont2.1	371391	T	C	TC,rh
supercont2.1	372132	T	C	TC,rh
supercont2.1	372523	A	G	rh,AG
supercont2.1	373606	T	C	rh,TC
supercont2.1	375724	A	G	AG,rh
supercont2.1	376234	A	G	AG,rh
supercont2.1	376522	G	T	rh,GT
supercont2.1	376973	A	G	AG,rh
supercont2.1	377121	C	T	CT,rh,TT
supercont2.1	377188	G	A	GA,rh
supercont2.1	377349	C	T	rh,CT
supercont2.1	377365	C	T	CT,rh
supercont2.1	377409	T	C	TC,rh
supercont2.1	377529	C	T	CT,rh
supercont2.1	377608	T	C	TC,rh
supercont2.1	377639	C	T	CT,rh
supercont2.1	377645	T	C	rh,TC
supercont2.1	377662	A	G	AG,rh
supercont2.1	377790	C	T	TT,CT
supercont2.1	377895	A	C	AC,rh
supercont2.1	377953	T	C	TC,rh
supercont2.1	378357	C	T	rh,CT
supercont2.1	378521	A	G	rh,AG
supercont2.1	378688	G	A	GA,rh
supercont2.1	378695	A	G	AG,rh
supercont2.1	378756	A	G	AG,rh
supercont2.1	379245	A	T	rh,AT
supercont2.1	379894	A	G	rh,AG
supercont2.1	379927	A	G	AG,rh
supercont2.1	379979	C	T	CT,rh
supercont2.1	380470	T	C	TC,rh
supercont2.1	380520	T	C	TC,rh
supercont2.1	380547	T	C	TC,rh
supercont2.1	380570	T	C	TC,rh
supercont2.1	380609	C	T	CT,rh
supercont2.1	380660	G	C	GC,rh
supercont2.1	380724	A	G	AG,rh
supercont2.1	380768	A	G	rh,AG
supercont2.1	381007	T	C	TC,rh
supercont2.1	381031	A	G	AG,rh
supercont2.1	381087	A	C	AC,rh
supercont2.1	381284	G	C	GC,rh
supercont2.1	381322	T	C	TC,rh
supercont2.1	381329	A	G	AG,rh
supercont2.1	381356	T	C	TC,rh
supercont2.1	381434	A	G	AG,rh
supercont2.1	381639	T	C	rh,TC
supercont2.1	381974	G	C	GC,rh
supercont2.1	382240	G	C	GC,rh
supercont2.1	382432	G	A	GA,rh
supercont2.1	382821	A	G	AG,rh
supercont2.1	382869	C	T	CT,rh
supercont2.1	383079	G	A	rh,GA
supercont2.1	384453	A	G	GG
supercont2.1	384457	G	T	GT
supercont2.1	384544	A	G	AG
supercont2.1	384546	C	A	CA
supercont2.1	384547	A	G	AG
supercont2.1	384563	A	T	AT
supercont2.1	384564	G	A	GA
supercont2.1	384995	A	G	AG,rh
supercont2.1	385170	A	C	AC,rh
supercont2.1	385210	G	A	GA,rh
supercont2.1	385410	G	A	GA,rh
supercont2.1	386188	T	C	TC,rh
supercont2.1	386314	A	G	rh,AG
supercont2.1	387028	T	C	TC,rh
supercont2.1	387206	G	A	AA
supercont2.1	387481	A	G	AG,rh
supercont2.1	387924	C	T	rh,CT
supercont2.1	388817	T	G	TG
supercont2.1	388818	G	C	GC
supercont2.1	388820	C	G	CG
supercont2.1	388824	G	T	GT
supercont2.1	388825	T	G	TG
supercont2.1	388831	T	C	TC
supercont2.1	388833	T	C	TC
supercont2.1	388838	C	T	CT
supercont2.1	389269	C	A	CA,rh,AA
supercont2.1	389286	A	G	AG,rh
supercont2.1	389464	A	C	rh,AC
supercont2.1	389634	C	T	CT,rh,TT
supercont2.1	389761	T	C	TC,rh,CC
supercont2.1	390506	C	T	CT,rh,TT
supercont2.1	391584	T	G	TG,GG
supercont2.1	391638	C	G	rh,CG
supercont2.1	391714	G	A	rh,GA
supercont2.1	391723	C	T	rh,CT
supercont2.1	391751	C	A	rh,CA
supercont2.1	391755	G	A	rh,GA
supercont2.1	391762	C	T	rh,CT
supercont2.1	391840	G	A	GA,rh
supercont2.1	391843	A	G	rh,AG
supercont2.1	391861	G	A	GA,rh
supercont2.1	391977	A	G	AG,rh
supercont2.1	392018	G	C	GC,rh
supercont2.1	392098	A	G	AG,rh
supercont2.1	392221	C	A	rh,CA
supercont2.1	392250	T	A	rh,TA
supercont2.1	392258	C	T	rh,CT
supercont2.1	392295	G	T	GT,rh
supercont2.1	392494	A	G	rh,AG
supercont2.1	392496	C	T	rh,CT
supercont2.1	392522	C	A	rh,CA
supercont2.1	392538	G	T	rh,GT
supercont2.1	392712	G	A	rh,GA
supercont2.1	392780	C	T	CT,rh
supercont2.1	392862	A	T	rh,AT
supercont2.1	392916	T	C	rh,TC
supercont2.1	392973	C	A	CA,rh
supercont2.1	392988	G	A	GA,rh
supercont2.1	393011	G	A	GA,rh
supercont2.1	393127	T	C	TC,rh
supercont2.1	393139	G	A	GA,rh
supercont2.1	393173	A	G	rh,AG
supercont2.1	393175	C	A	CA,rh
supercont2.1	393194	G	A	rh,GA
supercont2.1	393198	C	T	CT,rh
supercont2.1	393213	A	G	AG,rh
supercont2.1	393230	A	G	AG,rh
supercont2.1	393249	C	A	CA,rh
supercont2.1	393266	C	A	CA,rh
supercont2.1	393275	T	C	TC,rh
supercont2.1	393281	A	G	AG,rh
supercont2.1	393649	C	T	CT
supercont2.1	393729	C	T	CT,rh
supercont2.1	393735	T	G	TG
supercont2.1	393769	C	T	CT,rh
supercont2.1	393827	G	A	rh,GA
supercont2.1	393862	C	T	CT,rh
supercont2.1	393872	G	A	GA,rh
supercont2.1	393918	T	C	rh,TC
supercont2.1	393928	G	A	rh,AA,GA
supercont2.1	394010	T	A	TA,AA
supercont2.1	394271	T	C	TC,rh
supercont2.1	394295	C	T	rh,CT
supercont2.1	394319	A	G	AG,rh
supercont2.1	394380	G	T	rh,GT
supercont2.1	394442	A	G	AG,rh
supercont2.1	394476	G	A	GA,rh
supercont2.1	394500	T	A	TA,rh
supercont2.1	394564	G	T	GT,rh
supercont2.1	394590	C	T	CT,TT,rh
supercont2.1	394613	C	T	CT,rh
supercont2.1	394683	A	G	AG,rh
supercont2.1	394733	A	G	AG,rh
supercont2.1	394779	T	G	TG,rh,GG
supercont2.1	394877	G	A	GA,rh
supercont2.1	394972	T	G	TG,rh
supercont2.1	395154	C	A	rh,CA
supercont2.1	395213	G	T	rh,GT
supercont2.1	395218	A	C	AC,rh
supercont2.1	395227	A	G	AG,rh
supercont2.1	395334	T	C	rh,TC
supercont2.1	395378	A	G	AG,rh
supercont2.1	395467	C	T	CT,rh
supercont2.1	395509	T	C	TC,rh
supercont2.1	395578	T	G	TG,rh
supercont2.1	395589	A	C	AC,rh
supercont2.1	395594	C	T	CT,rh
supercont2.1	395635	C	A	CA,rh
supercont2.1	395647	T	A	TA,rh,AA
supercont2.1	395685	A	G	AG,rh,GG
supercont2.1	395760	G	T	GT,rh
supercont2.1	395820	T	C	TC,rh
supercont2.1	395864	G	C	GC,rh
supercont2.1	395869	C	T	CT,rh
supercont2.1	395950	C	T	CT,rh
supercont2.1	395951	A	G	AG,rh
supercont2.1	396051	C	T	CT,rh
supercont2.1	396064	C	T	CT,rh
supercont2.1	396076	C	T	CT,rh
supercont2.1	396137	T	C	TC,rh
supercont2.1	396138	C	G	CG,rh
supercont2.1	396173	T	C	TC,rh
supercont2.1	396178	G	A	GA,rh
supercont2.1	396218	G	A	GA,rh
supercont2.1	396320	T	C	TC,rh
supercont2.1	396355	A	C	AC,rh
supercont2.1	396375	C	A	CA,rh
supercont2.1	396380	G	A	GA,rh
supercont2.1	396395	A	C	AC,rh
supercont2.1	396413	C	T	CT,rh
supercont2.1	396433	A	C	AC,rh
supercont2.1	396658	A	C	AC,rh
supercont2.1	396754	G	A	GA,rh
supercont2.1	396810	A	C	AC,rh
supercont2.1	396814	A	T	rh,AT
supercont2.1	396900	T	C	rh,TC
supercont2.1	397003	G	A	GA,rh
supercont2.1	397021	T	A	TA,rh
supercont2.1	397391	G	T	GT,rh
supercont2.1	397413	T	G	TG,rh
supercont2.1	397471	T	A	TA,rh
supercont2.1	397480	C	A	rh,CA
supercont2.1	397543	C	T	CT,rh
supercont2.1	397587	C	G	CG,rh
supercont2.1	397768	T	G	TG,rh
supercont2.1	397807	A	G	AG,rh
supercont2.1	397837	C	T	CT,rh
supercont2.1	397939	T	C	TC,rh
supercont2.1	398097	C	A	CA,rh
supercont2.1	398311	C	T	CT,rh
supercont2.1	398420	A	C	AC,rh
supercont2.1	398443	A	G	AG,rh
supercont2.1	398570	G	A	GA,rh
supercont2.1	398602	A	C	AC,rh
supercont2.1	398623	A	G	AG,rh
supercont2.1	398680	A	C	AC,rh
supercont2.1	398684	A	G	AG,rh,GG
supercont2.1	398955	T	C	TC,rh
supercont2.1	398994	T	G	TG,rh
supercont2.1	399086	T	G	GG,TG
supercont2.1	399087	G	T	TT,GT
supercont2.1	399435	T	C	TC,rh
supercont2.1	399463	C	A	CA,rh,AA
supercont2.1	399720	G	T	rh,GT
supercont2.1	399830	C	T	CT,rh
supercont2.1	399896	A	C	AC,rh
supercont2.1	399940	C	T	CT,rh
supercont2.1	399945	C	A	CA,rh
supercont2.1	399946	A	G	AG,rh
supercont2.1	400209	T	G	TG,rh
supercont2.1	400364	C	A	rh,CA
supercont2.1	400486	G	T	GT,rh
supercont2.1	400512	A	G	AG,rh
supercont2.1	400635	C	A	CA,rh
supercont2.1	400714	A	G	AG,rh
supercont2.1	400838	T	G	TG,rh
supercont2.1	400847	A	C	AC,rh
supercont2.1	400994	A	C	AC,rh
supercont2.1	401192	A	C	AC,rh
supercont2.1	401333	G	T	GT,rh
supercont2.1	401589	C	A	rh,CA
supercont2.1	401630	A	T	AT,rh
supercont2.1	401779	G	T	GT,rh
supercont2.1	401859	C	T	rh,CT,TT
supercont2.1	401867	C	A	CA,rh
supercont2.1	401951	C	T	CT,rh
supercont2.1	402002	G	T	GT,rh
supercont2.1	402009	C	A	CA,rh
supercont2.1	402085	A	C	AC,rh
supercont2.1	402184	G	T	rh,GT
supercont2.1	402322	A	G	AG,rh
supercont2.1	402418	G	A	GA,rh
supercont2.1	402441	T	C	TC,rh
supercont2.1	402452	T	G	TG,rh
supercont2.1	402556	T	C	TC,rh
supercont2.1	402921	C	T	CT,rh
supercont2.1	402960	A	C	AC,rh
supercont2.1	403009	A	C	AC,rh
supercont2.1	403171	A	G	AG,rh
supercont2.1	403215	G	A	GA,rh
supercont2.1	403275	A	G	AG,rh
supercont2.1	403398	A	T	AT,rh
supercont2.1	403470	G	T	GT,rh
supercont2.1	403494	C	T	CT,rh
supercont2.1	404799	G	A	GA,rh
supercont2.1	404905	A	G	AG,rh
supercont2.1	404916	T	C	TC,rh
supercont2.1	405281	A	G	AG,rh
supercont2.1	405562	G	C	GC,rh
supercont2.1	406027	C	G	CG,rh
supercont2.1	406084	T	G	TG,rh
supercont2.1	406163	A	C	rh,AC
supercont2.1	406299	G	A	GA,rh
supercont2.1	406564	C	T	CT,rh
supercont2.1	406725	T	A	TA,rh
supercont2.1	406927	T	C	TC,rh
supercont2.1	407197	G	A	GA,rh
supercont2.1	407208	C	T	CT,rh,TT
supercont2.1	407880	C	T	rh,CT
supercont2.1	409773	A	G	AG,rh
supercont2.1	409843	C	T	rh,CT
supercont2.1	410035	T	A	TA,rh
supercont2.1	410036	T	A	TA,rh
supercont2.1	410129	A	G	AG,rh
supercont2.1	410161	G	A	GA,rh
supercont2.1	410205	A	G	AG,rh
supercont2.1	410219	G	A	GA,rh
supercont2.1	410258	C	G	CG,rh
supercont2.1	410468	G	T	GT,rh
supercont2.1	410500	T	C	TC,rh
supercont2.1	410514	A	G	AG,rh
supercont2.1	410669	T	C	TC,rh
supercont2.1	410782	T	C	TC,rh
supercont2.1	410806	T	C	TC,rh
supercont2.1	410958	C	T	CT,rh
supercont2.1	411056	G	A	GA,rh
supercont2.1	411060	C	G	CG,rh
supercont2.1	412601	G	C	GC,CC
supercont2.1	412811	T	G	TG,rh
supercont2.1	412826	C	T	CT,rh
supercont2.1	412891	A	T	AT,rh,TT
supercont2.1	412974	C	A	CA,rh
supercont2.1	413235	C	T	CT,rh
supercont2.1	413338	C	G	CG,rh
supercont2.1	413557	A	C	AC,rh,CC
supercont2.1	413707	A	C	AC,rh
supercont2.1	413712	C	T	CT,rh
supercont2.1	413955	C	T	rh,CT
supercont2.1	413965	C	T	rh,CT
supercont2.1	413967	C	A	rh,CA
supercont2.1	413971	A	G	AG,rh
supercont2.1	414045	C	T	rh,CT
supercont2.1	414056	G	A	GA,rh
supercont2.1	414061	G	T	GT,rh
supercont2.1	414114	C	T	CT,rh
supercont2.1	414118	T	G	TG,rh
supercont2.1	414142	A	G	AG,rh
supercont2.1	414179	A	G	AG,rh
supercont2.1	414209	C	A	CA,rh,AA
supercont2.1	414419	A	G	AG,rh
supercont2.1	414689	T	C	TC,rh
supercont2.1	414697	A	G	rh,AG
supercont2.1	414870	T	C	TC,rh
supercont2.1	414900	C	T	CT,rh
supercont2.1	414904	A	G	AG,rh
supercont2.1	414946	T	C	TC,rh
supercont2.1	414947	G	A	GA,rh
supercont2.1	414984	A	C	AC,rh
supercont2.1	415141	T	C	TC,rh,CC
supercont2.1	415148	A	G	AG,rh
supercont2.1	415216	G	C	GC,rh
supercont2.1	415234	G	A	rh,GA
supercont2.1	415248	G	T	GT,rh
supercont2.1	415269	C	T	CT,rh
supercont2.1	415357	G	A	GA,rh
supercont2.1	415405	T	C	TC,rh
supercont2.1	415474	A	G	AG
supercont2.1	415505	G	A	GA,AA
supercont2.1	422148	A	G	AG
supercont2.1	422169	G	A	GA,rh
supercont2.1	422220	T	G	TG,rh
supercont2.1	422273	C	T	CT,rh
supercont2.1	422282	T	C	TC,rh
supercont2.1	422321	T	C	TC,rh
supercont2.1	422323	C	A	CA,AA,rh
supercont2.1	422352	G	A	GA,rh
supercont2.1	422425	A	G	AG,rh
supercont2.1	422492	T	C	TC,rh
supercont2.1	422745	G	A	rh,GA
supercont2.1	422747	A	G	AG,rh
supercont2.1	422808	A	G	AG,rh
supercont2.1	422879	C	T	CT,rh
supercont2.1	423099	G	A	GA,rh
supercont2.1	423150	G	A	rh,GA
supercont2.1	423185	G	C	rh,GC
supercont2.1	423201	C	G	CG,rh
supercont2.1	423245	G	A	GA,rh
supercont2.1	423775	C	G	CG,rh
supercont2.1	423923	T	C	TC,rh
supercont2.1	424316	G	A	GA,rh
supercont2.1	424826	T	G	rh,TG
supercont2.1	424888	G	A	GA,rh
supercont2.1	424907	A	C	AC,rh
supercont2.1	424920	G	A	GA,rh
supercont2.1	424990	A	C	AC,rh
supercont2.1	425812	C	T	CT,rh,TT
supercont2.1	425821	T	C	TC,rh
supercont2.1	425841	A	G	AG,rh
supercont2.1	425931	T	C	TC,rh
supercont2.1	426034	T	C	TC,rh
supercont2.1	426298	C	T	CT,rh
supercont2.1	426305	C	T	CT,rh
supercont2.1	426327	A	C	rh,AC
supercont2.1	426361	T	C	TC,rh
supercont2.1	426376	C	T	CT,rh
supercont2.1	426421	C	T	CT,rh
supercont2.1	426453	A	G	AG,rh
supercont2.1	426483	T	C	TC,rh
supercont2.1	426547	G	A	GA,rh
supercont2.1	426567	A	C	AC,rh
supercont2.1	426569	T	G	TG,rh
supercont2.1	426571	T	C	TC,rh
supercont2.1	426624	A	G	AG,rh
supercont2.1	426639	A	C	AC,rh
supercont2.1	426644	T	C	TC,rh
supercont2.1	426668	G	C	GC,rh
supercont2.1	426733	A	G	AG,rh
supercont2.1	426774	A	G	AG,rh
supercont2.1	426861	T	G	TG,rh
supercont2.1	427571	A	C	AC,rh
supercont2.1	427707	T	C	TC,rh
supercont2.1	427776	T	G	TG,rh
supercont2.1	427894	C	T	CT,rh
supercont2.1	427957	C	G	CG,rh
supercont2.1	427973	T	G	TG,rh
supercont2.1	428544	A	G	AG,rh
supercont2.1	428547	C	T	CT,rh
supercont2.1	428584	G	A	GA
supercont2.1	428594	A	G	AG
supercont2.1	428715	G	A	GA,rh,AA
supercont2.1	430702	T	C	rh,TC
supercont2.1	430735	C	A	CA,rh
supercont2.1	431311	T	C	rh,TC
supercont2.1	431650	A	G	rh,AG
supercont2.1	431660	A	G	rh,AG
supercont2.1	431890	T	C	TC,rh
supercont2.1	431995	T	C	rh,TC
supercont2.1	432206	C	A	rh,CA
supercont2.1	432282	G	A	rh,GA
supercont2.1	432398	C	T	rh,CT
supercont2.1	432503	C	T	rh,CT
supercont2.1	432601	A	G	rh,AG
supercont2.1	432695	C	A	rh,CA
supercont2.1	432952	C	T	rh,TT
supercont2.1	432956	G	A	rh,GA
supercont2.1	433105	G	A	GA,rh
supercont2.1	433153	T	G	rh,TG
supercont2.1	433401	C	G	CG,rh
supercont2.1	433726	C	T	rh,CT
supercont2.1	434073	G	A	GA,rh
supercont2.1	434161	T	A	rh,TA
supercont2.1	434497	C	A	rh,CA
supercont2.1	434506	A	C	AC,rh
supercont2.1	434773	G	A	rh,GA
supercont2.1	434829	T	C	rh,TC
supercont2.1	434844	A	G	rh,AG
supercont2.1	434969	A	G	AG,rh
supercont2.1	434972	G	C	rh,GC
supercont2.1	435049	C	T	rh,CT
supercont2.1	435098	C	T	rh,CT
supercont2.1	435105	G	A	GA,AA,rh
supercont2.1	435128	C	T	rh,CT
supercont2.1	435225	A	G	rh,AG
supercont2.1	435258	A	G	rh,AG
supercont2.1	435377	A	G	AG,rh,GG
supercont2.1	435448	T	C	CC,TC
supercont2.1	435449	C	T	TT,CT
supercont2.1	435538	T	A	rh,TA
supercont2.1	435599	G	A	GA,rh
supercont2.1	435750	T	C	rh,TC
supercont2.1	435763	G	A	GA,rh
supercont2.1	436116	G	T	GT,rh
supercont2.1	436202	T	G	GG
supercont2.1	436359	C	T	rh,TT
supercont2.1	436505	T	C	rh,TC
supercont2.1	436856	C	T	rh,CT
supercont2.1	436985	G	T	GT,rh
supercont2.1	437149	G	A	rh,GA
supercont2.1	437413	G	A	GA,rh,AA
supercont2.1	437490	C	T	rh,CT
supercont2.1	437734	C	A	rh,CA
supercont2.1	437812	T	C	rh,TC
supercont2.1	437827	G	A	rh,GA
supercont2.1	437836	C	A	rh,CA
supercont2.1	438133	C	A	CA,rh
supercont2.1	438165	A	G	rh,AG
supercont2.1	438318	G	A	rh,GA
supercont2.1	438393	G	A	rh,GA
supercont2.1	438464	A	G	rh,AG
supercont2.1	438655	T	G	rh,TG
supercont2.1	439353	G	A	GA
supercont2.1	439380	T	C	TC
supercont2.1	439556	A	G	AG
supercont2.1	439563	A	T	AT,rh
supercont2.1	439753	G	A	rh,GA
supercont2.1	439777	G	A	GA,rh
supercont2.1	439805	G	T	rh,GT
supercont2.1	439825	C	A	CA,rh
supercont2.1	439951	T	C	TC
supercont2.1	440046	T	G	TG
supercont2.1	440076	A	C	AC
supercont2.1	440110	C	A	CA
supercont2.1	440292	C	A	CA,AA
supercont2.1	440307	T	C	TC
supercont2.1	440399	C	T	CT
supercont2.1	440402	C	A	CA
supercont2.1	440413	A	G	AG
supercont2.1	440459	G	T	GT
supercont2.1	440466	G	T	GT
supercont2.1	440467	A	C	AC
supercont2.1	440496	G	A	GA
supercont2.1	440510	G	T	GT
supercont2.1	440535	C	T	CT
supercont2.1	440669	G	A	rh,GA
supercont2.1	440704	T	C	rh,TC
supercont2.1	440721	G	A	GA
supercont2.1	440764	G	A	rh,GA
supercont2.1	441273	G	A	GA
supercont2.1	441295	A	G	AG
supercont2.1	441302	A	C	AC
supercont2.1	441325	T	G	TG
supercont2.1	441360	G	A	GA
supercont2.1	441391	G	T	GT,rh
supercont2.1	441631	T	C	rh,TC
supercont2.1	441659	C	T	rh,CT
supercont2.1	441662	T	C	rh,TC
supercont2.1	441818	C	A	CA,rh
supercont2.1	441866	C	A	CA,rh
supercont2.1	441870	T	A	rh,TA
supercont2.1	441910	G	A	GA,rh
supercont2.1	442014	T	C	TC,rh,CC
supercont2.1	442070	C	T	rh,CT
supercont2.1	442489	G	A	rh,GA
supercont2.1	442543	G	C	rh,GC
supercont2.1	442553	A	G	rh,AG
supercont2.1	442613	T	C	TC,rh,CC
supercont2.1	442614	G	T	rh,GT
supercont2.1	442797	T	C	rh,TC
supercont2.1	442852	G	A	GA,rh,AA
supercont2.1	442983	G	T	rh,GT
supercont2.1	443092	A	T	rh,AT
supercont2.1	443129	A	C	AC,rh,CC
supercont2.1	443261	G	C	rh,GC
supercont2.1	443332	T	C	rh,TC
supercont2.1	443343	G	A	rh,AA
supercont2.1	443455	C	A	rh,CA
supercont2.1	443473	C	A	CA,AA,rh
supercont2.1	443564	C	T	rh,CT
supercont2.1	443597	C	G	rh,GG
supercont2.1	443645	G	A	rh,GA
supercont2.1	444312	A	T	rh,TT
supercont2.1	444373	G	A	GA,rh
supercont2.1	444715	A	G	rh,GG
supercont2.1	444752	A	C	AC,rh,CC
supercont2.1	444868	C	A	CA,rh
supercont2.1	444879	G	T	rh,GT
supercont2.1	444887	G	T	rh,GT
supercont2.1	444907	C	G	rh,CG
supercont2.1	444968	A	G	rh,AG
supercont2.1	444994	C	A	rh,CA
supercont2.1	445265	C	A	rh,CA
supercont2.1	445430	A	G	AG,rh
supercont2.1	445435	C	A	rh,AA
supercont2.1	445468	G	C	rh,GC
supercont2.1	445481	C	A	rh,CA
supercont2.1	445585	C	T	CT,rh
supercont2.1	445634	C	T	rh,CT
supercont2.1	445669	A	T	rh,AT
supercont2.1	445732	T	C	rh,TC
supercont2.1	445747	T	C	rh,TC
supercont2.1	445784	A	G	AG,rh
supercont2.1	445806	C	T	rh,CT
supercont2.1	445826	G	A	rh,GA
supercont2.1	445895	G	A	rh,GA
supercont2.1	445990	C	A	rh,CA
supercont2.1	446078	G	C	rh,GC
supercont2.1	446984	G	T	rh,GT,TT
supercont2.1	447007	A	C	AC,rh,CC
supercont2.1	447090	C	A	AA
supercont2.1	447157	T	A	rh,TA
supercont2.1	447192	C	T	rh,CT
supercont2.1	447629	C	T	CT,rh,TT
supercont2.1	447635	T	G	rh,TG
supercont2.1	447723	A	G	rh,GG
supercont2.1	447733	G	T	GT,rh,TT
supercont2.1	447797	T	C	TC,rh,CC
supercont2.1	447846	C	T	rh,CT
supercont2.1	447927	C	A	rh,CA
supercont2.1	448088	T	C	rh,TC
supercont2.1	448197	C	T	rh,CT
supercont2.1	448234	G	A	rh,GA
supercont2.1	448324	G	A	GA,rh
supercont2.1	448351	T	C	rh,TC
supercont2.1	448387	G	A	rh,GA,AA
supercont2.1	448393	G	A	rh,GA
supercont2.1	448472	G	T	rh,GT
supercont2.1	448480	A	C	rh,AC
supercont2.1	448489	C	T	rh,CT
supercont2.1	448554	C	T	rh,CT
supercont2.1	448691	C	A	CA,rh
supercont2.1	448833	C	T	rh,CT
supercont2.1	448877	A	G	AG,GG
supercont2.1	448907	C	T	TT
supercont2.1	450144	T	C	CC
supercont2.1	450498	A	G	AG,rh,GG
supercont2.1	450542	T	C	rh,TC
supercont2.1	450597	C	T	rh,CT
supercont2.1	450606	G	A	rh,GA
supercont2.1	450611	C	G	rh,CG
supercont2.1	450694	C	A	CA,rh
supercont2.1	450695	C	T	CT,rh
supercont2.1	450761	A	G	AG,rh,GG
supercont2.1	450781	T	C	TC,rh,CC
supercont2.1	450788	G	A	rh,GA
supercont2.1	450869	G	A	GA,rh
supercont2.1	450900	G	A	rh,GA
supercont2.1	450913	C	T	rh,CT
supercont2.1	450997	G	A	rh,GA
supercont2.1	451182	G	A	rh,AA
supercont2.1	451187	T	C	rh,TC
supercont2.1	451243	C	T	CT,rh
supercont2.1	451260	G	T	GT,rh
supercont2.1	451263	A	G	rh,GG
supercont2.1	451357	T	C	TC,rh
supercont2.1	451371	C	A	rh,CA
supercont2.1	451419	A	G	rh,AG
supercont2.1	451446	C	T	rh,CT
supercont2.1	451476	C	T	rh,CT
[truncated: 691,107+ more rows]

## Sheet: PCA
Additional file 1 Figure1: Principal component analysis of the 20 Pt isolates based on the whole-genome SNPs.
