# Supplementary material for: Comparative Genomics Integrated with Association Analysis Identifies Candidate Effector Genes Corresponding to Lr20 in Phenotype-Paired Puccinia triticina Isolates from Australia
Source: Front Plant Sci. 2017 Feb 9;8:148. doi: 10.3389/fpls.2017.00148 (PMC5298990; doi:10.3389/fpls.2017.00148)
Supplement: Supplementary file 2 [file DataSheet2.XLSX]

## Sheet: sigSNP
Additional file 2: Table 1: list of SNPs associated with Lr20 virulence profile
supercontig	base pair position	empirical p	number of permutation	feature
supercont2.1	272229	1e-06	1000000	noncoding
supercont2.1	962332	1e-06	1000000	noncoding
supercont2.1	966550	1e-06	1000000	noncoding
supercont2.1	1487536	1e-06	1000000	noncoding
supercont2.1	2813241	1e-06	1000000	noncoding
supercont2.1	2223771	0.0001881	220652	noncoding
supercont2.1	2492200	0.002075	20239	noncoding
supercont2.1	2127070	0.002651	15464	noncoding
supercont2.1	676608	0.002679	15304	PTTG_25115
supercont2.1	1768048	0.003942	10400	PTTG_05921
supercont2.1	1768132	0.005512	7437	noncoding
supercont2.1	2872542	0.005971	6865	noncoding
supercont2.1	809042	0.007088	5854	noncoding
supercont2.1	809045	0.007088	5854	noncoding
supercont2.1	2136289	0.007552	5494	noncoding
supercont2.1	1730131	0.008572	4782	noncoding
supercont2.1	2683965	0.009095	4507	noncoding
supercont2.1	2872521	0.01235	3318	noncoding
supercont2.1	2223746	0.013	3230	noncoding
supercont2.1	124149	0.01371	2990	noncoding
supercont2.1	450869	0.01573	2606	noncoding
supercont2.1	945274	0.01603	2525	noncoding
supercont2.1	679957	0.01683	2435	noncoding
supercont2.1	1839016	0.01888	2144	noncoding
supercont2.1	1714866	0.01899	2132	noncoding
supercont2.1	2140778	0.01955	2096	noncoding
supercont2.1	1044467	0.02061	1964	noncoding
supercont2.1	674679	0.02091	1960	noncoding
supercont2.1	495162	0.02095	1956	noncoding
supercont2.1	2028821	0.02193	1846	noncoding
supercont2.1	394295	0.02239	1830	noncoding
supercont2.1	440764	0.02326	1740	PTTG_25097
supercont2.1	2446543	0.02329	1738	noncoding
supercont2.1	2841622	0.0245	1652	noncoding
supercont2.1	1716756	0.02539	1614	noncoding
supercont2.1	2638246	0.02546	1590	PTTG_25188
supercont2.1	1095242	0.02601	1556	noncoding
supercont2.1	959174	0.02652	1526	PTTG_25122
supercont2.1	1880706	0.02735	1498	noncoding
supercont2.1	1880711	0.02735	1498	noncoding
supercont2.1	2492538	0.02835	1410	noncoding
supercont2.1	2344953	0.02956	1352	PTTG_25174
supercont2.1	193835	0.02992	1336	noncoding
supercont2.1	623107	0.02996	1334	PTTG_25110
supercont2.1	116025	0.03051	1310	noncoding
supercont2.1	1134824	0.03113	1284	noncoding
supercont2.1	115433	0.03142	1272	noncoding
supercont2.1	2136302	0.03157	1282	noncoding
supercont2.1	2809959	0.0332	1204	noncoding
supercont2.1	297687	0.03393	1178	PTTG_01476
supercont2.1	1410579	0.03633	1100	noncoding
supercont2.1	1839017	0.0364	1098	noncoding
supercont2.1	2028894	0.03645	1110	noncoding
supercont2.1	480102	0.03687	1084	noncoding
supercont2.1	1035139	0.0374	1082	noncoding
supercont2.1	2008142	0.03789	1068	noncoding
supercont2.1	1278854	0.03925	1018	noncoding
supercont2.1	2495793	0.03925	1018	noncoding
supercont2.1	2363026	0.04035	978	noncoding
supercont2.1	809049	0.04171	946	noncoding
supercont2.1	298874	0.04184	943	noncoding
supercont2.1	817985	0.04193	941	noncoding
supercont2.1	1744755	0.04207	938	noncoding
supercont2.1	2492189	0.04275	923	noncoding
supercont2.1	1403380	0.04317	914	noncoding
supercont2.1	117601	0.04396	909	noncoding
supercont2.1	2872377	0.04423	892	noncoding
supercont2.1	1043756	0.04444	899	noncoding
supercont2.1	333504	0.04489	879	noncoding
supercont2.1	2809070	0.04614	855	noncoding
supercont2.1	546907	0.04625	853	noncoding
supercont2.1	1569971	0.04714	837	noncoding
supercont2.1	1648022	0.04847	814	noncoding
supercont2.1	917334	0.04944	798	noncoding
supercont2.1	1869996	0.04944	798	noncoding
supercont2.10	4715	1e-06	1000000	noncoding
supercont2.10	747659	1e-06	1000000	noncoding
supercont2.10	235477	0.0006038	68725	noncoding
supercont2.10	638949	0.006219	6592	PTTG_03134
supercont2.10	294741	0.009259	4427	noncoding
supercont2.10	208319	0.00944	4342	noncoding
supercont2.10	449921	0.01005	4077	noncoding
supercont2.10	293992	0.01353	3030	noncoding
supercont2.10	1288050	0.01569	2612	noncoding
supercont2.10	554600	0.01791	2288	noncoding
supercont2.10	497830	0.01955	2096	noncoding
supercont2.10	716242	0.02003	2021	noncoding
supercont2.10	992169	0.02007	2042	noncoding
supercont2.10	691436	0.02396	1710	noncoding
supercont2.10	743350	0.02471	1638	noncoding
supercont2.10	691466	0.02965	1348	noncoding
supercont2.10	745106	0.03177	1258	noncoding
supercont2.10	90446	0.03265	1224	noncoding
supercont2.10	1141058	0.03735	1070	noncoding
supercont2.10	1168377	0.03735	1070	noncoding
supercont2.10	1182332	0.04072	969	PTTG_25894
supercont2.10	850171	0.04229	933	noncoding
supercont2.10	294752	0.04298	918	noncoding
supercont2.10	118454	0.04438	889	noncoding
supercont2.10	1185340	0.04566	864	PTTG_25895
supercont2.10	520791	0.04642	850	noncoding
supercont2.10	520820	0.04642	850	noncoding
supercont2.10	715929	0.04753	830	noncoding
supercont2.10	230064	0.04765	828	PTTG_07292
supercont2.100	169085	0.01513	2708	noncoding
supercont2.100	158284	0.01822	2249	PTTG_28293
supercont2.10009	408	0.04981	802	noncoding
supercont2.1002	5840	0.03228	1238	noncoding
supercont2.10026	8	0.03132	1276	noncoding
supercont2.1004	8288	0.03331	1200	noncoding
supercont2.10046	52	0.03157	1282	noncoding
supercont2.10054	124	0.03208	1246	noncoding
supercont2.10068	13	0.00561	7397	noncoding
supercont2.1008	5865	0.01344	3050	noncoding
supercont2.101	105442	0.02025	2024	noncoding
supercont2.101	290920	0.02287	1792	noncoding
supercont2.101	25374	0.03292	1214	noncoding
supercont2.101	152280	0.03921	1032	noncoding
supercont2.101	253322	0.03972	1006	noncoding
supercont2.101	153473	0.04779	836	PTTG_28319
supercont2.10109	682	0.03142	1272	noncoding
supercont2.1015	8657	0.02095	1932	noncoding
supercont2.1016	692	0.02992	1336	noncoding
supercont2.1017	8354	0.01261	3250	PTTG_29840
supercont2.1017	9002	0.03042	1314	PTTG_29840
supercont2.10183	485	0.02053	1972	noncoding
supercont2.1019	5228	0.03463	1154	noncoding
supercont2.102	734	0.009969	4162	noncoding
supercont2.102	371264	0.01538	2633	noncoding
supercont2.102	15161	0.01798	2252	PTTG_28331
supercont2.102	42971	0.02018	2006	PTTG_12729
supercont2.102	128877	0.03872	1032	noncoding
supercont2.102	105470	0.04365	904	noncoding
supercont2.102	213825	0.04669	845	noncoding
supercont2.10210	599	0.01346	3046	noncoding
supercont2.10233	37	0.04938	799	noncoding
supercont2.1024	3380	0.03646	1096	noncoding
supercont2.10240	171	0.02558	1582	noncoding
supercont2.10242	667	0.03197	1250	noncoding
supercont2.10252	84	0.04759	829	noncoding
supercont2.10253	263	0.04525	883	noncoding
supercont2.10258	456	0.03445	1160	noncoding
supercont2.10270	170	0.04312	915	noncoding
supercont2.1028	7799	0.009312	4402	noncoding
supercont2.1028	4177	0.0203	1994	noncoding
supercont2.10298	213	0.01615	2537	noncoding
supercont2.103	145335	0.01572	2576	noncoding
supercont2.103	279171	0.01882	2177	noncoding
supercont2.103	67728	0.02198	1842	noncoding
supercont2.103	192969	0.03152	1268	noncoding
supercont2.103	67914	0.03317	1220	noncoding
supercont2.103	126755	0.0353	1132	noncoding
supercont2.103	252117	0.03537	1130	noncoding
supercont2.103	276280	0.03653	1094	noncoding
supercont2.103	264542	0.04714	837	noncoding
supercont2.10306	52	0.02038	1986	noncoding
supercont2.10318	343	0.0003742	112251	PTTG_30984
supercont2.10331	660	1e-06	1000000	noncoding
supercont2.10331	117	0.01827	2243	noncoding
supercont2.10337	641	0.03113	1284	noncoding
supercont2.1035	7563	0.003326	12326	noncoding
supercont2.1035	8331	0.02106	1922	noncoding
supercont2.10368	156	0.02628	1540	noncoding
supercont2.10368	516	0.04673	855	noncoding
supercont2.1037	7012	1e-06	1000000	noncoding
supercont2.1037	7065	0.01551	2642	noncoding
supercont2.1037	7622	0.0453	871	noncoding
supercont2.1039	7715	0.0388	1030	noncoding
supercont2.1039	4776	0.04794	823	noncoding
supercont2.104	277211	1e-06	1000000	noncoding
supercont2.104	319943	0.001955	21478	noncoding
supercont2.104	301054	0.002019	20806	PTTG_28369
supercont2.104	304190	0.01234	3322	PTTG_28369
supercont2.104	358161	0.01901	2129	noncoding
supercont2.104	304203	0.01961	2090	PTTG_28369
supercont2.104	331713	0.04035	978	noncoding
supercont2.1041	6095	1e-06	1000000	noncoding
supercont2.10423	648	0.04593	859	noncoding
supercont2.1043	77	0.005402	7589	noncoding
supercont2.1043	66	0.005603	7317	noncoding
supercont2.1043	87	0.00616	6655	noncoding
supercont2.1043	97	0.03034	1334	noncoding
supercont2.1043	112	0.03439	1162	noncoding
supercont2.1046	6171	0.03913	1034	noncoding
supercont2.10468	209	0.03123	1280	noncoding
supercont2.10473	360	0.04031	979	noncoding
supercont2.105	25256	1e-06	1000000	noncoding
supercont2.105	286961	1e-06	1000000	noncoding
supercont2.105	187303	0.01406	2915	noncoding
supercont2.105	271159	0.01741	2354	noncoding
supercont2.105	105845	0.03051	1310	noncoding
supercont2.105	93244	0.03376	1184	noncoding
supercont2.105	285252	0.04931	800	noncoding
supercont2.105	119230	0.04975	793	noncoding
supercont2.10510	632	1e-06	1000000	noncoding
supercont2.10519	52	0.03828	1044	noncoding
supercont2.10524	41	0.00927	4422	PTTG_10148
supercont2.10524	3	0.01356	3022	noncoding
supercont2.10532	369	0.04664	846	noncoding
supercont2.1054	1178	0.01238	3310	noncoding
supercont2.10546	128	0.02165	1870	noncoding
supercont2.10568	490	0.01304	3142	noncoding
supercont2.10575	522	0.03208	1246	noncoding
supercont2.1058	5240	0.03451	1158	PTTG_29866
supercont2.106	10049	0.00467	8779	noncoding
supercont2.106	157009	0.009473	4327	noncoding
supercont2.106	137590	0.01108	3698	noncoding
supercont2.106	199478	0.03361	1204	noncoding
supercont2.10621	110	0.01766	2321	noncoding
supercont2.10656	51	0.03475	1150	noncoding
supercont2.1066	6603	0.002517	16484	noncoding
supercont2.1066	6604	0.002517	16484	noncoding
supercont2.10673	237	0.02666	1518	noncoding
supercont2.10683	630	0.007645	5362	noncoding
supercont2.107	114433	0.006354	6452	noncoding
supercont2.107	3786	0.01537	2666	noncoding
supercont2.107	352304	0.01931	2096	noncoding
supercont2.107	3812	0.02435	1662	noncoding
supercont2.107	35929	0.02642	1532	noncoding
supercont2.107	114434	0.03404	1174	noncoding
supercont2.107	696	0.03581	1116	noncoding
supercont2.107	325477	0.03925	1018	noncoding
supercont2.107	177304	0.04742	832	PTTG_28416
supercont2.107	39407	0.04776	826	noncoding
supercont2.1070	452	0.0406	972	PTTG_00244
supercont2.10721	141	0.002099	19768	noncoding
supercont2.10721	206	0.03309	1208	noncoding
supercont2.1073	3188	0.02695	1502	noncoding
supercont2.1073	3163	0.02987	1338	noncoding
supercont2.1073	3185	0.03828	1044	noncoding
supercont2.10738	498	0.04598	858	PTTG_31001
supercont2.10757	486	0.02891	1400	noncoding
supercont2.1076	10	0.02444	1656	noncoding
supercont2.1077	7774	0.02965	1348	noncoding
supercont2.10793	257	0.01226	3342	noncoding
supercont2.108	301635	0.005104	8032	noncoding
supercont2.108	25528	0.02082	1968	noncoding
supercont2.108	258774	0.03972	1006	noncoding
supercont2.108	301336	0.04081	967	noncoding
supercont2.108	44938	0.04714	837	noncoding
supercont2.108	301656	0.04765	828	noncoding
supercont2.108	30740	0.04975	793	noncoding
supercont2.10809	74	0.04345	908	noncoding
supercont2.10821	593	0.03512	1138	noncoding
supercont2.1083	2214	0.03439	1162	noncoding
supercont2.10837	192	0.0377	1060	noncoding
supercont2.1084	6733	1e-06	1000000	noncoding
supercont2.1086	5864	0.01998	2051	noncoding
supercont2.10871	490	0.01991	2033	noncoding
supercont2.10885	184	1e-06	1000000	noncoding
supercont2.10886	300	0.003661	11197	noncoding
supercont2.10886	297	0.04119	958	noncoding
supercont2.10894	536	0.01084	3782	noncoding
supercont2.109	60768	0.01564	2588	noncoding
supercont2.109	24330	0.01875	2159	noncoding
supercont2.109	149062	0.02378	1702	noncoding
supercont2.10915	54	0.01014	4042	noncoding
supercont2.10923	538	0.01196	3426	noncoding
supercont2.10929	504	0.0385	1038	noncoding
supercont2.10955	97	0.008599	4767	noncoding
supercont2.10956	577	0.02353	1720	noncoding
supercont2.10957	307	0.01711	2366	noncoding
supercont2.10958	29	0.02254	1796	noncoding
supercont2.10963	250	0.02184	1876	noncoding
supercont2.10971	59	0.02097	1930	noncoding
supercont2.10986	275	0.048	822	noncoding
supercont2.10994	69	0.04473	882	noncoding
supercont2.11	1009397	1e-06	1000000	noncoding
supercont2.11	118073	0.005385	7613	noncoding
supercont2.11	130647	0.01834	2207	PTTG_09086
supercont2.11	933893	0.01877	2183	noncoding
supercont2.11	988860	0.01991	2033	noncoding
supercont2.11	1284404	0.02061	1964	noncoding
supercont2.11	394579	0.02367	1710	noncoding
supercont2.11	121305	0.0245	1652	noncoding
supercont2.11	797102	0.02548	1608	noncoding
supercont2.11	774322	0.02987	1338	noncoding
supercont2.11	988854	0.03376	1184	noncoding
supercont2.11	117988	0.0353	1132	noncoding
supercont2.11	774468	0.03678	1100	noncoding
supercont2.11	774467	0.04293	919	noncoding
supercont2.11	143133	0.04664	846	noncoding
supercont2.11	578451	0.04664	846	PTTG_01573
supercont2.11	1313368	0.04802	832	noncoding
supercont2.110	151523	0.0006726	61703	noncoding
supercont2.110	290561	0.001866	22512	noncoding
supercont2.110	293079	0.002546	16297	noncoding
supercont2.110	258857	0.01054	3890	noncoding
supercont2.110	5923	0.02992	1336	noncoding
supercont2.110	130147	0.04008	997	noncoding
supercont2.110	151720	0.04031	979	noncoding
supercont2.110	328378	0.04149	951	noncoding
supercont2.110	292994	0.04256	927	noncoding
supercont2.11000	170	0.03147	1270	noncoding
supercont2.1102	8188	0.02091	1960	noncoding
supercont2.1102	8187	0.04289	920	noncoding
supercont2.11024	219	0.01567	2615	PTTG_31016
supercont2.1103	1106	0.01779	2276	PTTG_29891
supercont2.11045	55	0.03281	1218	noncoding
supercont2.11061	373	0.01399	2930	noncoding
supercont2.11075	83	0.005025	8158	noncoding
supercont2.11083	55	0.02498	1620	noncoding
supercont2.11084	284	1e-06	1000000	noncoding
supercont2.111	176857	0.01015	4037	noncoding
supercont2.111	231339	0.02046	1978	noncoding
supercont2.111	30944	0.02205	1858	noncoding
supercont2.111	71399	0.02965	1348	noncoding
supercont2.111	207322	0.04944	798	noncoding
supercont2.11125	157	0.02483	1630	PTTG_31020
supercont2.11125	103	0.04651	859	PTTG_31020
supercont2.11125	104	0.04651	859	PTTG_31020
supercont2.11127	242	0.02128	1902	PTTG_31021
supercont2.1113	1929	1e-06	1000000	noncoding
supercont2.11155	204	0.01558	2630	noncoding
supercont2.11155	406	0.0213	1924	noncoding
supercont2.1116	1339	0.001906	22029	noncoding
supercont2.1117	2882	0.02996	1334	noncoding
supercont2.11180	110	0.0245	1652	noncoding
supercont2.1119	1574	0.04714	837	noncoding
supercont2.112	276568	0.01272	3222	noncoding
supercont2.112	1378	0.01285	3190	noncoding
supercont2.112	25244	0.01553	2639	noncoding
supercont2.112	5625	0.01782	2300	noncoding
supercont2.112	192713	0.04008	997	noncoding
supercont2.11220	485	0.04889	807	noncoding
supercont2.1123	4566	0.01857	2180	noncoding
supercont2.11233	62	0.03925	1018	noncoding
supercont2.11236	455	0.04975	793	noncoding
supercont2.1124	1861	0.04207	938	noncoding
supercont2.11251	261	0.005194	7893	PTTG_31027
supercont2.11259	416	0.04184	943	noncoding
supercont2.11268	84	0.04047	975	noncoding
supercont2.1127	3894	0.04525	872	noncoding
supercont2.11284	2	0.02859	1398	noncoding
supercont2.11297	380	0.004238	9674	noncoding
supercont2.11297	431	0.01808	2267	noncoding
supercont2.113	276032	0.005397	7781	noncoding
supercont2.113	174551	0.006553	6256	noncoding
supercont2.113	63442	0.008569	4842	noncoding
supercont2.113	63443	0.008569	4842	noncoding
supercont2.113	138059	0.01012	4052	noncoding
supercont2.113	100039	0.015	2732	noncoding
supercont2.113	292581	0.02251	1798	noncoding
supercont2.113	10448	0.02339	1752	noncoding
supercont2.113	66756	0.02837	1444	noncoding
supercont2.113	284375	0.02987	1338	noncoding
supercont2.113	292591	0.04468	883	noncoding
supercont2.113	284447	0.04919	802	noncoding
supercont2.11311	331	0.03653	1094	noncoding
supercont2.1132	188	0.03162	1264	noncoding
supercont2.1132	6436	0.04592	870	noncoding
supercont2.11323	559	0.04275	923	PTTG_31032
supercont2.11355	558	0.001614	26016	noncoding
supercont2.11364	504	0.03028	1320	noncoding
supercont2.11365	46	0.04723	846	noncoding
supercont2.1137	3319	0.04603	868	noncoding
supercont2.11380	318	0.03182	1256	noncoding
supercont2.114	119921	0.01412	2939	noncoding
supercont2.114	292539	0.01759	2330	PTTG_10295
supercont2.114	257624	0.01922	2132	PTTG_28490
supercont2.114	18871	0.04068	970	noncoding
supercont2.1143	6633	0.005456	7605	noncoding
supercont2.1144	3662	0.007017	5842	noncoding
supercont2.1144	3667	0.01834	2207	noncoding
supercont2.1144	4773	0.0385	1038	noncoding
supercont2.1145	3945	1e-06	1000000	noncoding
supercont2.11487	210	0.02419	1694	noncoding
supercont2.11487	122	0.0252	1606	noncoding
supercont2.115	272368	0.04266	925	noncoding
supercont2.11506	13	0.01177	3482	noncoding
supercont2.11507	326	0.0406	972	noncoding
supercont2.11507	292	0.0453	871	noncoding
supercont2.1151	2461	0.04211	937	PTTG_29906
supercont2.11520	605	1e-06	1000000	noncoding
supercont2.11566	13	1e-06	1000000	noncoding
supercont2.1158	5996	0.0231	1752	noncoding
supercont2.1158	757	0.02326	1740	noncoding
supercont2.116	217126	0.01903	2153	noncoding
supercont2.116	280651	0.02985	1356	noncoding
supercont2.116	68022	0.04184	955	noncoding
supercont2.1161	2489	0.002657	15432	noncoding
supercont2.11615	84	0.02571	1574	noncoding
supercont2.1165	2249	0.03181	1272	noncoding
supercont2.1165	7573	0.04341	909	noncoding
supercont2.11657	12	1e-06	1000000	noncoding
supercont2.11665	441	0.04969	804	noncoding
supercont2.11666	159	0.04765	828	noncoding
supercont2.1167	7124	0.00964	4252	noncoding
supercont2.1167	7122	0.04819	829	noncoding
supercont2.11684	269	0.00849	4887	noncoding
supercont2.11694	259	0.005627	7285	noncoding
supercont2.117	259862	1e-06	1000000	noncoding
supercont2.117	194461	0.01968	2057	noncoding
supercont2.117	133614	0.02025	2024	noncoding
supercont2.117	229017	0.02065	1984	noncoding
supercont2.11700	468	0.04895	806	noncoding
supercont2.11715	297	0.01862	2174	PTTG_11317
supercont2.11715	335	0.03633	1100	PTTG_11317
supercont2.11728	307	0.01238	3350	noncoding
supercont2.11728	315	0.01272	3222	noncoding
supercont2.1175	7566	0.04111	972	noncoding
supercont2.11753	433	0.04275	923	noncoding
supercont2.11760	541	0.02279	1776	noncoding
supercont2.11778	318	0.04443	888	noncoding
supercont2.118	202925	0.002668	15368	noncoding
supercont2.118	11858	0.00709	5782	noncoding
supercont2.118	289295	0.02176	1860	noncoding
supercont2.118	72144	0.04379	901	noncoding
supercont2.118	42616	0.04907	804	noncoding
supercont2.11836	2	0.008127	5044	noncoding
supercont2.1184	7210	0.0221	1854	noncoding
supercont2.11849	83	0.04835	816	noncoding
supercont2.1185	6747	0.03287	1216	noncoding
supercont2.1185	4496	0.04008	997	noncoding
supercont2.11859	358	0.02863	1396	noncoding
supercont2.11859	147	0.04853	813	noncoding
supercont2.11864	488	0.009778	4192	noncoding
supercont2.11887	516	0.01997	2027	noncoding
supercont2.1189	4712	0.04636	851	noncoding
supercont2.119	6949	0.01721	2381	noncoding
supercont2.119	21511	0.01737	2330	PTTG_28576
supercont2.119	273178	0.03949	1012	noncoding
supercont2.11911	374	0.03094	1292	noncoding
supercont2.11920	510	0.03028	1320	noncoding
supercont2.11937	316	0.007461	5494	noncoding
supercont2.11944	356	1e-06	1000000	noncoding
supercont2.11944	357	1e-06	1000000	noncoding
supercont2.11955	266	0.02753	1470	noncoding
supercont2.1196	411	0.0188	2180	noncoding
supercont2.11976	506	0.04132	955	noncoding
supercont2.11978	371	0.03433	1164	noncoding
supercont2.1198	6224	0.035	1142	PTTG_29935
supercont2.12	592322	1e-06	1000000	noncoding
supercont2.12	157291	0.01012	4052	PTTG_25975
supercont2.12	499566	0.01779	2276	noncoding
supercont2.12	674536	0.01885	2174	noncoding
supercont2.12	420937	0.01959	2066	PTTG_25986
supercont2.12	547565	0.02168	1890	noncoding
supercont2.12	1081711	0.02271	1782	noncoding
supercont2.12	719755	0.02888	1384	noncoding
supercont2.12	817664	0.03089	1294	noncoding
supercont2.12	651024	0.03152	1268	noncoding
supercont2.12	65562	0.03314	1206	noncoding
supercont2.12	525796	0.036	1110	noncoding
supercont2.12	773189	0.0388	1030	PTTG_07189
supercont2.12	118061	0.04202	939	noncoding
supercont2.12	1227478	0.04284	921	noncoding
supercont2.12	49722	0.04625	853	noncoding
supercont2.12	715132	0.04714	837	PTTG_06257
supercont2.120	3429	1e-06	1000000	noncoding
supercont2.120	255647	1e-06	1000000	noncoding
supercont2.120	160372	0.002929	13996	noncoding
supercont2.120	255041	0.004859	8437	PTTG_28596
supercont2.120	160408	0.01022	4012	noncoding
supercont2.120	221689	0.0172	2354	noncoding
supercont2.120	20801	0.0385	1038	noncoding
supercont2.120	39410	0.04776	826	noncoding
supercont2.12013	319	0.03756	1064	noncoding
supercont2.12022	163	0.008137	5038	noncoding
supercont2.12022	168	0.008203	4997	noncoding
supercont2.12033	38	0.007688	5332	noncoding
supercont2.1205	7615	0.02847	1404	noncoding
supercont2.1206	3457	0.01494	2744	noncoding
supercont2.12071	114	0.03587	1114	noncoding
supercont2.12077	175	0.001572	26394	noncoding
supercont2.12082	361	0.03964	1008	noncoding
supercont2.12091	561	0.04038	1002	noncoding
supercont2.121	218927	0.002011	20638	PTTG_28612
supercont2.121	85092	0.0204	1984	noncoding
supercont2.121	123054	0.04653	848	noncoding
supercont2.121	85057	0.04895	806	noncoding
supercont2.121	208484	0.04919	802	PTTG_28611
supercont2.12117	129	0.01962	2063	noncoding
supercont2.12119	382	0.02943	1358	noncoding
supercont2.12129	335	0.03167	1262	noncoding
supercont2.12157	112	0.01779	2276	noncoding
supercont2.12175	130	0.03673	1088	noncoding
supercont2.1218	6906	0.02876	1390	noncoding
supercont2.12185	55	0.01929	2099	noncoding
supercont2.12188	275	0.006096	6725	noncoding
supercont2.122	242175	0.002687	15256	noncoding
supercont2.122	184467	0.01143	3586	noncoding
supercont2.122	53004	0.01517	2702	noncoding
supercont2.122	235574	0.01862	2174	noncoding
supercont2.122	120636	0.03918	1020	PTTG_05244
supercont2.122	15116	0.04018	982	noncoding
supercont2.122	134326	0.04653	848	noncoding
supercont2.122	44643	0.04684	853	noncoding
supercont2.122	93621	0.04684	853	noncoding
supercont2.122	70170	0.04865	811	noncoding
supercont2.122	196460	0.04969	804	noncoding
supercont2.12217	155	1e-06	1000000	noncoding
supercont2.12218	379	0.02448	1674	noncoding
supercont2.12227	58	0.03422	1168	noncoding
supercont2.12227	403	0.04653	848	noncoding
supercont2.12233	174	0.04296	930	noncoding
supercont2.12245	51	0.002657	15432	noncoding
supercont2.12248	365	0.005036	8140	noncoding
supercont2.1227	1696	0.02863	1396	noncoding
supercont2.12277	111	0.01739	2357	noncoding
supercont2.123	62208	0.01694	2420	noncoding
supercont2.123	117345	0.02119	1910	noncoding
supercont2.123	222765	0.0385	1038	noncoding
supercont2.123	222787	0.0385	1038	noncoding
supercont2.12309	44	0.03918	1020	noncoding
supercont2.1231	6095	0.01885	2174	noncoding
supercont2.12317	23	0.02342	1728	noncoding
supercont2.1233	7226	0.04293	919	noncoding
supercont2.12359	117	0.02486	1628	noncoding
supercont2.12379	458	0.02811	1440	noncoding
supercont2.1238	7405	0.01904	2126	noncoding
supercont2.12388	373	0.002381	17425	noncoding
supercont2.1239	6356	0.04919	802	noncoding
supercont2.12400	183	0.04697	840	noncoding
supercont2.12400	446	0.04776	826	noncoding
supercont2.12410	143	0.01534	2672	noncoding
supercont2.12419	323	0.04731	834	noncoding
supercont2.1242	3005	0.02772	1442	noncoding
supercont2.1243	800	0.01044	3926	noncoding
supercont2.1243	708	0.01765	2294	noncoding
supercont2.12446	399	0.04987	791	noncoding
supercont2.1247	4285	0.01648	2456	noncoding
supercont2.1247	2906	0.04141	965	noncoding
supercont2.1248	5711	0.01608	2549	PTTG_10383
supercont2.125	167357	0.02342	1728	PTTG_07906
supercont2.125	92142	0.03721	1074	noncoding
supercont2.125	92143	0.03721	1074	noncoding
supercont2.12517	117	0.01862	2174	noncoding
supercont2.12518	117	0.03056	1308	noncoding
supercont2.12556	503	0.0426	938	noncoding
supercont2.12557	425	0.04085	966	noncoding
supercont2.12594	373	0.04012	996	noncoding
supercont2.126	25386	0.006326	6480	PTTG_28668
supercont2.126	116503	0.02536	1596	noncoding
supercont2.126	114352	0.04107	973	noncoding
supercont2.126	184059	0.04499	877	noncoding
supercont2.126	224007	0.04765	828	noncoding
supercont2.1261	5123	0.03828	1044	PTTG_08633
supercont2.1262	7114	0.0187	2192	noncoding
supercont2.12621	396	0.01743	2351	noncoding
supercont2.12621	320	0.03693	1082	noncoding
supercont2.12621	225	0.04854	823	noncoding
supercont2.1263	1904	0.03714	1076	noncoding
supercont2.1263	2446	0.0388	1030	noncoding
supercont2.1263	1952	0.04035	978	noncoding
supercont2.1263	642	0.04266	925	noncoding
supercont2.12641	439	0.03842	1040	noncoding
supercont2.12695	100	0.01891	2141	noncoding
supercont2.127	229238	0.01763	2324	noncoding
supercont2.127	46430	0.01885	2174	noncoding
supercont2.127	74160	0.03147	1270	PTTG_06188
supercont2.127	29994	0.03347	1194	noncoding
supercont2.1270	6803	0.01763	2324	PTTG_29959
supercont2.12701	543	0.004782	8572	noncoding
supercont2.1271	652	0.04719	836	noncoding
supercont2.12713	207	0.03359	1190	noncoding
supercont2.1273	5694	0.03918	1020	PTTG_10497
supercont2.12731	443	0.02892	1382	noncoding
supercont2.12766	532	0.02498	1640	noncoding
supercont2.1277	5508	0.03633	1100	noncoding
supercont2.12772	125	0.01971	2054	noncoding
supercont2.12772	72	0.03653	1094	noncoding
supercont2.12772	102	0.0385	1038	noncoding
supercont2.128	163347	0.02843	1406	noncoding
supercont2.128	196371	0.04266	925	noncoding
supercont2.12809	105	0.01837	2231	noncoding
supercont2.1282	485	0.007535	5440	noncoding
supercont2.1282	443	0.04329	923	noncoding
supercont2.12833	441	0.005263	7789	noncoding
supercont2.1284	228	0.01407	2912	noncoding
supercont2.12855	175	0.04889	807	noncoding
supercont2.12867	232	0.03806	1050	noncoding
supercont2.12872	350	0.03835	1042	noncoding
supercont2.12889	18	0.01144	3582	noncoding
supercont2.129	45739	0.01919	2135	noncoding
supercont2.12924	453	0.04625	853	noncoding
supercont2.1297	1784	1e-06	1000000	noncoding
supercont2.12976	86	0.0414	953	noncoding
supercont2.1298	2917	0.02818	1436	noncoding
supercont2.1298	2870	0.03587	1128	noncoding
supercont2.1298	2905	0.04317	914	noncoding
supercont2.1298	2792	0.04664	846	noncoding
supercont2.13	412393	0.003143	13044	noncoding
supercont2.13	366073	0.008236	4977	noncoding
supercont2.13	1096663	0.0109	3806	noncoding
supercont2.13	686146	0.01661	2438	noncoding
supercont2.13	362463	0.01763	2324	noncoding
supercont2.13	766365	0.01794	2285	noncoding
supercont2.13	712297	0.02055	1994	noncoding
supercont2.13	537931	0.02266	1808	noncoding
supercont2.13	8818	0.02274	1780	noncoding
supercont2.13	52730	0.02355	1740	noncoding
supercont2.13	331966	0.02529	1620	noncoding
supercont2.13	522346	0.02863	1396	noncoding
supercont2.13	366102	0.03445	1160	noncoding
supercont2.13	1175868	0.03653	1094	noncoding
supercont2.13	1122865	0.03777	1058	noncoding
supercont2.13	408458	0.04653	848	noncoding
supercont2.130	65999	0.000362	114643	noncoding
supercont2.130	41111	0.003263	12716	noncoding
supercont2.130	190294	0.009312	4402	noncoding
supercont2.130	237471	0.03404	1174	noncoding
supercont2.130	132410	0.04625	853	noncoding
supercont2.130	77782	0.04785	835	noncoding
supercont2.1301	2652	0.01402	2924	PTTG_08971
supercont2.13044	281	0.03594	1126	noncoding
supercont2.13047	354	0.002378	17659	noncoding
supercont2.13049	24	0.04771	827	noncoding
supercont2.13054	120	0.02884	1386	noncoding
supercont2.13092	336	0.01954	2072	PTTG_31096
supercont2.131	237433	0.01807	2240	noncoding
supercont2.131	89500	0.03964	1008	noncoding
supercont2.1311	4918	0.02252	1820	noncoding
supercont2.1316	1434	0.01801	2276	noncoding
supercont2.1316	189	0.01847	2192	noncoding
supercont2.13180	373	0.01562	2624	noncoding
supercont2.13183	278	0.02398	1688	noncoding
supercont2.132	108679	0.002045	20533	PTTG_28732
supercont2.132	108684	0.02928	1382	PTTG_28732
supercont2.132	37180	0.0418	944	noncoding
supercont2.13206	374	0.01576	2600	noncoding
supercont2.13217	305	0.02318	1768	noncoding
supercont2.13226	243	0.01277	3210	noncoding
supercont2.13228	499	0.02413	1698	noncoding
supercont2.13234	247	0.009506	4312	noncoding
supercont2.13242	487	0.008137	5038	noncoding
supercont2.1329	869	0.04577	862	noncoding
supercont2.133	213500	1e-06	1000000	noncoding
supercont2.133	87523	0.01842	2198	noncoding
supercont2.133	211257	0.0278	1456	noncoding
supercont2.133	179376	0.04987	791	noncoding
supercont2.1330	1123	0.01726	2375	noncoding
supercont2.1330	3496	0.03364	1188	noncoding
supercont2.13325	115	0.03543	1142	noncoding
supercont2.13330	236	0.03646	1096	noncoding
supercont2.13341	505	1e-06	1000000	noncoding
supercont2.1335	151	0.03687	1084	noncoding
supercont2.13351	245	0.02905	1376	noncoding
supercont2.13352	168	0.02721	1506	noncoding
supercont2.13362	203	0.004194	9774	noncoding
supercont2.13363	199	0.02078	1948	noncoding
supercont2.1337	5381	0.03767	1074	noncoding
supercont2.1338	1070	0.02884	1386	noncoding
supercont2.134	11650	1e-06	1000000	noncoding
supercont2.134	11563	0.0001207	348000	noncoding
supercont2.134	12781	0.01741	2354	noncoding
supercont2.13427	142	0.03208	1246	noncoding
supercont2.13436	363	0.02659	1522	noncoding
supercont2.13439	501	0.04938	799	noncoding
supercont2.13458	472	0.03301	1226	noncoding
supercont2.13487	345	0.04719	836	noncoding
supercont2.135	110261	0.002965	13828	noncoding
supercont2.135	106968	0.005793	7077	noncoding
supercont2.1350	3100	0.04776	826	noncoding
supercont2.13505	262	0.03347	1194	noncoding
supercont2.13516	44	0.03918	1020	noncoding
supercont2.13529	393	0.04731	834	noncoding
supercont2.1354	851	0.03933	1016	noncoding
supercont2.13546	307	0.006687	6130	noncoding
supercont2.13546	269	0.03587	1114	noncoding
supercont2.1356	5102	0.04085	966	noncoding
supercont2.13565	463	0.02787	1434	noncoding
supercont2.13566	370	1e-06	1000000	noncoding
supercont2.13567	333	0.04293	919	noncoding
supercont2.136	20012	0.01069	3834	noncoding
supercont2.136	6764	0.01337	3066	noncoding
supercont2.136	5032	0.01829	2213	noncoding
supercont2.136	109213	0.03051	1310	noncoding
supercont2.136	182222	0.03463	1154	PTTG_07012
supercont2.136	53538	0.03791	1054	noncoding
supercont2.136	111844	0.04051	974	noncoding
supercont2.13605	141	0.02831	1412	noncoding
supercont2.13605	149	0.03046	1312	noncoding
supercont2.1362	1063	0.01519	2666	noncoding
supercont2.1362	1094	0.02483	1630	noncoding
supercont2.1362	5756	0.02505	1616	noncoding
supercont2.1362	1068	0.0391	1022	noncoding
supercont2.13625	327	0.04759	829	noncoding
supercont2.1364	5817	0.02124	1906	PTTG_07443
supercont2.13668	374	0.03389	1194	noncoding
supercont2.13678	307	1.3e-05	1000000	noncoding
supercont2.137	5508	0.04556	866	noncoding
supercont2.13707	219	0.03182	1256	noncoding
supercont2.13709	52	0.04207	938	noncoding
supercont2.1371	2930	0.02909	1374	noncoding
supercont2.13714	441	0.01544	2654	noncoding
supercont2.1375	6049	0.03359	1190	noncoding
supercont2.13764	1339	0.00357	11485	noncoding
supercont2.1378	5950	0.02761	1448	noncoding
supercont2.13785	144	0.01971	2054	noncoding
supercont2.13790	1184	0.01351	3070	noncoding
supercont2.138	12158	0.007003	5854	noncoding
supercont2.138	12159	0.007003	5854	noncoding
supercont2.138	195368	0.01382	3002	noncoding
supercont2.138	7877	0.02638	1534	PTTG_06721
supercont2.138	195356	0.02976	1360	noncoding
supercont2.138	117756	0.04123	957	noncoding
supercont2.138	162210	0.0454	869	noncoding
supercont2.138	143317	0.04919	802	noncoding
supercont2.13800	946	0.01617	2504	noncoding
supercont2.1381	5388	0.01042	3934	PTTG_06542
supercont2.1381	6380	0.01707	2372	noncoding
supercont2.1381	6373	0.01961	2090	noncoding
supercont2.1381	5464	0.03172	1260	PTTG_06542
supercont2.1381	6353	0.04289	920	noncoding
supercont2.13814	867	1e-06	1000000	noncoding
supercont2.1383	767	0.04468	883	noncoding
supercont2.1384	250	0.02768	1444	noncoding
supercont2.1384	267	0.02803	1444	noncoding
supercont2.13862	245	0.02996	1334	noncoding
supercont2.13895	328	0.03223	1240	noncoding
supercont2.139	138150	0.01779	2276	noncoding
supercont2.139	7604	0.04714	837	noncoding
supercont2.139	91589	0.04884	818	PTTG_28796
supercont2.13901	12	0.04625	853	noncoding
supercont2.13917	450	0.01505	2723	noncoding
supercont2.13920	600	0.0181	2237	noncoding
supercont2.1396	2932	0.01741	2354	noncoding
supercont2.13967	681	0.02256	1794	noncoding
supercont2.13974	29	0.03287	1216	noncoding
supercont2.1398	5603	0.04525	872	PTTG_04067
supercont2.14	764773	1e-06	1000000	noncoding
supercont2.14	822102	0.006862	5974	noncoding
supercont2.14	481303	0.01125	3642	noncoding
supercont2.14	775600	0.01758	2303	PTTG_05899
supercont2.14	18454	0.01779	2276	noncoding
supercont2.14	688240	0.01969	2081	PTTG_05909
supercont2.14	758526	0.01984	2066	noncoding
supercont2.14	836801	0.02095	1956	noncoding
supercont2.14	939891	0.02224	1820	noncoding
supercont2.14	826610	0.02339	1752	noncoding
supercont2.14	1127647	0.02807	1442	noncoding
supercont2.14	1127648	0.02807	1442	noncoding
supercont2.14	93401	0.02992	1336	PTTG_05385
supercont2.14	839457	0.03518	1136	noncoding
supercont2.14	874969	0.03575	1118	noncoding
supercont2.14	520220	0.04509	875	PTTG_26091
supercont2.14	602817	0.04896	816	noncoding
supercont2.140	143848	0.01049	3906	noncoding
supercont2.140	121211	0.01734	2363	noncoding
supercont2.140	121190	0.04389	899	noncoding
supercont2.14009	396	0.02384	1698	noncoding
supercont2.14009	602	0.04653	848	noncoding
supercont2.1407	126	0.01951	2075	noncoding
supercont2.14072	648	0.02863	1396	noncoding
supercont2.14095	37	0.04458	885	noncoding
supercont2.14097	679	0.0426	938	noncoding
supercont2.141	49382	0.01573	2606	noncoding
supercont2.141	51896	0.03228	1238	noncoding
supercont2.141	137547	0.035	1142	noncoding
supercont2.141	14275	0.03633	1100	noncoding
supercont2.14122	459	0.0008549	49125	noncoding
supercont2.14122	457	0.02661	1540	noncoding
supercont2.1413	5747	0.04625	853	noncoding
supercont2.14141	415	0.002935	13968	noncoding
supercont2.1416	3306	0.03445	1160	noncoding
supercont2.1417	4093	0.01291	3174	noncoding
supercont2.1417	4135	0.01379	2972	noncoding
supercont2.14176	579	0.01761	2327	noncoding
supercont2.14177	244	0.03132	1292	noncoding
supercont2.142	187020	0.01071	3826	noncoding
supercont2.142	185719	0.01741	2354	noncoding
supercont2.142	84732	0.03263	1240	noncoding
supercont2.142	78824	0.03265	1224	noncoding
supercont2.142	187015	0.04404	896	noncoding
supercont2.143	169810	0.04653	848	PTTG_28838
supercont2.14318	113	0.04561	865	noncoding
supercont2.14320	415	0.01847	2192	noncoding
supercont2.1434	3017	0.01439	2849	noncoding
supercont2.1434	3011	0.03575	1118	noncoding
supercont2.1434	288	0.04598	858	noncoding
supercont2.14346	32	0.03789	1068	noncoding
supercont2.1435	2222	0.01116	3718	noncoding
supercont2.14352	182	0.01555	2603	noncoding
supercont2.1436	2018	0.03359	1190	noncoding
supercont2.14388	532	0.04736	833	noncoding
supercont2.144	56207	1e-06	1000000	noncoding
supercont2.144	142324	0.02236	1810	noncoding
supercont2.144	111126	0.02839	1408	noncoding
supercont2.14401	321	0.03314	1206	noncoding
supercont2.1444	4356	1e-06	1000000	noncoding
supercont2.1444	6037	0.02992	1336	noncoding
supercont2.1445	4815	0.03212	1260	noncoding
supercont2.145	43258	0.001633	25418	noncoding
supercont2.145	70078	0.01947	2105	noncoding
supercont2.145	130133	0.02378	1702	noncoding
supercont2.145	68358	0.04525	872	noncoding
supercont2.145	91280	0.04604	857	PTTG_02332
supercont2.146	4400	0.003433	11941	noncoding
supercont2.146	44729	0.02807	1442	noncoding
supercont2.146	199609	0.03803	1064	noncoding
supercont2.14600	336	0.01867	2195	noncoding
supercont2.14624	171	0.01037	4002	noncoding
supercont2.1467	2084	0.02065	1984	noncoding
supercont2.1467	1445	0.03103	1304	noncoding
supercont2.147	63002	0.002155	19488	noncoding
supercont2.147	32517	0.03587	1128	noncoding
supercont2.1471	5678	0.03895	1026	noncoding
supercont2.1472	2876	0.04224	946	noncoding
supercont2.1475	2507	0.008003	5122	noncoding
supercont2.1477	5191	0.04266	925	noncoding
supercont2.1478	5527	0.04234	932	noncoding
supercont2.14787	121	0.03699	1094	noncoding
supercont2.148	98419	0.02269	1806	noncoding
supercont2.148	113789	0.03051	1310	noncoding
supercont2.1484	5888	0.02172	1864	noncoding
supercont2.149	54643	0.01728	2372	noncoding
supercont2.149	54572	0.0454	869	noncoding
supercont2.149	54633	0.04963	805	noncoding
supercont2.15	357303	1e-06	1000000	noncoding
supercont2.15	396208	1e-06	1000000	noncoding
supercont2.15	594307	1e-06	1000000	noncoding
supercont2.15	52344	0.002155	19488	noncoding
supercont2.15	1104743	0.00426	9624	noncoding
supercont2.15	205137	0.0107	3878	noncoding
supercont2.15	313974	0.01424	2879	noncoding
supercont2.15	313975	0.01424	2879	noncoding
supercont2.15	647475	0.01546	2651	noncoding
supercont2.15	1176877	0.01899	2132	noncoding
supercont2.15	550703	0.01962	2063	noncoding
supercont2.15	1001870	0.02207	1834	noncoding
supercont2.15	1176880	0.02483	1630	noncoding
supercont2.15	268187	0.02815	1420	noncoding
supercont2.15	1001832	0.03094	1292	noncoding
supercont2.15	942024	0.03161	1296	noncoding
supercont2.15	1073688	0.03244	1232	noncoding
supercont2.15	1124540	0.0337	1186	noncoding
supercont2.15	236040	0.03376	1184	noncoding
supercont2.15	1176841	0.03393	1178	noncoding
supercont2.15	662862	0.03933	1016	noncoding
supercont2.15	1176810	0.04	999	noncoding
supercont2.15	54358	0.04132	955	PTTG_26135
supercont2.15	208738	0.04171	958	noncoding
supercont2.15	313986	0.04175	945	noncoding
supercont2.15	708203	0.04207	938	noncoding
supercont2.15	532118	0.04443	888	noncoding
supercont2.15	913832	0.04551	867	noncoding
supercont2.15	1024763	0.04776	826	noncoding
supercont2.15	45466	0.048	822	noncoding
supercont2.15	45467	0.048	822	noncoding
supercont2.150	109385	0.009035	4537	noncoding
supercont2.150	120888	0.009383	4422	noncoding
supercont2.150	120894	0.009383	4422	noncoding
supercont2.150	41952	0.01431	2864	PTTG_28890
supercont2.150	177645	0.01729	2342	noncoding
supercont2.150	121022	0.03393	1178	noncoding
supercont2.150	108686	0.03463	1154	noncoding
supercont2.150	120914	0.0464	861	noncoding
supercont2.151	889	1e-06	1000000	noncoding
supercont2.151	81434	0.02061	1964	noncoding
supercont2.151	149653	0.0398	1004	noncoding
supercont2.151	149502	0.04657	858	noncoding
supercont2.152	52305	0.02851	1402	noncoding
supercont2.152	167913	0.03364	1188	noncoding
supercont2.152	145614	0.04018	982	noncoding
supercont2.152	73304	0.0454	869	noncoding
supercont2.152	149015	0.04919	802	noncoding
supercont2.1522	5519	0.04365	904	noncoding
supercont2.1524	2943	0.02271	1782	noncoding
supercont2.1524	406	0.02608	1552	noncoding
supercont2.1524	3351	0.03799	1052	noncoding
supercont2.1528	527	0.01513	2675	PTTG_30043
supercont2.1529	4623	0.01966	2084	noncoding
supercont2.1529	496	0.02581	1568	noncoding
supercont2.153	96438	1e-06	1000000	noncoding
supercont2.153	103828	0.02948	1356	noncoding
supercont2.153	103829	0.02948	1356	noncoding
supercont2.153	140145	0.04551	867	noncoding
supercont2.1534	5212	0.03089	1294	noncoding
supercont2.1534	5167	0.03381	1182	noncoding
supercont2.1535	662	1e-06	1000000	noncoding
supercont2.1535	110	0.01729	2342	noncoding
supercont2.1539	5526	0.03568	1134	noncoding
supercont2.154	136339	0.04664	846	noncoding
supercont2.1541	379	0.02987	1338	noncoding
supercont2.1546	5117	0.003254	12599	noncoding
supercont2.1546	5213	0.02135	1896	noncoding
supercont2.155	141456	0.01741	2354	noncoding
supercont2.1554	2249	0.04275	923	noncoding
supercont2.1555	641	0.008985	4562	noncoding
supercont2.1555	3985	0.04211	937	noncoding
supercont2.1557	1681	0.03364	1188	noncoding
supercont2.1558	5483	0.02421	1672	noncoding
supercont2.156	100841	0.01332	3078	PTTG_28930
supercont2.156	111547	0.02144	1888	noncoding
supercont2.156	124772	0.04149	951	noncoding
supercont2.156	30867	0.04234	932	noncoding
supercont2.156	30591	0.04408	895	noncoding
supercont2.156	122424	0.04664	846	noncoding
supercont2.156	32441	0.04919	802	noncoding
supercont2.1567	937	0.02249	1822	noncoding
supercont2.1567	5317	0.03857	1036	noncoding
supercont2.1567	5468	0.04925	801	noncoding
supercont2.157	68052	0.003298	12430	noncoding
supercont2.157	68046	0.006186	6627	noncoding
supercont2.157	40669	0.007671	5344	noncoding
supercont2.157	125040	0.01864	2198	noncoding
supercont2.157	8208	0.04901	805	noncoding
supercont2.1572	2196	0.036	1110	noncoding
supercont2.1573	5496	0.008644	4742	noncoding
supercont2.1574	197	0.008388	4887	noncoding
supercont2.158	152404	0.01387	2954	noncoding
supercont2.158	169001	0.0153	2678	PTTG_28946
supercont2.158	154045	0.01789	2291	PTTG_01881
supercont2.158	125246	0.02486	1648	noncoding
supercont2.158	130038	0.02838	1426	noncoding
supercont2.1583	894	0.04714	837	noncoding
supercont2.1584	100	0.03364	1188	noncoding
supercont2.1589	213	0.04289	920	noncoding
supercont2.159	18812	0.00964	4252	noncoding
supercont2.159	50557	0.009896	4142	noncoding
supercont2.159	112575	0.01274	3218	noncoding
supercont2.159	128459	0.01586	2552	noncoding
supercont2.159	39028	0.02382	1720	noncoding
supercont2.159	42721	0.02965	1348	noncoding
supercont2.1592	1077	0.01694	2390	noncoding
supercont2.1592	1102	0.02884	1386	noncoding
supercont2.1592	1075	0.04103	974	noncoding
supercont2.16	285180	1e-06	1000000	noncoding
supercont2.16	1019050	0.005971	6865	noncoding
supercont2.16	1180556	0.007594	5398	noncoding
supercont2.16	484483	0.01154	3594	noncoding
supercont2.16	549762	0.01621	2498	PTTG_08103
supercont2.16	760866	0.01937	2090	noncoding
supercont2.16	818401	0.02254	1796	noncoding
supercont2.16	1019067	0.02421	1672	noncoding
supercont2.16	169984	0.02673	1514	noncoding
supercont2.16	967430	0.03132	1276	noncoding
supercont2.16	281803	0.03147	1270	noncoding
supercont2.16	558100	0.03633	1100	noncoding
supercont2.16	441101	0.03646	1096	noncoding
supercont2.16	203465	0.04035	978	noncoding
supercont2.16	910632	0.04229	933	noncoding
supercont2.16	1125624	0.04902	815	noncoding
supercont2.160	131794	0.01517	2702	noncoding
supercont2.160	15040	0.03646	1096	PTTG_28951
supercont2.1603	2986	0.03132	1276	noncoding
supercont2.1603	2987	0.03132	1276	noncoding
supercont2.161	103183	0.01062	3858	noncoding
supercont2.161	109079	0.01702	2378	PTTG_28961
supercont2.161	10845	0.01801	2276	noncoding
supercont2.161	11155	0.03865	1034	noncoding
supercont2.161	103098	0.04577	862	noncoding
supercont2.162	2691	0.01594	2540	noncoding
supercont2.162	2445	0.02124	1906	noncoding
supercont2.162	26694	0.03157	1266	PTTG_07059
supercont2.162	106463	0.04329	923	noncoding
supercont2.162	124691	0.04794	823	PTTG_07069
supercont2.1624	702	0.004543	9024	noncoding
supercont2.1628	5376	0.04625	853	noncoding
supercont2.1632	1734	0.04167	947	noncoding
supercont2.164	86140	0.02149	1884	noncoding
supercont2.1640	1372	0.01362	3046	noncoding
supercont2.1640	127	0.01573	2606	noncoding
supercont2.1642	4101	1e-06	1000000	noncoding
supercont2.1643	3482	0.02102	1926	noncoding
supercont2.165	36545	0.003409	12027	noncoding
supercont2.165	31859	0.04714	837	noncoding
supercont2.1650	4737	0.03782	1070	noncoding
supercont2.1655	2255	0.03685	1098	noncoding
supercont2.166	5676	0.02256	1794	noncoding
supercont2.166	30352	0.03619	1118	noncoding
supercont2.1666	2649	0.02151	1882	noncoding
supercont2.1677	1157	0.02415	1676	noncoding
supercont2.1677	3180	0.03142	1272	noncoding
supercont2.1684	2029	0.04913	803	noncoding
supercont2.1688	995	0.02126	1904	noncoding
supercont2.169	114348	0.01957	2069	noncoding
supercont2.169	109716	0.01981	2069	noncoding
supercont2.169	107980	0.03393	1178	noncoding
supercont2.169	107983	0.03393	1178	noncoding
supercont2.169	114338	0.04944	798	noncoding
supercont2.17	846805	1e-06	1000000	noncoding
supercont2.17	676539	0.0007253	57906	noncoding
supercont2.17	676542	0.001779	23330	noncoding
supercont2.17	676499	0.001999	20764	noncoding
supercont2.17	677033	0.003136	13072	noncoding
supercont2.17	1141580	0.01301	3190	noncoding
supercont2.17	1154518	0.01555	2636	noncoding
supercont2.17	374868	0.02209	1832	noncoding
supercont2.17	230588	0.02647	1548	noncoding
supercont2.17	456582	0.0307	1302	noncoding
supercont2.17	644193	0.03132	1276	noncoding
supercont2.17	553260	0.0326	1272	noncoding
supercont2.17	320465	0.03512	1138	noncoding
supercont2.17	445281	0.03853	1050	PTTG_26247
supercont2.17	333608	0.04823	818	noncoding
supercont2.170	61489	0.02965	1348	noncoding
supercont2.170	4307	0.04275	923	noncoding
supercont2.1705	730	0.008635	4747	noncoding
supercont2.1705	4331	0.02413	1698	noncoding
supercont2.1708	195	0.01005	4077	noncoding
supercont2.1708	4315	0.03949	1012	noncoding
supercont2.171	37738	1e-06	1000000	noncoding
supercont2.171	37741	1e-06	1000000	noncoding
supercont2.171	90790	0.008328	4922	noncoding
supercont2.171	91929	0.02564	1598	PTTG_09416
supercont2.171	105891	0.02851	1402	noncoding
supercont2.171	92329	0.03113	1284	noncoding
supercont2.171	11480	0.03292	1214	noncoding
supercont2.171	105910	0.04593	859	noncoding
supercont2.172	15043	0.0187	2165	PTTG_29010
supercont2.1726	4531	0.007527	5446	noncoding
supercont2.1728	807	0.008127	5044	noncoding
supercont2.173	110682	0.005087	8059	noncoding
supercont2.173	31035	0.02198	1864	PTTG_29014
supercont2.173	72262	0.02384	1698	noncoding
supercont2.173	114600	0.03228	1238	noncoding
supercont2.1735	71	0.02055	1994	noncoding
supercont2.1737	297	1e-06	1000000	noncoding
supercont2.174	1920	0.009473	4327	noncoding
supercont2.174	96171	0.01941	2111	noncoding
supercont2.174	4475	0.04625	853	noncoding
supercont2.174	62825	0.04653	848	PTTG_29019
supercont2.174	10037	0.04776	826	noncoding
supercont2.1740	4562	0.04675	844	PTTG_30089
supercont2.1745	1080	0.02992	1336	noncoding
supercont2.1746	1078	0.04238	931	noncoding
supercont2.1746	1100	0.04238	931	noncoding
supercont2.1746	1101	0.04238	931	noncoding
supercont2.175	96791	0.008946	4582	noncoding
supercont2.175	742	0.048	822	noncoding
supercont2.1752	1270	0.008966	4572	noncoding
supercont2.1756	4520	0.04631	852	noncoding
supercont2.1756	4521	0.04631	852	noncoding
supercont2.1757	1888	0.01108	3698	noncoding
supercont2.1757	1865	0.01882	2177	noncoding
supercont2.176	2196	0.04343	920	noncoding
supercont2.1761	3984	0.037	1080	noncoding
supercont2.177	16959	0.04653	848	noncoding
supercont2.1770	2741	0.01424	2879	noncoding
supercont2.1771	1028	0.02353	1720	noncoding
supercont2.178	60295	0.01782	2300	noncoding
supercont2.178	113	0.02965	1348	noncoding
supercont2.178	37185	0.036	1110	noncoding
supercont2.178	108938	0.03707	1078	noncoding
supercont2.178	89	0.04782	825	noncoding
supercont2.179	83607	0.03325	1202	noncoding
supercont2.179	79264	0.03949	1012	noncoding
supercont2.179	66082	0.04794	823	noncoding
supercont2.1792	3825	0.008245	4972	noncoding
supercont2.1794	1238	0.02016	2033	noncoding
supercont2.1798	439	0.003736	10972	noncoding
supercont2.18	616639	1e-06	1000000	PTTG_12794
supercont2.18	999854	0.00273	15016	noncoding
supercont2.18	1125833	0.005876	6977	noncoding
supercont2.18	575803	0.007544	5434	noncoding
supercont2.18	999536	0.01086	3774	noncoding
supercont2.18	1148254	0.01206	3398	noncoding
supercont2.18	333384	0.01817	2255	noncoding
supercont2.18	465607	0.01974	2051	PTTG_06625
supercont2.18	413089	0.01981	2069	noncoding
supercont2.18	387441	0.02153	1880	noncoding
supercont2.18	387442	0.02153	1880	noncoding
supercont2.18	578303	0.02471	1638	noncoding
supercont2.18	1095853	0.02835	1410	noncoding
supercont2.18	271996	0.02983	1340	noncoding
supercont2.18	135104	0.03118	1282	noncoding
supercont2.18	1000218	0.03172	1260	noncoding
supercont2.18	435365	0.03303	1210	noncoding
supercont2.18	322522	0.03742	1068	noncoding
supercont2.18	411269	0.04289	920	noncoding
supercont2.18	929388	0.04331	911	noncoding
supercont2.18	93000	0.0453	871	noncoding
supercont2.18	24046	0.04653	848	noncoding
supercont2.180	110207	1e-06	1000000	noncoding
supercont2.180	8975	0.01829	2213	noncoding
supercont2.180	80051	0.02716	1490	noncoding
supercont2.180	75063	0.0486	822	noncoding
supercont2.1800	1146	0.04438	889	noncoding
supercont2.1806	4382	0.04454	897	noncoding
supercont2.181	20457	0.03244	1232	noncoding
supercont2.1814	1251	0.03118	1282	noncoding
supercont2.1817	75	0.02282	1796	noncoding
supercont2.182	105032	1e-06	1000000	noncoding
supercont2.182	46262	0.01813	2261	noncoding
supercont2.182	105033	0.03127	1278	noncoding
supercont2.182	38299	0.03902	1024	noncoding
supercont2.182	54458	0.04211	949	noncoding
supercont2.1823	743	0.01019	4022	PTTG_30113
supercont2.1823	3738	0.02414	1718	noncoding
supercont2.1823	3298	0.03347	1194	noncoding
supercont2.1824	78	0.04956	796	noncoding
supercont2.1825	3269	0.04207	938	noncoding
supercont2.183	86278	0.005428	7645	PTTG_10214
supercont2.183	63598	0.009573	4282	noncoding
supercont2.183	54354	0.009956	4117	noncoding
supercont2.183	60166	0.01326	3090	noncoding
supercont2.183	55669	0.04525	872	noncoding
supercont2.183	60488	0.04625	853	noncoding
supercont2.1833	4397	0.03673	1088	noncoding
supercont2.184	54207	0.01985	2039	noncoding
supercont2.185	7627	0.01698	2384	noncoding
supercont2.185	80347	0.02266	1786	noncoding
supercont2.185	4893	0.04794	823	noncoding
supercont2.1856	2593	0.01072	3822	noncoding
supercont2.186	82771	0.01663	2435	noncoding
supercont2.186	70367	0.02132	1922	noncoding
supercont2.186	65319	0.02649	1528	noncoding
supercont2.186	64853	0.03828	1044	noncoding
supercont2.186	42607	0.04719	836	noncoding
supercont2.1862	1266	0.03925	1018	noncoding
supercont2.1863	464	0.02514	1630	noncoding
supercont2.1865	4107	0.0428	922	noncoding
supercont2.1870	3033	0.009312	4402	noncoding
supercont2.1870	1560	0.02359	1716	noncoding
supercont2.1871	3981	1e-06	1000000	noncoding
supercont2.1871	3574	0.04355	906	PTTG_30122
supercont2.1871	3742	0.04355	906	PTTG_30122
supercont2.188	16050	0.03255	1228	noncoding
supercont2.1880	3779	0.03749	1066	noncoding
supercont2.1889	1356	0.001854	23186	noncoding
supercont2.1889	3674	0.02539	1614	noncoding
supercont2.1889	160	0.04714	837	noncoding
supercont2.189	71999	0.04664	846	noncoding
supercont2.189	8139	0.04714	837	noncoding
supercont2.1897	2333	0.03581	1130	noncoding
supercont2.19	119084	1e-06	1000000	PTTG_00930
supercont2.19	119897	1e-06	1000000	PTTG_00931
supercont2.19	511050	1e-06	1000000	PTTG_00974
supercont2.19	881802	1e-06	1000000	noncoding
supercont2.19	1040021	1e-06	1000000	noncoding
supercont2.19	1040026	1e-06	1000000	noncoding
supercont2.19	809411	0.004355	9414	noncoding
supercont2.19	1039988	0.009045	4532	noncoding
supercont2.19	416273	0.009322	4397	noncoding
supercont2.19	1130766	0.01689	2426	noncoding
supercont2.19	558664	0.01991	2033	noncoding
supercont2.19	18004	0.02087	1964	PTTG_26304
supercont2.19	1040011	0.0213	1900	noncoding
supercont2.19	610308	0.02511	1612	noncoding
supercont2.19	483752	0.03079	1298	noncoding
supercont2.19	762386	0.03103	1288	noncoding
supercont2.19	416262	0.03213	1244	noncoding
supercont2.19	761868	0.03799	1052	noncoding
supercont2.19	297485	0.04132	955	noncoding
supercont2.19	466556	0.04458	885	noncoding
supercont2.19	799715	0.04653	848	noncoding
supercont2.19	471926	0.04719	836	noncoding
supercont2.19	809417	0.04802	832	noncoding
supercont2.19	529974	0.04843	825	noncoding
supercont2.19	530682	0.04981	792	noncoding
supercont2.1908	1100	0.03445	1160	noncoding
supercont2.191	3737	1e-06	1000000	noncoding
supercont2.191	63150	0.0187	2192	noncoding
supercont2.191	26620	0.02198	1864	noncoding
supercont2.191	26622	0.02198	1864	noncoding
supercont2.192	69814	0.008146	5032	noncoding
supercont2.192	10890	0.04175	945	noncoding
supercont2.1924	82	0.02078	1948	noncoding
supercont2.193	7450	1e-06	1000000	noncoding
supercont2.1931	101	0.03562	1122	noncoding
supercont2.1932	87	0.02	2024	noncoding
supercont2.194	29693	0.03806	1050	noncoding
supercont2.194	13567	0.04275	923	noncoding
supercont2.1940	2516	0.04085	966	noncoding
supercont2.1941	2730	0.01773	2312	noncoding
supercont2.1942	1371	0.01698	2384	noncoding
supercont2.1942	1368	0.03735	1070	noncoding
supercont2.1944	244	0.03475	1150	noncoding
supercont2.195	23550	0.002886	14205	noncoding
supercont2.195	22596	0.00992	4132	noncoding
supercont2.1965	1556	0.04642	850	noncoding
supercont2.197	62562	0.03435	1178	noncoding
supercont2.1970	1931	0.04907	804	noncoding
supercont2.199	8199	0.03653	1094	noncoding
supercont2.2	616196	1e-06	1000000	noncoding
supercont2.2	1477599	1e-06	1000000	PTTG_25263
supercont2.2	1773636	1e-06	1000000	noncoding
supercont2.2	2167961	1e-06	1000000	PTTG_25301
supercont2.2	2536931	0.001731	23978	noncoding
supercont2.2	2645214	0.001748	24027	noncoding
supercont2.2	1626407	0.002556	16433	noncoding
supercont2.2	1612362	0.003626	11305	noncoding
supercont2.2	614724	0.00648	6326	noncoding
supercont2.2	2645221	0.006672	6144	noncoding
supercont2.2	1370944	0.00964	4252	PTTG_25257
supercont2.2	1371565	0.01147	3574	noncoding
supercont2.2	1385443	0.01162	3526	noncoding
supercont2.2	1371710	0.01226	3342	noncoding
supercont2.2	1571723	0.01497	2738	noncoding
supercont2.2	875369	0.017	2411	noncoding
supercont2.2	1371593	0.01742	2324	noncoding
supercont2.2	1484123	0.01909	2120	noncoding
supercont2.2	1383903	0.01929	2099	noncoding
supercont2.2	2576209	0.02024	2000	noncoding
supercont2.2	815232	0.02074	1976	noncoding
supercont2.2	1168878	0.02172	1864	noncoding
supercont2.2	783858	0.02184	1876	noncoding
supercont2.2	2505636	0.02193	1846	noncoding
supercont2.2	2301602	0.02392	1692	noncoding
supercont2.2	2634735	0.02451	1672	noncoding
supercont2.2	1371589	0.02601	1556	noncoding
supercont2.2	783817	0.02924	1384	noncoding
supercont2.2	1370942	0.03098	1290	PTTG_25257
supercont2.2	1370962	0.03098	1290	noncoding
supercont2.2	1439194	0.03223	1240	noncoding
supercont2.2	1383863	0.03243	1248	noncoding
supercont2.2	1439176	0.03306	1224	noncoding
supercont2.2	1385129	0.03763	1062	noncoding
supercont2.2	90571	0.03828	1044	noncoding
supercont2.2	1202970	0.03918	1020	noncoding
supercont2.2	211451	0.04197	952	noncoding
supercont2.2	2245027	0.04238	931	noncoding
supercont2.2	2689027	0.0427	924	noncoding
supercont2.2	1223348	0.0436	905	noncoding
supercont2.2	2147783	0.04756	840	noncoding
supercont2.2	1795664	0.04773	837	noncoding
supercont2.2	5515	0.048	822	noncoding
supercont2.2	1371621	0.04877	809	noncoding
supercont2.2	2536945	0.04901	805	noncoding
supercont2.2	1868173	0.04944	798	noncoding
supercont2.2	2758860	0.04988	801	PTTG_12645
supercont2.20	498471	1e-06	1000000	noncoding
supercont2.20	289201	0.00964	4252	PTTG_12373
supercont2.20	140725	0.0105	3902	noncoding
supercont2.20	29796	0.01507	2720	noncoding
supercont2.20	486185	0.01673	2450	noncoding
supercont2.20	469265	0.01675	2447	noncoding
supercont2.20	939838	0.01683	2435	noncoding
supercont2.20	602959	0.01832	2210	noncoding
supercont2.20	447981	0.01875	2159	noncoding
supercont2.20	1040599	0.01888	2171	noncoding
supercont2.20	1027430	0.01979	2045	PTTG_11539
supercont2.20	92372	0.02113	1916	noncoding
supercont2.20	1050353	0.02123	1930	noncoding
supercont2.20	749682	0.02329	1738	noncoding
supercont2.20	396493	0.0253	1600	noncoding
supercont2.20	683623	0.02905	1376	noncoding
supercont2.20	82522	0.035	1142	noncoding
supercont2.20	447987	0.03594	1126	noncoding
supercont2.20	807747	0.03742	1068	noncoding
supercont2.20	492907	0.03895	1026	PTTG_00674
supercont2.20	447996	0.03918	1020	noncoding
supercont2.20	795917	0.04035	978	noncoding
supercont2.20	742156	0.04039	977	noncoding
supercont2.20	742159	0.04039	977	noncoding
supercont2.20	675387	0.04207	938	noncoding
supercont2.20	1050487	0.04266	925	noncoding
supercont2.20	314553	0.04604	857	noncoding
supercont2.20	371181	0.04686	842	noncoding
supercont2.20	371189	0.04686	842	noncoding
supercont2.20	417859	0.04714	837	noncoding
supercont2.20	338289	0.04823	818	noncoding
supercont2.20	579203	0.04825	828	PTTG_26370
supercont2.20	675179	0.04925	801	noncoding
supercont2.20	512345	0.04944	798	PTTG_26365
supercont2.200	39636	0.03152	1268	noncoding
supercont2.2002	3770	0.0003783	111017	noncoding
supercont2.201	18024	0.004383	9354	noncoding
supercont2.201	15484	0.01383	2963	noncoding
supercont2.201	55409	0.04284	921	noncoding
supercont2.2019	3818	0.001669	25158	noncoding
supercont2.202	49070	0.03626	1102	noncoding
supercont2.2025	1574	0.004818	8509	noncoding
supercont2.2026	201	0.04123	957	noncoding
supercont2.2028	1176	0.02514	1610	noncoding
supercont2.203	11870	0.003852	10642	noncoding
supercont2.203	7376	0.01566	2585	noncoding
supercont2.203	8216	0.02992	1336	noncoding
supercont2.203	25053	0.03089	1310	noncoding
supercont2.2037	1095	1e-06	1000000	PTTG_30154
supercont2.205	21540	0.002638	15544	noncoding
supercont2.205	19313	0.02776	1440	noncoding
supercont2.205	39998	0.02926	1366	PTTG_29130
supercont2.2051	1330	0.01517	2669	noncoding
supercont2.2055	205	0.02091	1960	noncoding
supercont2.2059	977	0.03835	1042	noncoding
supercont2.206	24237	0.004911	8347	noncoding
supercont2.2068	1495	1e-06	1000000	noncoding
supercont2.2068	1826	0.03445	1160	PTTG_30161
supercont2.207	21034	0.03749	1066	noncoding
supercont2.208	4553	0.04175	945	PTTG_29135
supercont2.2085	2110	0.03714	1076	PTTG_30168
supercont2.2087	1625	0.03359	1190	noncoding
supercont2.209	10358	0.003312	12378	noncoding
supercont2.209	10348	0.01981	2069	noncoding
supercont2.209	10349	0.01981	2069	noncoding
supercont2.209	10219	0.03228	1238	noncoding
supercont2.2094	1349	0.01667	2459	noncoding
supercont2.2097	755	0.01729	2342	noncoding
supercont2.2099	483	0.001404	29909	noncoding
supercont2.21	325770	1e-06	1000000	noncoding
supercont2.21	928723	1e-06	1000000	noncoding
supercont2.21	257697	0.002118	19828	noncoding
supercont2.21	30208	0.003312	12378	noncoding
supercont2.21	353411	0.003394	12079	noncoding
supercont2.21	764726	0.003921	10455	noncoding
supercont2.21	10888	0.004777	8581	noncoding
supercont2.21	474738	0.00656	6249	noncoding
supercont2.21	577022	0.008003	5122	PTTG_03448
supercont2.21	764724	0.009767	4197	noncoding
supercont2.21	126162	0.01525	2687	PTTG_26403
supercont2.21	1003203	0.01559	2597	noncoding
supercont2.21	428531	0.01719	2384	noncoding
supercont2.21	145813	0.02159	1898	noncoding
supercont2.21	455063	0.02784	1436	PTTG_05316
supercont2.21	666735	0.02983	1340	noncoding
supercont2.21	577006	0.03051	1310	PTTG_03448
supercont2.21	827698	0.03317	1220	noncoding
supercont2.21	241327	0.03393	1178	noncoding
supercont2.21	10885	0.03512	1138	noncoding
supercont2.21	456285	0.03996	1000	noncoding
supercont2.21	10879	0.04154	950	noncoding
supercont2.21	890705	0.04317	914	noncoding
supercont2.21	325772	0.04653	848	noncoding
supercont2.21	951103	0.04653	848	noncoding
supercont2.21	967848	0.04653	848	noncoding
supercont2.21	967864	0.04653	848	noncoding
supercont2.210	30312	1e-06	1000000	PTTG_08683
supercont2.210	32733	0.0151	2714	noncoding
supercont2.210	32138	0.01984	2066	PTTG_08683
supercont2.2100	1241	0.009408	4357	noncoding
supercont2.2102	2086	0.03763	1062	noncoding
supercont2.211	39469	0.007856	5218	noncoding
supercont2.211	39470	0.007856	5218	noncoding
supercont2.211	9194	0.01029	4032	noncoding
supercont2.2113	427	0.02137	1918	noncoding
supercont2.2115	3422	0.02421	1672	noncoding
supercont2.2125	1161	1e-06	1000000	noncoding
supercont2.2125	2296	0.02336	1754	noncoding
supercont2.2126	3199	0.03594	1112	noncoding
supercont2.2132	1865	0.03037	1316	noncoding
supercont2.2133	3378	0.01652	2450	noncoding
supercont2.214	42903	0.02888	1384	noncoding
supercont2.215	37651	0.01586	2552	noncoding
supercont2.215	44402	0.03817	1060	noncoding
supercont2.215	39078	0.04018	982	noncoding
supercont2.2152	1096	0.02158	1876	noncoding
supercont2.2152	3018	0.04759	829	noncoding
supercont2.2153	2662	0.02948	1356	noncoding
supercont2.2153	2674	0.02948	1356	noncoding
supercont2.2159	2820	0.04266	925	PTTG_12253
supercont2.2160	2984	0.04776	826	noncoding
supercont2.2163	1279	0.03763	1062	noncoding
supercont2.2165	2911	0.004689	8743	noncoding
supercont2.2165	1609	0.04653	848	noncoding
supercont2.218	517	0.009778	4192	noncoding
supercont2.2181	419	0.02191	1870	noncoding
supercont2.2186	1930	0.04759	829	noncoding
supercont2.219	45926	0.02987	1338	noncoding
supercont2.2194	1837	0.01675	2447	PTTG_30194
supercont2.2194	1237	0.04243	930	PTTG_30194
supercont2.22	262409	0.001208	34758	noncoding
supercont2.22	496638	0.001857	22351	noncoding
supercont2.22	597636	0.005683	7213	noncoding
supercont2.22	262424	0.009312	4402	noncoding
supercont2.22	535301	0.01734	2363	PTTG_02102
supercont2.22	470549	0.02279	1798	noncoding
supercont2.22	165045	0.02396	1710	PTTG_02292
supercont2.22	540738	0.02536	1616	noncoding
supercont2.22	391208	0.02577	1590	noncoding
supercont2.22	205988	0.037	1080	noncoding
supercont2.22	205990	0.037	1080	noncoding
supercont2.22	853705	0.04604	857	noncoding
supercont2.220	875	0.03228	1238	noncoding
supercont2.2202	1756	0.01645	2492	PTTG_10892
supercont2.221	23815	0.003312	12378	noncoding
supercont2.221	38128	0.0391	1022	noncoding
supercont2.2216	1349	0.04719	836	noncoding
supercont2.2218	735	0.01722	2351	noncoding
supercont2.222	35300	0.007957	5152	noncoding
supercont2.222	36773	0.03347	1194	PTTG_29188
supercont2.222	2815	0.04499	877	noncoding
supercont2.222	38187	0.04889	807	PTTG_29188
supercont2.2232	1575	0.02016	2033	noncoding
supercont2.224	41493	0.04675	844	noncoding
supercont2.2243	119	0.01586	2552	noncoding
supercont2.225	1083	0.002859	14340	noncoding
supercont2.225	14146	0.04211	937	PTTG_02340
supercont2.2253	1943	0.02839	1408	noncoding
supercont2.226	26390	0.01745	2348	noncoding
supercont2.226	23059	0.03925	1018	noncoding
supercont2.226	191	0.04093	964	noncoding
supercont2.2268	595	1e-06	1000000	noncoding
supercont2.228	25769	0.02302	1758	noncoding
supercont2.2285	1047	0.04331	911	noncoding
supercont2.2290	2297	0.02652	1526	noncoding
supercont2.2293	2802	0.001965	21368	noncoding
supercont2.23	177851	7.355e-05	564256	noncoding
supercont2.23	177908	0.0001175	357534	noncoding
supercont2.23	177947	0.001987	20890	noncoding
supercont2.23	177873	0.003917	10466	noncoding
supercont2.23	177827	0.004247	9654	noncoding
supercont2.23	177972	0.006619	6193	noncoding
supercont2.23	747091	0.01378	2975	noncoding
supercont2.23	835314	0.01774	2282	noncoding
supercont2.23	815431	0.01969	2081	noncoding
supercont2.23	859252	0.01969	2081	noncoding
supercont2.23	19278	0.02358	1738	noncoding
supercont2.23	822042	0.02483	1630	noncoding
supercont2.23	146802	0.03065	1304	noncoding
supercont2.23	835409	0.03518	1136	noncoding
supercont2.23	447097	0.04317	914	noncoding
supercont2.23	19286	0.04593	859	noncoding
supercont2.23	285628	0.04765	828	noncoding
supercont2.23	762179	0.04975	793	noncoding
supercont2.230	24964	0.0201	2039	noncoding
supercont2.230	20917	0.03735	1070	noncoding
supercont2.230	2392	0.0377	1060	noncoding
supercont2.230	10439	0.04907	804	noncoding
supercont2.2303	1673	0.008328	4922	PTTG_30208
supercont2.2303	1695	0.035	1142	PTTG_30208
supercont2.2309	1034	0.03613	1120	noncoding
supercont2.2313	219	0.04284	921	noncoding
supercont2.2319	2765	0.04865	811	noncoding
supercont2.2322	2402	1e-06	1000000	noncoding
supercont2.2322	769	0.04171	946	noncoding
supercont2.2325	2212	0.03653	1094	noncoding
supercont2.233	31337	0.0377	1060	noncoding
supercont2.2333	658	0.02827	1414	noncoding
supercont2.2333	219	0.03587	1114	PTTG_30216
supercont2.2333	211	0.04734	844	PTTG_30216
supercont2.234	26167	0.04458	885	PTTG_29205
supercont2.2341	207	0.0014	29639	noncoding
supercont2.2348	1269	0.02028	2021	PTTG_30220
supercont2.2356	393	0.02713	1510	noncoding
supercont2.237	37280	0.03666	1090	noncoding
supercont2.2373	2432	0.0406	972	noncoding
supercont2.2374	1743	0.03309	1208	noncoding
supercont2.2375	1185	0.008536	4802	noncoding
supercont2.239	19038	1e-06	1000000	noncoding
supercont2.239	22670	0.04132	955	noncoding
supercont2.2395	1892	0.009341	4442	noncoding
supercont2.2396	1683	0.01737	2330	noncoding
supercont2.24	144993	1e-06	1000000	noncoding
supercont2.24	90193	0.003261	12573	noncoding
supercont2.24	391739	0.003263	12716	noncoding
supercont2.24	39107	0.005817	7133	noncoding
supercont2.24	560101	0.008079	5074	noncoding
supercont2.24	472732	0.01121	3658	noncoding
supercont2.24	413138	0.01715	2390	noncoding
supercont2.24	39146	0.02021	2003	noncoding
supercont2.24	557514	0.02024	2000	noncoding
supercont2.24	27147	0.02174	1862	noncoding
supercont2.24	39174	0.02193	1846	noncoding
supercont2.24	503969	0.03735	1070	PTTG_04752
supercont2.24	656959	0.03749	1066	noncoding
supercont2.24	20939	0.03828	1044	noncoding
supercont2.24	34327	0.04028	992	noncoding
supercont2.24	27181	0.04043	976	noncoding
supercont2.24	27186	0.04043	976	noncoding
supercont2.24	31095	0.04158	949	noncoding
supercont2.24	283580	0.04211	937	noncoding
supercont2.24	260129	0.04289	920	noncoding
supercont2.24	590102	0.04369	903	noncoding
supercont2.24	868631	0.04468	883	noncoding
supercont2.24	993	0.04714	837	noncoding
supercont2.240	26128	0.04962	795	noncoding
supercont2.2405	338	0.04484	880	noncoding
supercont2.2421	9	0.04399	897	noncoding
supercont2.2424	665	0.04598	858	noncoding
supercont2.2428	1880	0.00374	10961	noncoding
supercont2.2431	2469	0.01793	2258	noncoding
supercont2.2433	797	0.02978	1342	noncoding
supercont2.2438	614	0.02666	1518	noncoding
supercont2.245	2392	0.03506	1154	noncoding
supercont2.2454	284	0.03251	1260	noncoding
supercont2.2459	2281	0.005471	7493	noncoding
supercont2.2459	2523	0.02811	1440	noncoding
supercont2.246	17633	0.02251	1798	noncoding
supercont2.2468	2306	1e-06	1000000	noncoding
supercont2.248	18644	0.005947	6893	noncoding
supercont2.2484	2444	1e-06	1000000	noncoding
supercont2.2484	2289	0.0188	2180	noncoding
supercont2.2486	2108	0.01834	2207	PTTG_30243
supercont2.2491	84	0.0001022	410897	noncoding
supercont2.25	500522	1e-06	1000000	noncoding
supercont2.25	920325	1e-06	1000000	noncoding
supercont2.25	335203	0.009849	4162	noncoding
supercont2.25	513789	0.01837	2231	noncoding
supercont2.25	646363	0.0201	2039	PTTG_26540
supercont2.25	224280	0.03331	1200	noncoding
supercont2.25	333774	0.0388	1030	noncoding
supercont2.25	26196	0.0401	984	noncoding
supercont2.25	242383	0.04043	976	noncoding
supercont2.25	382939	0.04207	938	noncoding
supercont2.25	531759	0.04938	799	noncoding
supercont2.250	13709	0.02839	1408	noncoding
supercont2.2501	1060	0.03799	1052	noncoding
supercont2.2508	1615	0.002153	19508	noncoding
supercont2.2509	859	0.01962	2063	noncoding
supercont2.2515	775	0.04102	962	noncoding
supercont2.252	20361	0.01931	2096	noncoding
supercont2.252	20382	0.02003	2021	noncoding
supercont2.252	20424	0.03404	1174	noncoding
supercont2.2534	1205	0.004444	9224	PTTG_30249
supercont2.2534	1217	0.02249	1800	PTTG_30249
supercont2.2534	1177	0.02348	1724	PTTG_30249
supercont2.2536	375	0.03271	1222	noncoding
supercont2.2542	457	0.009562	4287	PTTG_30251
supercont2.2542	955	0.03933	1016	PTTG_30251
supercont2.255	28891	0.03098	1290	noncoding
supercont2.2570	587	0.01531	2645	noncoding
supercont2.26	382725	0.007611	5386	noncoding
supercont2.26	445989	0.008617	4757	noncoding
supercont2.26	63856	0.009778	4192	noncoding
supercont2.26	82123	0.01151	3562	noncoding
supercont2.26	42099	0.01195	3430	noncoding
supercont2.26	462541	0.02384	1698	noncoding
supercont2.26	718821	0.02486	1628	noncoding
supercont2.26	637896	0.02638	1534	noncoding
supercont2.26	742870	0.02772	1442	noncoding
supercont2.26	69376	0.03223	1240	noncoding
supercont2.26	57501	0.03423	1182	noncoding
supercont2.26	316632	0.0385	1038	noncoding
supercont2.26	160592	0.03853	1050	noncoding
supercont2.26	160593	0.03853	1050	noncoding
supercont2.26	34420	0.0401	984	PTTG_12216
supercont2.26	735626	0.0411	960	noncoding
supercont2.26	191898	0.04598	858	noncoding
supercont2.26	254037	0.04653	848	noncoding
supercont2.26	254067	0.04653	848	noncoding
supercont2.26	484636	0.048	822	noncoding
supercont2.26	743602	0.04895	806	noncoding
supercont2.26	89302	0.04907	804	noncoding
supercont2.2601	2375	0.01964	2087	noncoding
supercont2.261	22840	0.04577	862	noncoding
supercont2.2610	1600	0.03749	1066	noncoding
supercont2.2614	434	0.04604	857	noncoding
supercont2.262	22131	1e-06	1000000	noncoding
supercont2.262	4828	0.03835	1042	noncoding
supercont2.2624	708	0.01294	3246	noncoding
supercont2.263	17236	0.009709	4222	noncoding
supercont2.263	17277	0.01232	3326	noncoding
supercont2.263	17602	0.02179	1858	noncoding
supercont2.263	27869	0.03925	1018	noncoding
supercont2.263	17194	0.04175	945	noncoding
supercont2.263	17246	0.04566	875	noncoding
supercont2.2631	1014	0.04022	981	noncoding
supercont2.264	5615	0.02165	1870	noncoding
supercont2.2641	2151	0.01507	2720	noncoding
supercont2.2645	2223	0.02406	1682	noncoding
supercont2.265	7534	0.03626	1116	noncoding
supercont2.266	28840	0.01573	2606	PTTG_29259
supercont2.266	7100	0.01661	2468	noncoding
supercont2.2660	614	0.04175	945	noncoding
supercont2.267	3154	0.003398	12066	noncoding
supercont2.267	12140	0.0301	1328	noncoding
supercont2.268	22874	0.01823	2276	noncoding
supercont2.268	515	0.03796	1066	noncoding
supercont2.2685	1740	0.04714	837	noncoding
supercont2.269	16024	0.002657	15432	noncoding
supercont2.27	98644	1e-06	1000000	noncoding
supercont2.27	613325	1e-06	1000000	noncoding
supercont2.27	486430	0.0001184	354682	noncoding
supercont2.27	360941	0.0152	2696	noncoding
supercont2.27	614911	0.01692	2393	PTTG_03934
supercont2.27	310105	0.01788	2264	noncoding
supercont2.27	345567	0.01794	2285	noncoding
supercont2.27	790714	0.01981	2069	noncoding
supercont2.27	175780	0.02142	1890	noncoding
supercont2.27	760254	0.02252	1864	noncoding
supercont2.27	158589	0.02377	1724	noncoding
supercont2.27	381490	0.02819	1418	noncoding
supercont2.27	487474	0.03789	1068	noncoding
supercont2.27	6885	0.04293	919	noncoding
supercont2.27	537141	0.04837	826	noncoding
supercont2.270	810	0.04137	966	noncoding
supercont2.270	879	0.04198	940	noncoding
supercont2.2716	138	0.02649	1528	noncoding
supercont2.272	24197	0.009473	4327	noncoding
supercont2.272	1526	0.01005	4077	PTTG_07567
supercont2.272	25344	0.01442	2843	noncoding
supercont2.272	11567	0.02007	2042	noncoding
supercont2.272	24213	0.02761	1484	noncoding
supercont2.272	1536	0.03487	1146	PTTG_07567
supercont2.272	21640	0.03543	1142	noncoding
supercont2.272	24228	0.04004	998	noncoding
supercont2.2724	555	0.01389	2951	noncoding
supercont2.2726	1648	0.04582	861	noncoding
supercont2.273	3340	1e-06	1000000	noncoding
supercont2.276	15190	0.03187	1254	noncoding
supercont2.2760	1981	0.01741	2354	noncoding
supercont2.2760	1937	0.02952	1354	noncoding
supercont2.2775	2038	0.03613	1106	noncoding
supercont2.2789	191	0.02594	1560	noncoding
supercont2.2790	171	0.00273	15016	PTTG_30297
supercont2.2790	146	0.01017	4032	PTTG_30297
supercont2.2795	1591	0.02217	1826	noncoding
supercont2.2797	2002	0.02329	1738	noncoding
supercont2.2799	575	0.01877	2183	PTTG_30299
supercont2.28	178196	1e-06	1000000	noncoding
supercont2.28	774492	0.003305	12404	noncoding
supercont2.28	860149	0.008653	4737	noncoding
supercont2.28	449422	0.008755	4682	PTTG_26634
supercont2.28	568925	0.01627	2519	noncoding
supercont2.28	854475	0.01877	2183	noncoding
supercont2.28	54163	0.02421	1672	noncoding
supercont2.28	210649	0.03347	1194	noncoding
supercont2.28	568943	0.03416	1170	noncoding
supercont2.28	349900	0.04184	955	noncoding
supercont2.28	595084	0.04184	943	noncoding
supercont2.28	293798	0.04211	937	noncoding
supercont2.28	45431	0.04525	872	noncoding
supercont2.28	202029	0.04556	866	noncoding
supercont2.28	173386	0.04782	825	noncoding
supercont2.280	3319	1e-06	1000000	PTTG_00186
supercont2.281	2957	0.02761	1448	noncoding
supercont2.2815	501	0.003544	11569	noncoding
supercont2.2816	59	0.002403	17479	noncoding
supercont2.282	13286	0.02627	1560	noncoding
supercont2.282	19664	0.03234	1236	noncoding
supercont2.283	21196	0.02108	1944	noncoding
supercont2.2837	147	0.007373	5560	noncoding
supercont2.2845	1010	0.036	1124	PTTG_30309
supercont2.286	8736	1e-06	1000000	noncoding
supercont2.286	16604	0.01739	2357	noncoding
supercont2.286	1232	0.02172	1864	noncoding
supercont2.2869	1998	0.005876	6977	noncoding
supercont2.287	12396	0.003988	10279	noncoding
supercont2.287	12375	0.004425	9264	noncoding
supercont2.287	12381	0.0117	3502	noncoding
supercont2.288	1098	0.004859	8437	PTTG_29287
supercont2.29	142991	1e-06	1000000	noncoding
supercont2.29	333624	1e-06	1000000	noncoding
supercont2.29	728855	0.005368	7637	noncoding
supercont2.29	139450	0.006014	6816	noncoding
supercont2.29	651865	0.0126	3254	noncoding
supercont2.29	651864	0.01278	3206	noncoding
supercont2.29	139429	0.01362	3010	noncoding
supercont2.29	811996	0.01578	2597	noncoding
supercont2.29	644939	0.01749	2315	noncoding
supercont2.29	617295	0.01937	2090	PTTG_26670
supercont2.29	250774	0.02034	1990	noncoding
supercont2.29	728330	0.02074	1976	noncoding
supercont2.29	647089	0.02198	1864	noncoding
supercont2.29	780561	0.02511	1612	noncoding
supercont2.29	200119	0.03037	1316	noncoding
supercont2.29	910088	0.03457	1156	noncoding
supercont2.29	617292	0.0366	1092	PTTG_26670
supercont2.29	644940	0.03714	1076	noncoding
supercont2.29	749762	0.0398	1004	noncoding
supercont2.29	647105	0.04229	933	noncoding
supercont2.29	625793	0.04256	927	PTTG_26672
supercont2.29	418457	0.04275	923	noncoding
supercont2.29	592801	0.04653	848	noncoding
supercont2.29	623402	0.04653	848	noncoding
supercont2.29	722715	0.048	822	noncoding
supercont2.29	722716	0.048	822	noncoding
supercont2.2909	1725	0.01567	2615	noncoding
supercont2.291	10657	0.02735	1480	PTTG_29295
supercont2.2913	1543	0.01482	2765	noncoding
supercont2.292	15057	0.04308	916	noncoding
supercont2.293	20471	1e-06	1000000	noncoding
supercont2.2936	89	0.03463	1154	noncoding
supercont2.294	23092	0.0001084	387339	noncoding
supercont2.294	22353	0.0178	2303	noncoding
supercont2.295	20869	0.04794	823	noncoding
supercont2.2956	682	0.02492	1624	PTTG_03824
supercont2.2962	815	0.02847	1404	noncoding
supercont2.2963	783	0.0388	1030	noncoding
supercont2.297	8276	0.00706	5806	noncoding
supercont2.297	8299	0.00706	5806	noncoding
supercont2.297	11419	0.01847	2192	noncoding
supercont2.297	11427	0.01852	2186	noncoding
supercont2.297	8353	0.03213	1244	noncoding
supercont2.297	10052	0.03347	1194	noncoding
supercont2.297	10395	0.03777	1058	noncoding
supercont2.297	10351	0.04341	909	noncoding
supercont2.2979	755	0.03883	1042	noncoding
supercont2.2996	1237	0.01351	3070	noncoding
supercont2.3	222920	1e-06	1000000	noncoding
supercont2.3	1232192	1e-06	1000000	noncoding
supercont2.3	2430594	0.0001298	323472	PTTG_25406
supercont2.3	294052	0.001316	31533	noncoding
supercont2.3	2218766	0.003116	13156	noncoding
supercont2.3	132807	0.004599	8914	noncoding
supercont2.3	2248282	0.005247	7813	noncoding
supercont2.3	1995822	0.006021	6809	noncoding
supercont2.3	2125415	0.006567	6242	noncoding
supercont2.3	2659130	0.008563	4787	noncoding
supercont2.3	73168	0.009562	4287	PTTG_00421
supercont2.3	2612519	0.00964	4252	noncoding
supercont2.3	1137255	0.01	4097	noncoding
supercont2.3	2659127	0.01009	4062	noncoding
supercont2.3	46343	0.01038	3950	noncoding
supercont2.3	2029295	0.01733	2336	noncoding
supercont2.3	782925	0.01782	2300	PTTG_04584
supercont2.3	1074992	0.01844	2195	noncoding
supercont2.3	2083075	0.01893	2165	noncoding
supercont2.3	1641656	0.0211	1918	noncoding
supercont2.3	73170	0.02152	1904	PTTG_00421
supercont2.3	21281	0.02363	1734	noncoding
supercont2.3	2467429	0.02421	1672	PTTG_12605
supercont2.3	1433642	0.02432	1664	noncoding
supercont2.3	1074988	0.02477	1634	noncoding
supercont2.3	1075103	0.02483	1630	noncoding
supercont2.3	2382479	0.02588	1564	PTTG_25401
supercont2.3	1548356	0.02787	1434	noncoding
supercont2.3	2084098	0.02939	1360	PTTG_25396
supercont2.3	1059753	0.03028	1320	PTTG_04557
supercont2.3	2250925	0.03393	1178	noncoding
supercont2.3	2029091	0.03693	1082	noncoding
supercont2.3	450449	0.03721	1074	PTTG_25338
supercont2.3	1618461	0.03789	1068	noncoding
supercont2.3	1996250	0.03799	1052	noncoding
supercont2.3	2248276	0.0382	1046	noncoding
supercont2.3	2659238	0.03925	1018	noncoding
supercont2.3	1973260	0.04051	974	noncoding
supercont2.3	2514987	0.04085	966	noncoding
supercont2.3	102560	0.04184	955	noncoding
supercont2.3	1547793	0.04243	930	noncoding
supercont2.3	787615	0.04458	885	noncoding
supercont2.3	920287	0.04514	874	noncoding
supercont2.3	2217582	0.04515	885	noncoding
supercont2.3	1784155	0.04604	857	noncoding
supercont2.3	2270707	0.04604	857	noncoding
supercont2.3	340456	0.04714	837	PTTG_07905
supercont2.3	1367891	0.04759	829	noncoding
supercont2.3	659047	0.04776	826	noncoding
supercont2.3	1142657	0.04788	824	noncoding
supercont2.3	2382162	0.04883	808	PTTG_25401
supercont2.30	268425	1e-06	1000000	PTTG_26697
supercont2.30	686442	1e-06	1000000	noncoding
supercont2.30	56192	0.003023	13562	noncoding
supercont2.30	409407	0.01403	2921	noncoding
supercont2.30	391215	0.01508	2684	noncoding
supercont2.30	705246	0.01942	2084	noncoding
supercont2.30	427968	0.02067	1958	noncoding
supercont2.30	324072	0.02732	1500	noncoding
supercont2.30	324058	0.02913	1372	noncoding
supercont2.30	501400	0.03132	1276	noncoding
supercont2.30	409437	0.03208	1246	noncoding
supercont2.30	391357	0.03543	1128	noncoding
supercont2.30	186332	0.03581	1116	noncoding
supercont2.30	157918	0.04765	828	PTTG_26690
supercont2.301	22335	0.03512	1138	noncoding
supercont2.301	22320	0.03933	1016	noncoding
supercont2.3023	1517	0.03359	1190	noncoding
supercont2.3047	1438	0.03347	1194	noncoding
supercont2.3058	1472	0.005627	7285	noncoding
supercont2.3058	1503	0.008936	4587	noncoding
supercont2.306	19013	0.04895	806	noncoding
supercont2.3065	960	0.03393	1178	noncoding
supercont2.3072	281	0.03079	1298	noncoding
supercont2.3072	977	0.04379	901	PTTG_10782
supercont2.3077	75	0.04987	791	noncoding
supercont2.3079	1943	0.04653	848	noncoding
supercont2.308	20518	0.01681	2438	noncoding
supercont2.31	764212	0.0008742	48045	noncoding
supercont2.31	786625	0.01534	2639	noncoding
supercont2.31	31157	0.01864	2198	PTTG_00506
supercont2.31	309071	0.0248	1632	PTTG_11141
supercont2.31	463345	0.02483	1630	noncoding
supercont2.31	781049	0.02527	1602	noncoding
supercont2.31	645526	0.02831	1412	noncoding
supercont2.31	818695	0.03037	1316	noncoding
supercont2.31	86891	0.03537	1130	noncoding
supercont2.31	666768	0.04289	920	noncoding
supercont2.3117	1722	0.02377	1724	noncoding
supercont2.312	8469	0.04473	882	noncoding
supercont2.3137	274	0.01677	2444	noncoding
supercont2.3151	1084	0.02803	1426	noncoding
supercont2.3152	1105	1e-06	1000000	noncoding
supercont2.3152	1613	0.02313	1750	noncoding
supercont2.3152	1615	0.03249	1230	noncoding
supercont2.316	17132	0.0258	1588	PTTG_29329
supercont2.316	16585	0.02638	1534	noncoding
supercont2.3164	1816	0.005709	7181	noncoding
supercont2.3166	1556	0.04256	927	noncoding
supercont2.317	8680	1e-06	1000000	PTTG_29331
supercont2.317	7282	0.01644	2462	PTTG_29331
supercont2.3181	891	0.00634	6466	PTTG_30370
supercont2.32	17436	1e-06	1000000	noncoding
supercont2.32	262794	1e-06	1000000	noncoding
supercont2.32	705278	1e-06	1000000	noncoding
supercont2.32	393535	0.001001	41960	PTTG_03869
supercont2.32	803113	0.003638	11269	noncoding
supercont2.32	674908	0.004911	8347	noncoding
supercont2.32	292973	0.005953	6886	noncoding
supercont2.32	275463	0.009035	4537	noncoding
supercont2.32	796286	0.01222	3354	noncoding
supercont2.32	315205	0.01286	3186	noncoding
supercont2.32	181949	0.01888	2144	noncoding
supercont2.32	292974	0.01918	2111	noncoding
supercont2.32	111234	0.02231	1814	noncoding
supercont2.32	125692	0.03066	1320	noncoding
supercont2.32	426820	0.03487	1146	PTTG_03866
supercont2.32	602431	0.04051	974	noncoding
supercont2.32	867122	0.04211	937	noncoding
supercont2.32	129362	0.04396	909	PTTG_26758
supercont2.32	263928	0.04647	849	noncoding
supercont2.32	679839	0.04765	828	noncoding
supercont2.32	275461	0.04901	805	noncoding
supercont2.3202	1147	0.002105	19948	PTTG_30373
supercont2.3203	1463	0.005402	7589	noncoding
supercont2.3214	216	0.04603	868	noncoding
supercont2.3218	764	0.03988	1002	noncoding
supercont2.323	9571	0.002403	17479	noncoding
supercont2.323	7067	0.03344	1210	PTTG_29340
supercont2.3239	1871	0.04636	851	noncoding
supercont2.3247	22	0.03029	1336	noncoding
supercont2.3254	1641	0.0222	1846	noncoding
supercont2.326	66	0.01578	2597	noncoding
supercont2.326	22336	0.03118	1282	noncoding
supercont2.3261	306	0.004665	8788	noncoding
supercont2.3267	637	1e-06	1000000	noncoding
supercont2.3272	1640	0.0364	1098	noncoding
supercont2.3277	580	0.01981	2069	noncoding
supercont2.328	19257	0.04582	861	noncoding
supercont2.33	568594	1e-06	1000000	PTTG_26790
supercont2.33	163272	0.002401	17281	noncoding
supercont2.33	616659	0.008466	4842	noncoding
supercont2.33	616661	0.01078	3802	noncoding
supercont2.33	260265	0.01449	2828	noncoding
supercont2.33	163278	0.01487	2756	noncoding
supercont2.33	411666	0.01554	2606	noncoding
supercont2.33	150387	0.01915	2114	PTTG_10903
supercont2.33	412196	0.02271	1782	noncoding
supercont2.33	239088	0.02292	1766	noncoding
supercont2.33	411616	0.02483	1630	noncoding
supercont2.33	253185	0.02565	1578	noncoding
supercont2.33	568588	0.02657	1542	PTTG_26790
supercont2.33	568591	0.03653	1094	PTTG_26790
supercont2.33	23364	0.04695	851	noncoding
supercont2.330	13831	0.002092	20071	noncoding
supercont2.331	19500	0.04438	889	noncoding
supercont2.3311	910	0.04582	861	noncoding
supercont2.332	16703	0.04229	933	noncoding
supercont2.3321	1621	0.02784	1436	noncoding
supercont2.3339	931	0.04919	802	noncoding
supercont2.3345	1238	1e-06	1000000	noncoding
supercont2.338	21325	0.01534	2639	noncoding
supercont2.3388	289	1e-06	1000000	noncoding
supercont2.3391	441	0.04714	837	noncoding
supercont2.34	489228	1e-06	1000000	noncoding
supercont2.34	489235	0.0001686	246105	noncoding
supercont2.34	473785	0.00267	15352	noncoding
supercont2.34	423388	0.01786	2267	noncoding
supercont2.34	135025	0.01815	2231	noncoding
supercont2.34	68259	0.02067	1958	noncoding
supercont2.34	423148	0.02159	1898	noncoding
supercont2.34	423154	0.02159	1898	noncoding
supercont2.34	31127	0.02664	1538	noncoding
supercont2.34	12180	0.02787	1434	PTTG_26805
supercont2.34	629344	0.03033	1318	PTTG_06211
supercont2.34	12722	0.03339	1212	noncoding
supercont2.34	171263	0.03342	1196	noncoding
supercont2.34	256325	0.04278	934	noncoding
supercont2.34	431933	0.04577	873	noncoding
supercont2.34	465785	0.04664	846	noncoding
supercont2.341	8768	0.004818	8509	noncoding
supercont2.341	1756	0.03037	1316	noncoding
supercont2.3425	477	0.03964	1008	noncoding
supercont2.343	6769	0.009291	4412	noncoding
supercont2.3433	68	0.02514	1630	noncoding
supercont2.345	9857	0.04765	828	noncoding
supercont2.345	9859	0.04765	828	noncoding
supercont2.3466	613	0.01941	2111	noncoding
supercont2.348	16937	0.04588	860	PTTG_29377
supercont2.349	5657	0.01318	3110	PTTG_29379
supercont2.349	13976	0.02731	1482	PTTG_29380
supercont2.35	347508	0.002561	16399	noncoding
supercont2.35	555345	0.009813	4177	noncoding
supercont2.35	413639	0.01503	2726	noncoding
supercont2.35	777190	0.02148	1908	noncoding
supercont2.35	186300	0.03359	1190	noncoding
supercont2.35	747653	0.0398	1004	noncoding
supercont2.35	198819	0.04189	942	noncoding
supercont2.35	328122	0.04355	906	noncoding
supercont2.35	618226	0.04577	862	noncoding
supercont2.350	327	0.01971	2054	noncoding
supercont2.3507	224	0.02025	2024	noncoding
supercont2.3511	209	0.001955	21478	noncoding
supercont2.3517	1275	0.009584	4277	noncoding
supercont2.3517	1124	0.02772	1442	noncoding
supercont2.353	13681	0.002657	15432	noncoding
supercont2.3535	1519	0.04266	925	noncoding
supercont2.3547	451	0.02421	1672	PTTG_30421
supercont2.355	8717	0.02139	1892	noncoding
supercont2.355	15418	0.02987	1338	noncoding
supercont2.3557	318	0.01914	2141	PTTG_30424
supercont2.3562	804	0.02652	1526	noncoding
supercont2.3569	300	0.03626	1102	PTTG_30426
supercont2.3576	1730	0.04931	800	noncoding
supercont2.3578	185	0.04582	861	noncoding
supercont2.3594	904	0.02299	1782	PTTG_30433
supercont2.3595	237	0.003626	11305	noncoding
supercont2.3595	864	0.02137	1918	noncoding
supercont2.3595	186	0.04399	897	noncoding
supercont2.36	525	1e-06	1000000	PTTG_26865
supercont2.36	68737	1e-06	1000000	noncoding
supercont2.36	133797	1e-06	1000000	noncoding
supercont2.36	99068	0.01494	2777	noncoding
supercont2.36	44789	0.01654	2447	noncoding
supercont2.36	590501	0.01751	2312	noncoding
supercont2.36	353024	0.0194	2087	PTTG_05419
supercont2.36	219522	0.02647	1548	noncoding
supercont2.36	4034	0.02811	1440	noncoding
supercont2.36	352199	0.02996	1334	PTTG_05419
supercont2.36	151370	0.03098	1290	noncoding
supercont2.36	79932	0.04577	862	noncoding
supercont2.36	430974	0.04577	862	noncoding
supercont2.361	216	0.01413	2900	noncoding
supercont2.3610	1220	1e-06	1000000	noncoding
supercont2.363	13886	0.00315	13016	noncoding
supercont2.3646	91	0.02084	1942	noncoding
supercont2.3651	1041	0.0194	2087	noncoding
supercont2.3655	1033	0.03742	1068	PTTG_30440
supercont2.366	19798	0.04418	893	noncoding
supercont2.3661	1665	1e-06	1000000	noncoding
supercont2.3665	890	0.03029	1336	noncoding
supercont2.3665	25	0.04614	855	noncoding
supercont2.3667	1498	1e-06	1000000	noncoding
supercont2.3675	1446	0.01788	2264	noncoding
supercont2.3676	960	0.00529	7749	noncoding
supercont2.368	19646	0.01864	2198	noncoding
supercont2.3682	207	0.03023	1322	noncoding
supercont2.3698	83	7.975e-05	526620	noncoding
supercont2.37	75683	0.000352	117910	noncoding
supercont2.37	107096	0.00607	6753	noncoding
supercont2.37	125204	0.0117	3502	noncoding
supercont2.37	125199	0.01351	3070	noncoding
supercont2.37	514756	0.01715	2360	noncoding
supercont2.37	185986	0.01782	2300	noncoding
supercont2.37	339884	0.02193	1846	noncoding
supercont2.37	125211	0.02598	1558	noncoding
supercont2.37	374411	0.03913	1034	noncoding
supercont2.37	677810	0.04592	870	noncoding
supercont2.3709	385	0.01292	3250	noncoding
supercont2.3719	1421	1e-06	1000000	noncoding
supercont2.3725	1622	0.03898	1038	noncoding
supercont2.3745	1544	0.03147	1270	noncoding
supercont2.3745	1552	0.03376	1184	noncoding
supercont2.376	2788	0.02003	2021	noncoding
supercont2.3772	59	0.04695	851	noncoding
supercont2.3776	658	0.04228	945	noncoding
supercont2.3777	1058	0.03234	1236	noncoding
supercont2.3783	189	0.0195	2102	noncoding
supercont2.3788	819	0.04675	844	noncoding
supercont2.3795	988	0.02578	1570	noncoding
supercont2.38	610514	1e-06	1000000	noncoding
supercont2.38	610515	1e-06	1000000	noncoding
supercont2.38	585537	0.002829	14490	noncoding
supercont2.38	551893	0.01742	2324	noncoding
supercont2.38	585547	0.01911	2144	noncoding
supercont2.38	620448	0.02738	1478	noncoding
supercont2.38	405778	0.03292	1214	noncoding
supercont2.38	551890	0.04453	886	noncoding
supercont2.38	277584	0.04895	806	noncoding
supercont2.380	19329	0.03653	1094	noncoding
supercont2.3803	1069	0.04355	906	PTTG_30453
supercont2.3816	433	0.01849	2189	noncoding
supercont2.382	7967	0.01994	2030	PTTG_11608
supercont2.3831	798	0.02549	1588	noncoding
supercont2.3831	761	0.0385	1038	noncoding
supercont2.3831	762	0.0388	1030	noncoding
supercont2.3835	212	0.0183	2240	noncoding
supercont2.3835	171	0.02132	1922	noncoding
supercont2.3835	141	0.02987	1338	noncoding
supercont2.3835	130	0.03239	1234	noncoding
supercont2.3850	1205	0.02892	1382	noncoding
supercont2.386	6158	0.008699	4712	noncoding
supercont2.386	15744	0.01715	2360	noncoding
supercont2.386	6143	0.02992	1336	noncoding
supercont2.386	15913	0.03355	1206	noncoding
supercont2.386	5669	0.03988	1002	noncoding
supercont2.386	16849	0.0462	854	noncoding
supercont2.3861	385	0.01759	2330	noncoding
supercont2.387	6055	0.01929	2099	noncoding
supercont2.387	11038	0.04266	925	noncoding
supercont2.388	12564	0.03493	1144	noncoding
supercont2.3888	1604	0.02202	1906	noncoding
supercont2.389	11794	0.03813	1048	noncoding
supercont2.3896	507	0.02021	2003	PTTG_30462
supercont2.39	72793	1e-06	1000000	PTTG_26953
supercont2.39	352058	1e-06	1000000	noncoding
supercont2.39	526700	1e-06	1000000	noncoding
supercont2.39	569513	1e-06	1000000	PTTG_03037
supercont2.39	492840	0.00522	7853	PTTG_26971
supercont2.39	348412	0.009354	4382	noncoding
supercont2.39	84476	0.009849	4162	noncoding
supercont2.39	39279	0.01907	2123	noncoding
supercont2.39	120212	0.02003	2021	noncoding
supercont2.39	507603	0.03314	1206	noncoding
supercont2.39	115072	0.03367	1202	noncoding
supercont2.39	492732	0.04132	955	PTTG_26971
supercont2.3918	72	0.02486	1628	noncoding
supercont2.3918	1246	0.048	822	noncoding
supercont2.393	18023	0.03842	1040	noncoding
supercont2.3947	701	0.009035	4537	PTTG_30470
supercont2.395	5780	0.0362	1104	noncoding
supercont2.3950	1240	0.02664	1538	noncoding
supercont2.396	1518	0.004828	8491	noncoding
supercont2.3969	1008	0.02863	1396	noncoding
supercont2.3969	984	0.0368	1086	noncoding
supercont2.399	7821	0.03506	1140	noncoding
supercont2.4	594898	1e-06	1000000	noncoding
supercont2.4	658361	1e-06	1000000	noncoding
supercont2.4	842333	1e-06	1000000	PTTG_02389
supercont2.4	1693606	1e-06	1000000	noncoding
supercont2.4	467815	0.002758	15048	noncoding
supercont2.4	1472203	0.005059	8203	noncoding
supercont2.4	1283413	0.005852	7005	noncoding
supercont2.4	566832	0.006206	6606	noncoding
supercont2.4	931540	0.008736	4692	noncoding
supercont2.4	931542	0.009408	4357	noncoding
[truncated: 1,653 more rows]

## Sheet: 32gene.GO
Additional file 2: Table 2: Genes harbouring at least one SNP associated with Lr20 virulence that could be annotated with potential structural or enzymatic functions
Gene ID	Protein name	GO ID	GO name	GO namespace	Evidence code
PTTG_00186	Uncharacterized protein	GO:0006506	GPI anchor biosynthetic process	BP	IEA
PTTG_00186	Uncharacterized protein	GO:0005789	endoplasmic reticulum membrane	CC	IEA
PTTG_00186	Uncharacterized protein	GO:0016758	transferase activity, transferring hexosyl groups	MF	IEA
PTTG_00186	Uncharacterized protein	GO:0016021	integral component of membrane	CC	IEA
PTTG_00506	Uncharacterized protein	GO:0046872	metal ion binding	MF	IEA
PTTG_00506	Uncharacterized protein	GO:0005089	Rho guanyl-nucleotide exchange factor activity	MF	IEA
PTTG_00506	Uncharacterized protein	GO:0035023	regulation of Rho protein signal transduction	BP	IEA
PTTG_00506	Uncharacterized protein	GO:0032321	positive regulation of Rho GTPase activity	BP	IEA
PTTG_00829	Serine hydroxymethyltransferase (EC 2.1.2.1)	GO:0006544	glycine metabolic process	BP	IEA
PTTG_00829	Serine hydroxymethyltransferase (EC 2.1.2.1)	GO:0006563	L-serine metabolic process	BP	IEA
PTTG_00829	Serine hydroxymethyltransferase (EC 2.1.2.1)	GO:0004372	glycine hydroxymethyltransferase activity	MF	IEA
PTTG_00829	Serine hydroxymethyltransferase (EC 2.1.2.1)	GO:0035999	tetrahydrofolate interconversion	BP	IEA
PTTG_00829	Serine hydroxymethyltransferase (EC 2.1.2.1)	GO:0006730	one-carbon metabolic process	BP	IEA
PTTG_00829	Serine hydroxymethyltransferase (EC 2.1.2.1)	GO:0030170	pyridoxal phosphate binding	MF	IEA
PTTG_00829	Serine hydroxymethyltransferase (EC 2.1.2.1)	GO:0016740	transferase activity	MF	IEA
PTTG_00829	Serine hydroxymethyltransferase (EC 2.1.2.1)	GO:0003824	catalytic activity	MF	IEA
PTTG_00850	Uncharacterized protein	GO:0005622	intracellular	CC	IEA
PTTG_00850	Uncharacterized protein	GO:0003677	DNA binding	MF	IEA
PTTG_00850	Uncharacterized protein	GO:0005634	nucleus	CC	IEA
PTTG_01476	Uncharacterized protein	GO:0008233	peptidase activity	MF	IEA
PTTG_01476	Uncharacterized protein	GO:0016787	hydrolase activity	MF	IEA
PTTG_01476	Uncharacterized protein	GO:0004190	aspartic-type endopeptidase activity	MF	IEA
PTTG_01476	Uncharacterized protein	GO:0006508	proteolysis	BP	IEA
PTTG_02074	Uncharacterized protein	GO:0016888	endodeoxyribonuclease activity, producing 5'-phosphomonoesters	MF	IEA
PTTG_02074	Uncharacterized protein	GO:0000737	DNA catabolic process, endonucleolytic	BP	IEA
PTTG_02292	Uncharacterized protein	GO:0046488	phosphatidylinositol metabolic process	BP	IEA
PTTG_02292	Uncharacterized protein	GO:0016307	phosphatidylinositol phosphate kinase activity	MF	IEA
PTTG_02292	Uncharacterized protein	GO:0005524	ATP binding	MF	IEA
PTTG_02292	Uncharacterized protein	GO:0046872	metal ion binding	MF	IEA
PTTG_02292	Uncharacterized protein	GO:0046854	phosphatidylinositol phosphorylation	BP	IEA
PTTG_02292	Uncharacterized protein	GO:0044267	cellular protein metabolic process	BP	IEA
PTTG_02332	Uncharacterized protein	GO:0000166	nucleotide binding	MF	IEA
PTTG_02332	Uncharacterized protein	GO:0003676	nucleic acid binding	MF	IEA
PTTG_02389	Uncharacterized protein	GO:0007165	signal transduction	BP	IEA
PTTG_02389	Uncharacterized protein	GO:0005622	intracellular	CC	IEA
PTTG_02454	Uncharacterized protein	GO:0000166	nucleotide binding	MF	IEA
PTTG_02454	Uncharacterized protein	GO:0005200	structural constituent of cytoskeleton	MF	IEA
PTTG_02454	Uncharacterized protein	GO:0043234	protein complex	CC	IEA
PTTG_02454	Uncharacterized protein	GO:0051258	protein polymerization	BP	IEA
PTTG_02454	Uncharacterized protein	GO:0007017	microtubule-based process	BP	IEA
PTTG_02454	Uncharacterized protein	GO:0005856	cytoskeleton	CC	IEA
PTTG_02454	Uncharacterized protein	GO:0005874	microtubule	CC	IEA
PTTG_02454	Uncharacterized protein	GO:0003924	GTPase activity	MF	IEA
PTTG_02454	Uncharacterized protein	GO:0006184	obsolete GTP catabolic process	BP	IEA
PTTG_02454	Uncharacterized protein	GO:0005737	cytoplasm	CC	IEA
PTTG_02454	Uncharacterized protein	GO:0005525	GTP binding	MF	IEA
PTTG_02665	Uncharacterized protein	GO:0005524	ATP binding	MF	IEA
PTTG_02665	Uncharacterized protein	GO:0000166	nucleotide binding	MF	IEA
PTTG_02665	Uncharacterized protein	GO:0016787	hydrolase activity	MF	IEA
PTTG_02665	Uncharacterized protein	GO:0008026	ATP-dependent helicase activity	MF	IEA
PTTG_02665	Uncharacterized protein	GO:0003676	nucleic acid binding	MF	IEA
PTTG_02665	Uncharacterized protein	GO:0004386	helicase activity	MF	IEA
PTTG_02665	Uncharacterized protein	GO:0006200	obsolete ATP catabolic process	BP	IEA
PTTG_02665	Uncharacterized protein	GO:0008152	metabolic process	BP	IEA
PTTG_03037	Uncharacterized protein	GO:0006171	cAMP biosynthetic process	BP	IEA
PTTG_03037	Uncharacterized protein	GO:0004016	adenylate cyclase activity	MF	IEA
PTTG_03037	Uncharacterized protein	GO:0009190	cyclic nucleotide biosynthetic process	BP	IEA
PTTG_03037	Uncharacterized protein	GO:0016849	phosphorus-oxygen lyase activity	MF	IEA
PTTG_03037	Uncharacterized protein	GO:0007165	signal transduction	BP	IEA
PTTG_03037	Uncharacterized protein	GO:0035556	intracellular signal transduction	BP	IEA
PTTG_03037	Uncharacterized protein	GO:0000287	magnesium ion binding	MF	IEA
PTTG_03037	Uncharacterized protein	GO:0003824	catalytic activity	MF	IEA
PTTG_03866	Uncharacterized protein	GO:0005975	carbohydrate metabolic process	BP	IEA
PTTG_03869	Uncharacterized protein	GO:0007165	signal transduction	BP	IEA
PTTG_03869	Uncharacterized protein	GO:0005622	intracellular	CC	IEA
PTTG_04584	Uncharacterized protein	GO:0007030	Golgi organization	BP	IEA
PTTG_04584	Uncharacterized protein	GO:0015031	protein transport	BP	IEA
PTTG_04584	Uncharacterized protein	GO:0016020	membrane	CC	IEA
PTTG_05316	Uncharacterized protein	GO:0046872	metal ion binding	MF	IEA
PTTG_05316	Uncharacterized protein	GO:0003676	nucleic acid binding	MF	IEA
PTTG_05316	Uncharacterized protein	GO:0008270	zinc ion binding	MF	IEA
PTTG_05385	Uncharacterized protein	GO:0005524	ATP binding	MF	IEA
PTTG_05385	Uncharacterized protein	GO:0000166	nucleotide binding	MF	IEA
PTTG_05385	Uncharacterized protein	GO:0046872	metal ion binding	MF	IEA
PTTG_05385	Uncharacterized protein	GO:0016787	hydrolase activity	MF	IEA
PTTG_05385	Uncharacterized protein	GO:0019829	cation-transporting ATPase activity	MF	IEA
PTTG_05385	Uncharacterized protein	GO:0098655	cation transmembrane transport	BP	IEA
PTTG_05385	Uncharacterized protein	GO:0006812	cation transport	BP	IEA
PTTG_05385	Uncharacterized protein	GO:0016021	integral component of membrane	CC	IEA
PTTG_05385	Uncharacterized protein	GO:0008152	metabolic process	BP	IEA
PTTG_05385	Uncharacterized protein	GO:0016020	membrane	CC	IEA
PTTG_05520	Uncharacterized protein	GO:0016740	transferase activity	MF	IEA
PTTG_05520	Uncharacterized protein	GO:0008152	metabolic process	BP	IEA
PTTG_05899	Uncharacterized protein	GO:0005524	ATP binding	MF	IEA
PTTG_05899	Uncharacterized protein	GO:0000166	nucleotide binding	MF	IEA
PTTG_05899	Uncharacterized protein	GO:0030163	protein catabolic process	BP	IEA
PTTG_05899	Uncharacterized protein	GO:0016787	hydrolase activity	MF	IEA
PTTG_05899	Uncharacterized protein	GO:0005737	cytoplasm	CC	IEA
PTTG_06257	Uncharacterized protein	GO:0005787	signal peptidase complex	CC	IEA
PTTG_06257	Uncharacterized protein	GO:0006465	signal peptide processing	BP	IEA
PTTG_06257	Uncharacterized protein	GO:0008233	peptidase activity	MF	IEA
PTTG_06257	Uncharacterized protein	GO:0006508	proteolysis	BP	IEA
PTTG_06257	Uncharacterized protein	GO:0016021	integral component of membrane	CC	IEA
PTTG_06483	Uncharacterized protein	GO:0004534	5'-3' exoribonuclease activity	MF	IEA
PTTG_06483	Uncharacterized protein	GO:0090503	RNA phosphodiester bond hydrolysis, exonucleolytic	BP	IEA
PTTG_06483	Uncharacterized protein	GO:0004527	exonuclease activity	MF	IEA
PTTG_06483	Uncharacterized protein	GO:0006139	nucleobase-containing compound metabolic process	BP	IEA
PTTG_06483	Uncharacterized protein	GO:0090305	nucleic acid phosphodiester bond hydrolysis	BP	IEA
PTTG_06483	Uncharacterized protein	GO:0003676	nucleic acid binding	MF	IEA
PTTG_06483	Uncharacterized protein	GO:0008270	zinc ion binding	MF	IEA
PTTG_06483	Uncharacterized protein	GO:0005634	nucleus	CC	IEA
PTTG_06542	Uncharacterized protein	GO:0003676	nucleic acid binding	MF	IEA
PTTG_06542	Uncharacterized protein	GO:0008270	zinc ion binding	MF	IEA
PTTG_06725	Uncharacterized protein	GO:0005524	ATP binding	MF	IEA
PTTG_06725	Uncharacterized protein	GO:0003677	DNA binding	MF	IEA
PTTG_07059	Uncharacterized protein	GO:0035091	phosphatidylinositol binding	MF	IEA
PTTG_07292	Uncharacterized protein	GO:0005524	ATP binding	MF	IEA
PTTG_07292	Uncharacterized protein	GO:0000166	nucleotide binding	MF	IEA
PTTG_07292	Uncharacterized protein	GO:0003777	microtubule motor activity	MF	IEA
PTTG_07292	Uncharacterized protein	GO:0007018	microtubule-based movement	BP	IEA
PTTG_07292	Uncharacterized protein	GO:0008152	metabolic process	BP	IEA
PTTG_07404	Uncharacterized protein	GO:0005524	ATP binding	MF	IEA
PTTG_07404	Uncharacterized protein	GO:0000166	nucleotide binding	MF	IEA
PTTG_07864	Uncharacterized protein	GO:0046872	metal ion binding	MF	IEA
PTTG_07864	Uncharacterized protein	GO:0008270	zinc ion binding	MF	IEA
PTTG_07905	Uncharacterized protein	GO:0003700	sequence-specific DNA binding transcription factor activity	MF	IEA
PTTG_07905	Uncharacterized protein	GO:0003677	DNA binding	MF	IEA
PTTG_07905	Uncharacterized protein	GO:0006355	regulation of transcription, DNA-templated	BP	IEA
PTTG_08380	Uncharacterized protein	GO:0046872	metal ion binding	MF	IEA
PTTG_08380	Uncharacterized protein	GO:0003676	nucleic acid binding	MF	IEA
PTTG_09015	Uncharacterized protein	GO:0004725	protein tyrosine phosphatase activity	MF	IEA
PTTG_09015	Uncharacterized protein	GO:0035335	peptidyl-tyrosine dephosphorylation	BP	IEA
PTTG_09015	Uncharacterized protein	GO:0004721	phosphoprotein phosphatase activity	MF	IEA
PTTG_09015	Uncharacterized protein	GO:0016791	phosphatase activity	MF	IEA
PTTG_09015	Uncharacterized protein	GO:0016311	dephosphorylation	BP	IEA
PTTG_09886	Uncharacterized protein	GO:0005524	ATP binding	MF	IEA
PTTG_09886	Uncharacterized protein	GO:0003676	nucleic acid binding	MF	IEA
PTTG_10335	Uncharacterized protein	GO:0005938	cell cortex	CC	IEA
PTTG_10335	Uncharacterized protein	GO:0032065	cortical protein anchoring	BP	IEA
PTTG_10335	Uncharacterized protein	GO:0005543	phospholipid binding	MF	IEA
MF: molecular function; BP: biological process; CC: cellular component.
IEA: Inferred from Electronic Annotation.
