# Supplementary material for: Comparative Genomics Integrated with Association Analysis Identifies Candidate Effector Genes Corresponding to Lr20 in Phenotype-Paired Puccinia triticina Isolates from Australia
Source: Front Plant Sci. 2017 Feb 9;8:148. doi: 10.3389/fpls.2017.00148 (PMC5298990; doi:10.3389/fpls.2017.00148)
Supplement: Supplementary file 3 [file DataSheet3.XLSX]

## Sheet: gene10moreSNP
Additional file 3: Table 1: genes accumulated more than 10 SNPs across the strains
Gene	Supercontig	feature	start	end	strand	SNP counts
PTTG_25091	supercont2.1:380470	exon	380430	380909	+	11
PTTG_25091	supercont2.1:380520	exon	380430	380909	+	11
PTTG_25091	supercont2.1:380547	exon	380430	380909	+	11
PTTG_25091	supercont2.1:380570	exon	380430	380909	+	11
PTTG_25091	supercont2.1:380609	exon	380430	380909	+	11
PTTG_25091	supercont2.1:380660	exon	380430	380909	+	11
PTTG_25091	supercont2.1:380724	exon	380430	380909	+	11
PTTG_25091	supercont2.1:380768	exon	380430	380909	+	11
PTTG_25091	supercont2.1:381007	exon	380998	381203	+	11
PTTG_25091	supercont2.1:381031	exon	380998	381203	+	11
PTTG_25091	supercont2.1:381087	exon	380998	381203	+	11
PTTG_11808	supercont2.1:1441713	exon	1441699	1442822	-	11
PTTG_11808	supercont2.1:1441849	exon	1441699	1442822	-	11
PTTG_11808	supercont2.1:1442074	exon	1441699	1442822	-	11
PTTG_11808	supercont2.1:1442248	exon	1441699	1442822	-	11
PTTG_11808	supercont2.1:1442306	exon	1441699	1442822	-	11
PTTG_11808	supercont2.1:1442397	exon	1441699	1442822	-	11
PTTG_11808	supercont2.1:1442566	exon	1441699	1442822	-	11
PTTG_11808	supercont2.1:1442968	exon	1442942	1443032	-	11
PTTG_11808	supercont2.1:1443773	exon	1443310	1444249	-	11
PTTG_11808	supercont2.1:1443788	exon	1443310	1444249	-	11
PTTG_11808	supercont2.1:1444074	exon	1443310	1444249	-	11
PTTG_03309	supercont2.1:1449035	exon	1448780	1449110	-	11
PTTG_03309	supercont2.1:1449779	exon	1449771	1449905	-	11
PTTG_03309	supercont2.1:1450118	exon	1450084	1450206	-	11
PTTG_03309	supercont2.1:1450680	exon	1450455	1450802	-	11
PTTG_03309	supercont2.1:1450698	exon	1450455	1450802	-	11
PTTG_03309	supercont2.1:1450784	exon	1450455	1450802	-	11
PTTG_03309	supercont2.1:1451637	exon	1451608	1451940	-	11
PTTG_03309	supercont2.1:1451864	exon	1451608	1451940	-	11
PTTG_03309	supercont2.1:1452019	exon	1452011	1452562	-	11
PTTG_03309	supercont2.1:1452111	exon	1452011	1452562	-	11
PTTG_03309	supercont2.1:1452167	exon	1452112	1452562	-	11
PTTG_10525	supercont2.1:1581469	exon	1581434	1581491	+	11
PTTG_10525	supercont2.1:1581644	exon	1581619	1582052	+	11
PTTG_10525	supercont2.1:1581650	exon	1581619	1582052	+	11
PTTG_10525	supercont2.1:1581876	exon	1581619	1582052	+	11
PTTG_10525	supercont2.1:1581887	exon	1581619	1582052	+	11
PTTG_10525	supercont2.1:1581893	exon	1581619	1582052	+	11
PTTG_10525	supercont2.1:1581914	exon	1581619	1582052	+	11
PTTG_10525	supercont2.1:1581936	exon	1581619	1582052	+	11
PTTG_10525	supercont2.1:1581937	exon	1581619	1582052	+	11
PTTG_10525	supercont2.1:1581971	exon	1581619	1582052	+	11
PTTG_10525	supercont2.1:1582015	exon	1581619	1582052	+	11
PTTG_07382	supercont2.1:1691556	exon	1691479	1692291	-	11
PTTG_07382	supercont2.1:1691600	exon	1691479	1692291	-	11
PTTG_07382	supercont2.1:1691686	exon	1691479	1692291	-	11
PTTG_07382	supercont2.1:1691778	exon	1691479	1692291	-	11
PTTG_07382	supercont2.1:1691779	exon	1691479	1692291	-	11
PTTG_07382	supercont2.1:1691863	exon	1691479	1692291	-	11
PTTG_07382	supercont2.1:1691877	exon	1691479	1692291	-	11
PTTG_07382	supercont2.1:1691948	exon	1691479	1692291	-	11
PTTG_07382	supercont2.1:1692071	exon	1691479	1692291	-	11
PTTG_07382	supercont2.1:1692082	exon	1691479	1692291	-	11
PTTG_07382	supercont2.1:1692201	exon	1691479	1692291	-	11
PTTG_05939	supercont2.1:2018353	exon	2018345	2018586	+	11
PTTG_05939	supercont2.1:2018354	exon	2018345	2018586	+	11
PTTG_05939	supercont2.1:2018395	exon	2018345	2018586	+	11
PTTG_05939	supercont2.1:2018964	exon	2018648	2020735	+	11
PTTG_05939	supercont2.1:2019331	exon	2018648	2020735	+	11
PTTG_05939	supercont2.1:2019688	exon	2018648	2020735	+	11
PTTG_05939	supercont2.1:2020174	exon	2018648	2020735	+	11
PTTG_05939	supercont2.1:2020441	exon	2018648	2020735	+	11
PTTG_05939	supercont2.1:2021757	exon	2021682	2021840	+	11
PTTG_05939	supercont2.1:2022359	exon	2022318	2022821	+	11
PTTG_05939	supercont2.1:2022430	exon	2022318	2022821	+	11
PTTG_08059	supercont2.1:2473147	exon	2473056	2473253	-	11
PTTG_08059	supercont2.1:2473149	exon	2473056	2473253	-	11
PTTG_08059	supercont2.1:2473358	exon	2473316	2473638	-	11
PTTG_08059	supercont2.1:2473608	exon	2473316	2473638	-	11
PTTG_08059	supercont2.1:2473738	exon	2473717	2473758	-	11
PTTG_08059	supercont2.1:2474118	exon	2474096	2474705	-	11
PTTG_08059	supercont2.1:2474254	exon	2474096	2474705	-	11
PTTG_08059	supercont2.1:2474436	exon	2474096	2474705	-	11
PTTG_08059	supercont2.1:2474511	exon	2474096	2474705	-	11
PTTG_08059	supercont2.1:2474616	exon	2474096	2474705	-	11
PTTG_08059	supercont2.1:2474690	exon	2474096	2474705	-	11
PTTG_25182	supercont2.1:2494160	exon	2494153	2494704	-	11
PTTG_25182	supercont2.1:2494342	exon	2494153	2494704	-	11
PTTG_25182	supercont2.1:2494374	exon	2494153	2494704	-	11
PTTG_25182	supercont2.1:2494474	exon	2494153	2494704	-	11
PTTG_25182	supercont2.1:2494567	exon	2494153	2494704	-	11
PTTG_25182	supercont2.1:2494585	exon	2494153	2494704	-	11
PTTG_25182	supercont2.1:2494621	exon	2494153	2494704	-	11
PTTG_25182	supercont2.1:2494624	exon	2494153	2494704	-	11
PTTG_25182	supercont2.1:2494658	exon	2494153	2494704	-	11
PTTG_25182	supercont2.1:2494899	exon	2494826	2495029	-	11
PTTG_25182	supercont2.1:2494909	exon	2494826	2495029	-	11
PTTG_12536	supercont2.1:2577226	exon	2577213	2577337	+	11
PTTG_12536	supercont2.1:2577227	exon	2577213	2577337	+	11
PTTG_12536	supercont2.1:2577229	exon	2577213	2577337	+	11
PTTG_12536	supercont2.1:2577243	exon	2577213	2577337	+	11
PTTG_12536	supercont2.1:2577244	exon	2577213	2577337	+	11
PTTG_12536	supercont2.1:2577249	exon	2577213	2577337	+	11
PTTG_12536	supercont2.1:2577438	exon	2577437	2578103	+	11
PTTG_12536	supercont2.1:2577585	exon	2577437	2578103	+	11
PTTG_12536	supercont2.1:2577590	exon	2577437	2578103	+	11
PTTG_12536	supercont2.1:2577779	exon	2577437	2578103	+	11
PTTG_12536	supercont2.1:2577971	exon	2577437	2578103	+	11
PTTG_01326	supercont2.10:85786	exon	85699	86043	-	11
PTTG_01326	supercont2.10:85790	exon	85699	86043	-	11
PTTG_01326	supercont2.10:85871	exon	85699	86043	-	11
PTTG_01326	supercont2.10:85958	exon	85699	86043	-	11
PTTG_01326	supercont2.10:85985	exon	85699	86043	-	11
PTTG_01326	supercont2.10:86214	exon	86178	86331	-	11
PTTG_01326	supercont2.10:86523	exon	86495	86887	-	11
PTTG_01326	supercont2.10:86545	exon	86495	86887	-	11
PTTG_01326	supercont2.10:86558	exon	86495	86887	-	11
PTTG_01326	supercont2.10:86654	exon	86495	86887	-	11
PTTG_01326	supercont2.10:86797	exon	86495	86887	-	11
PTTG_28307	supercont2.100:312451	exon	312421	313163	+	11
PTTG_28307	supercont2.100:312687	exon	312421	313163	+	11
PTTG_28307	supercont2.100:312717	exon	312421	313163	+	11
PTTG_28307	supercont2.100:313000	exon	312421	313163	+	11
PTTG_28307	supercont2.100:313349	exon	313253	314041	+	11
PTTG_28307	supercont2.100:313934	exon	313253	314041	+	11
PTTG_28307	supercont2.100:314279	exon	314129	314309	+	11
PTTG_28307	supercont2.100:314776	exon	314428	315317	+	11
PTTG_28307	supercont2.100:314847	exon	314428	315317	+	11
PTTG_28307	supercont2.100:314952	exon	314428	315317	+	11
PTTG_28307	supercont2.100:315244	exon	314428	315317	+	11
PTTG_07607	supercont2.101:200976	exon	200894	201756	-	11
PTTG_07607	supercont2.101:201279	exon	200894	201756	-	11
PTTG_07607	supercont2.101:201292	exon	200894	201756	-	11
PTTG_07607	supercont2.101:201477	exon	200894	201756	-	11
PTTG_07607	supercont2.101:201507	exon	200894	201756	-	11
PTTG_07607	supercont2.101:201725	exon	200894	201756	-	11
PTTG_07607	supercont2.101:201860	exon	201817	201903	-	11
PTTG_07607	supercont2.101:202004	exon	201970	202042	-	11
PTTG_07607	supercont2.101:202705	exon	202687	202983	-	11
PTTG_07607	supercont2.101:203186	exon	203043	203305	-	11
PTTG_07607	supercont2.101:203270	exon	203043	203305	-	11
PTTG_30975	supercont2.10103:79	exon	77	351	+	11
PTTG_30975	supercont2.10103:104	exon	77	351	+	11
PTTG_30975	supercont2.10103:111	exon	77	351	+	11
PTTG_30975	supercont2.10103:115	exon	77	351	+	11
PTTG_30975	supercont2.10103:136	exon	77	351	+	11
PTTG_30975	supercont2.10103:162	exon	77	351	+	11
PTTG_30975	supercont2.10103:164	exon	77	351	+	11
PTTG_30975	supercont2.10103:179	exon	77	351	+	11
PTTG_30975	supercont2.10103:187	exon	77	351	+	11
PTTG_30975	supercont2.10103:268	exon	77	351	+	11
PTTG_30975	supercont2.10103:281	exon	77	351	+	11
PTTG_28354	supercont2.103:57610	exon	57389	57653	+	11
PTTG_28354	supercont2.103:57935	exon	57796	58218	+	11
PTTG_28354	supercont2.103:58330	exon	58306	58422	+	11
PTTG_28354	supercont2.103:59140	exon	58609	59445	+	11
PTTG_28354	supercont2.103:59141	exon	58609	59445	+	11
PTTG_28354	supercont2.103:59178	exon	58609	59445	+	11
PTTG_28354	supercont2.103:59312	exon	58609	59445	+	11
PTTG_28354	supercont2.103:59381	exon	58609	59445	+	11
PTTG_28354	supercont2.103:59935	exon	59705	60125	+	11
PTTG_28354	supercont2.103:59945	exon	59705	60125	+	11
PTTG_28354	supercont2.103:59966	exon	59705	60125	+	11
PTTG_04652	supercont2.105:20968	exon	20948	21559	+	11
PTTG_04652	supercont2.105:20974	exon	20948	21559	+	11
PTTG_04652	supercont2.105:21003	exon	20948	21559	+	11
PTTG_04652	supercont2.105:21011	exon	20948	21559	+	11
PTTG_04652	supercont2.105:21050	exon	20948	21559	+	11
PTTG_04652	supercont2.105:21333	exon	20948	21559	+	11
PTTG_04652	supercont2.105:21375	exon	20948	21559	+	11
PTTG_04652	supercont2.105:21386	exon	20948	21559	+	11
PTTG_04652	supercont2.105:21426	exon	20948	21559	+	11
PTTG_04652	supercont2.105:21488	exon	20948	21559	+	11
PTTG_04652	supercont2.105:21559	exon	20948	21559	+	11
PTTG_00726	supercont2.106:350180	exon	350153	351148	+	11
PTTG_00726	supercont2.106:350231	exon	350153	351148	+	11
PTTG_00726	supercont2.106:350271	exon	350153	351148	+	11
PTTG_00726	supercont2.106:350290	exon	350153	351148	+	11
PTTG_00726	supercont2.106:350480	exon	350153	351148	+	11
PTTG_00726	supercont2.106:350493	exon	350153	351148	+	11
PTTG_00726	supercont2.106:350832	exon	350153	351148	+	11
PTTG_00726	supercont2.106:350901	exon	350153	351148	+	11
PTTG_00726	supercont2.106:350932	exon	350153	351148	+	11
PTTG_00726	supercont2.106:351106	exon	350153	351148	+	11
PTTG_00726	supercont2.106:351120	exon	350153	351148	+	11
PTTG_12091	supercont2.10663:284	exon	166	656	+	11
PTTG_12091	supercont2.10663:325	exon	166	656	+	11
PTTG_12091	supercont2.10663:372	exon	166	656	+	11
PTTG_12091	supercont2.10663:397	exon	166	656	+	11
PTTG_12091	supercont2.10663:398	exon	166	656	+	11
PTTG_12091	supercont2.10663:399	exon	166	656	+	11
PTTG_12091	supercont2.10663:520	exon	166	656	+	11
PTTG_12091	supercont2.10663:554	exon	166	656	+	11
PTTG_12091	supercont2.10663:555	exon	166	656	+	11
PTTG_12091	supercont2.10663:635	exon	166	656	+	11
PTTG_12091	supercont2.10663:655	exon	166	656	+	11
PTTG_28410	supercont2.107:60097	exon	59866	61084	+	11
PTTG_28410	supercont2.107:60740	exon	59866	61084	+	11
PTTG_28410	supercont2.107:60781	exon	59866	61084	+	11
PTTG_28410	supercont2.107:61605	exon	61316	61674	+	11
PTTG_28410	supercont2.107:61620	exon	61316	61674	+	11
PTTG_28410	supercont2.107:61656	exon	61316	61674	+	11
PTTG_28410	supercont2.107:61774	exon	61745	61878	+	11
PTTG_28410	supercont2.107:61876	exon	61745	61878	+	11
PTTG_28410	supercont2.107:62167	exon	62164	62503	+	11
PTTG_28410	supercont2.107:62203	exon	62164	62503	+	11
PTTG_28410	supercont2.107:62224	exon	62164	62503	+	11
PTTG_09288	supercont2.107:194711	exon	194651	194978	+	11
PTTG_09288	supercont2.107:194797	exon	194651	194978	+	11
PTTG_09288	supercont2.107:194863	exon	194651	194978	+	11
PTTG_09288	supercont2.107:194978	exon	194651	194978	+	11
PTTG_09288	supercont2.107:195220	exon	195119	195265	+	11
PTTG_09288	supercont2.107:195418	exon	195371	195471	+	11
PTTG_09288	supercont2.107:195451	exon	195371	195471	+	11
PTTG_09288	supercont2.107:195574	exon	195550	195628	+	11
PTTG_09288	supercont2.107:196146	exon	196013	196430	+	11
PTTG_09288	supercont2.107:196300	exon	196013	196430	+	11
PTTG_09288	supercont2.107:196386	exon	196013	196430	+	11
PTTG_07951	supercont2.109:158258	exon	158240	158539	+	11
PTTG_07951	supercont2.109:158356	exon	158240	158539	+	11
PTTG_07951	supercont2.109:158405	exon	158240	158539	+	11
PTTG_07951	supercont2.109:158747	exon	158634	159156	+	11
PTTG_07951	supercont2.109:159579	exon	159562	159608	+	11
PTTG_07951	supercont2.109:160105	exon	159951	160239	+	11
PTTG_07951	supercont2.109:160460	exon	160356	160551	+	11
PTTG_07951	supercont2.109:160889	exon	160868	161086	+	11
PTTG_07951	supercont2.109:160927	exon	160868	161086	+	11
PTTG_07951	supercont2.109:160988	exon	160868	161086	+	11
PTTG_07951	supercont2.109:161732	exon	161703	161782	+	11
PTTG_25967	supercont2.11:1198777	exon	1198724	1199970	+	11
PTTG_25967	supercont2.11:1198778	exon	1198724	1199970	+	11
PTTG_25967	supercont2.11:1198783	exon	1198724	1199970	+	11
PTTG_25967	supercont2.11:1198903	exon	1198724	1199970	+	11
PTTG_25967	supercont2.11:1198969	exon	1198724	1199970	+	11
PTTG_25967	supercont2.11:1199009	exon	1198724	1199970	+	11
PTTG_25967	supercont2.11:1199018	exon	1198724	1199970	+	11
PTTG_25967	supercont2.11:1199826	exon	1198724	1199970	+	11
PTTG_25967	supercont2.11:1200968	exon	1200583	1201248	+	11
PTTG_25967	supercont2.11:1201200	exon	1200583	1201248	+	11
PTTG_25967	supercont2.11:1201237	exon	1200583	1201248	+	11
PTTG_31018	supercont2.11102:197	exon	108	528	+	11
PTTG_31018	supercont2.11102:242	exon	108	528	+	11
PTTG_31018	supercont2.11102:248	exon	108	528	+	11
PTTG_31018	supercont2.11102:252	exon	108	528	+	11
PTTG_31018	supercont2.11102:289	exon	108	528	+	11
PTTG_31018	supercont2.11102:295	exon	108	528	+	11
PTTG_31018	supercont2.11102:376	exon	108	528	+	11
PTTG_31018	supercont2.11102:402	exon	108	528	+	11
PTTG_31018	supercont2.11102:414	exon	108	528	+	11
PTTG_31018	supercont2.11102:459	exon	108	528	+	11
PTTG_31018	supercont2.11102:483	exon	108	528	+	11
PTTG_28474	supercont2.112:216117	exon	216109	216727	-	11
PTTG_28474	supercont2.112:216998	exon	216797	217722	-	11
PTTG_28474	supercont2.112:217391	exon	216797	217722	-	11
PTTG_28474	supercont2.112:217447	exon	216797	217722	-	11
PTTG_28474	supercont2.112:217552	exon	216797	217722	-	11
PTTG_28474	supercont2.112:217721	exon	216797	217722	-	11
PTTG_28474	supercont2.112:217998	exon	217993	218211	-	11
PTTG_28474	supercont2.112:218107	exon	217993	218211	-	11
PTTG_28474	supercont2.112:218130	exon	217993	218211	-	11
PTTG_28474	supercont2.112:218132	exon	217993	218211	-	11
PTTG_28474	supercont2.112:218133	exon	217993	218211	-	11
PTTG_07008	supercont2.113:163020	exon	163006	163674	-	11
PTTG_07008	supercont2.113:163208	exon	163006	163674	-	11
PTTG_07008	supercont2.113:163235	exon	163006	163674	-	11
PTTG_07008	supercont2.113:163263	exon	163006	163674	-	11
PTTG_07008	supercont2.113:163319	exon	163006	163674	-	11
PTTG_07008	supercont2.113:163333	exon	163006	163674	-	11
PTTG_07008	supercont2.113:163340	exon	163006	163674	-	11
PTTG_07008	supercont2.113:163442	exon	163006	163674	-	11
PTTG_07008	supercont2.113:163517	exon	163006	163674	-	11
PTTG_07008	supercont2.113:163550	exon	163006	163674	-	11
PTTG_07008	supercont2.113:163580	exon	163006	163674	-	11
PTTG_29905	supercont2.1146:6699	exon	6681	7076	-	11
PTTG_29905	supercont2.1146:6733	exon	6681	7076	-	11
PTTG_29905	supercont2.1146:6868	exon	6681	7076	-	11
PTTG_29905	supercont2.1146:6892	exon	6681	7076	-	11
PTTG_29905	supercont2.1146:7016	exon	6681	7076	-	11
PTTG_29905	supercont2.1146:7040	exon	6681	7076	-	11
PTTG_29905	supercont2.1146:7214	exon	7185	7466	-	11
PTTG_29905	supercont2.1146:7354	exon	7185	7466	-	11
PTTG_29905	supercont2.1146:7397	exon	7185	7466	-	11
PTTG_29905	supercont2.1146:7399	exon	7185	7466	-	11
PTTG_29905	supercont2.1146:7460	exon	7185	7466	-	11
PTTG_28497	supercont2.115:101011	exon	100967	101034	+	11
PTTG_28497	supercont2.115:101172	exon	101171	101228	+	11
PTTG_28497	supercont2.115:101594	exon	101549	101687	+	11
PTTG_28497	supercont2.115:101614	exon	101549	101687	+	11
PTTG_28497	supercont2.115:101682	exon	101549	101687	+	11
PTTG_28497	supercont2.115:102210	exon	101854	104130	+	11
PTTG_28497	supercont2.115:103475	exon	101854	104130	+	11
PTTG_28497	supercont2.115:105353	exon	105263	105693	+	11
PTTG_28497	supercont2.115:105355	exon	105263	105693	+	11
PTTG_28497	supercont2.115:105622	exon	105263	105693	+	11
PTTG_28497	supercont2.115:109639	exon	109290	110122	+	11
PTTG_28517	supercont2.116:191581	exon	191558	191952	-	11
PTTG_28517	supercont2.116:191720	exon	191558	191952	-	11
PTTG_28517	supercont2.116:191790	exon	191558	191952	-	11
PTTG_28517	supercont2.116:192077	exon	192021	192433	-	11
PTTG_28517	supercont2.116:192226	exon	192021	192433	-	11
PTTG_28517	supercont2.116:192257	exon	192021	192433	-	11
PTTG_28517	supercont2.116:192294	exon	192021	192433	-	11
PTTG_28517	supercont2.116:192376	exon	192021	192433	-	11
PTTG_28517	supercont2.116:192380	exon	192021	192433	-	11
PTTG_28517	supercont2.116:192650	exon	192586	192832	-	11
PTTG_28517	supercont2.116:192733	exon	192586	192832	-	11
PTTG_28575	supercont2.118:285891	exon	285852	286384	+	11
PTTG_28575	supercont2.118:285993	exon	285852	286384	+	11
PTTG_28575	supercont2.118:286064	exon	285852	286384	+	11
PTTG_28575	supercont2.118:286082	exon	285852	286384	+	11
PTTG_28575	supercont2.118:286086	exon	285852	286384	+	11
PTTG_28575	supercont2.118:286124	exon	285852	286384	+	11
PTTG_28575	supercont2.118:286667	exon	286563	287025	+	11
PTTG_28575	supercont2.118:286669	exon	286563	287025	+	11
PTTG_28575	supercont2.118:286739	exon	286563	287025	+	11
PTTG_28575	supercont2.118:286872	exon	286563	287025	+	11
PTTG_28575	supercont2.118:286950	exon	286563	287025	+	11
PTTG_25984	supercont2.12:320714	exon	320564	321419	+	11
PTTG_25984	supercont2.12:320729	exon	320564	321419	+	11
PTTG_25984	supercont2.12:320760	exon	320564	321419	+	11
PTTG_25984	supercont2.12:320833	exon	320564	321419	+	11
PTTG_25984	supercont2.12:320837	exon	320564	321419	+	11
PTTG_25984	supercont2.12:320841	exon	320564	321419	+	11
PTTG_25984	supercont2.12:320932	exon	320564	321419	+	11
PTTG_25984	supercont2.12:320988	exon	320564	321419	+	11
PTTG_25984	supercont2.12:321007	exon	320564	321419	+	11
PTTG_25984	supercont2.12:321186	exon	320564	321419	+	11
PTTG_25984	supercont2.12:321344	exon	320564	321419	+	11
PTTG_25985	supercont2.12:369644	exon	369626	369807	+	11
PTTG_25985	supercont2.12:369684	exon	369626	369807	+	11
PTTG_25985	supercont2.12:369710	exon	369626	369807	+	11
PTTG_25985	supercont2.12:369757	exon	369626	369807	+	11
PTTG_25985	supercont2.12:369793	exon	369626	369807	+	11
PTTG_25985	supercont2.12:369799	exon	369626	369807	+	11
PTTG_25985	supercont2.12:369997	exon	369857	370154	+	11
PTTG_25985	supercont2.12:370044	exon	369857	370154	+	11
PTTG_25985	supercont2.12:370061	exon	369857	370154	+	11
PTTG_25985	supercont2.12:370068	exon	369857	370154	+	11
PTTG_25985	supercont2.12:370115	exon	369857	370154	+	11
PTTG_25990	supercont2.12:478007	exon	477754	478297	+	11
PTTG_25990	supercont2.12:478762	exon	478413	479073	+	11
PTTG_25990	supercont2.12:478969	exon	478413	479073	+	11
PTTG_25990	supercont2.12:479496	exon	479138	480138	+	11
PTTG_25990	supercont2.12:479510	exon	479138	480138	+	11
PTTG_25990	supercont2.12:481694	exon	480630	484477	+	11
PTTG_25990	supercont2.12:481721	exon	480630	484477	+	11
PTTG_25990	supercont2.12:482952	exon	480630	484477	+	11
PTTG_25990	supercont2.12:483006	exon	480630	484477	+	11
PTTG_25990	supercont2.12:483417	exon	480630	484477	+	11
PTTG_25990	supercont2.12:484192	exon	480630	484477	+	11
PTTG_04788	supercont2.120:1359	exon	1348	2329	+	11
PTTG_04788	supercont2.120:1366	exon	1348	2329	+	11
PTTG_04788	supercont2.120:1371	exon	1348	2329	+	11
PTTG_04788	supercont2.120:1400	exon	1348	2329	+	11
PTTG_04788	supercont2.120:1459	exon	1348	2329	+	11
PTTG_04788	supercont2.120:1604	exon	1348	2329	+	11
PTTG_04788	supercont2.120:1871	exon	1348	2329	+	11
PTTG_04788	supercont2.120:1949	exon	1348	2329	+	11
PTTG_04788	supercont2.120:2064	exon	1348	2329	+	11
PTTG_04788	supercont2.120:2150	exon	1348	2329	+	11
PTTG_04788	supercont2.120:2171	exon	1348	2329	+	11
PTTG_28591	supercont2.120:205008	exon	204974	205222	-	11
PTTG_28591	supercont2.120:205045	exon	204974	205222	-	11
PTTG_28591	supercont2.120:205340	exon	205289	205532	-	11
PTTG_28591	supercont2.120:206235	exon	205962	206298	-	11
PTTG_28591	supercont2.120:206279	exon	205962	206298	-	11
PTTG_28591	supercont2.120:207477	exon	207421	207828	-	11
PTTG_28591	supercont2.120:207543	exon	207421	207828	-	11
PTTG_28591	supercont2.120:207548	exon	207421	207828	-	11
PTTG_28591	supercont2.120:207570	exon	207421	207828	-	11
PTTG_28591	supercont2.120:207636	exon	207421	207828	-	11
PTTG_28591	supercont2.120:207720	exon	207421	207828	-	11
PTTG_28602	supercont2.121:87554	exon	87526	87804	+	11
PTTG_28602	supercont2.121:87634	exon	87526	87804	+	11
PTTG_28602	supercont2.121:87671	exon	87526	87804	+	11
PTTG_28602	supercont2.121:87675	exon	87526	87804	+	11
PTTG_28602	supercont2.121:87676	exon	87526	87804	+	11
PTTG_28602	supercont2.121:88346	exon	88186	89211	+	11
PTTG_28602	supercont2.121:88439	exon	88186	89211	+	11
PTTG_28602	supercont2.121:88722	exon	88186	89211	+	11
PTTG_28602	supercont2.121:88968	exon	88186	89211	+	11
PTTG_28602	supercont2.121:89006	exon	88186	89211	+	11
PTTG_28602	supercont2.121:89114	exon	88186	89211	+	11
PTTG_06758	supercont2.1245:5446	exon	5251	6114	-	11
PTTG_06758	supercont2.1245:5607	exon	5251	6114	-	11
PTTG_06758	supercont2.1245:5652	exon	5251	6114	-	11
PTTG_06758	supercont2.1245:5768	exon	5251	6114	-	11
PTTG_06758	supercont2.1245:5770	exon	5251	6114	-	11
PTTG_06758	supercont2.1245:5783	exon	5251	6114	-	11
PTTG_06758	supercont2.1245:5861	exon	5251	6114	-	11
PTTG_06758	supercont2.1245:5928	exon	5251	6114	-	11
PTTG_06758	supercont2.1245:5936	exon	5251	6114	-	11
PTTG_06758	supercont2.1245:5938	exon	5251	6114	-	11
PTTG_06758	supercont2.1245:6048	exon	5251	6114	-	11
PTTG_06489	supercont2.126:183096	exon	183084	183830	+	11
PTTG_06489	supercont2.126:183216	exon	183084	183830	+	11
PTTG_06489	supercont2.126:183247	exon	183084	183830	+	11
PTTG_06489	supercont2.126:183277	exon	183084	183830	+	11
PTTG_06489	supercont2.126:183312	exon	183084	183830	+	11
PTTG_06489	supercont2.126:183480	exon	183084	183830	+	11
PTTG_06489	supercont2.126:183524	exon	183084	183830	+	11
PTTG_06489	supercont2.126:183627	exon	183084	183830	+	11
PTTG_06489	supercont2.126:183673	exon	183084	183830	+	11
PTTG_06489	supercont2.126:183777	exon	183084	183830	+	11
PTTG_06489	supercont2.126:183811	exon	183084	183830	+	11
PTTG_09558	supercont2.127:117253	exon	116911	119666	+	11
PTTG_09558	supercont2.127:117409	exon	116911	119666	+	11
PTTG_09558	supercont2.127:117494	exon	116911	119666	+	11
PTTG_09558	supercont2.127:117610	exon	116911	119666	+	11
PTTG_09558	supercont2.127:118128	exon	116911	119666	+	11
PTTG_09558	supercont2.127:118600	exon	116911	119666	+	11
PTTG_09558	supercont2.127:118708	exon	116911	119666	+	11
PTTG_09558	supercont2.127:119304	exon	116911	119666	+	11
PTTG_09558	supercont2.127:119416	exon	116911	119666	+	11
PTTG_09558	supercont2.127:119591	exon	116911	119666	+	11
PTTG_09558	supercont2.127:119612	exon	116911	119666	+	11
PTTG_09655	supercont2.129:148220	exon	147956	149821	+	11
PTTG_09655	supercont2.129:148647	exon	147956	149821	+	11
PTTG_09655	supercont2.129:148752	exon	147956	149821	+	11
PTTG_09655	supercont2.129:148765	exon	147956	149821	+	11
PTTG_09655	supercont2.129:149258	exon	147956	149821	+	11
PTTG_09655	supercont2.129:149532	exon	147956	149821	+	11
PTTG_09655	supercont2.129:149925	exon	149903	150340	+	11
PTTG_09655	supercont2.129:149952	exon	149903	150340	+	11
PTTG_09655	supercont2.129:149983	exon	149903	150340	+	11
PTTG_09655	supercont2.129:150078	exon	149903	150340	+	11
PTTG_09655	supercont2.129:150209	exon	149903	150340	+	11
PTTG_07884	supercont2.1292:1267	exon	1040	1392	+	11
PTTG_07884	supercont2.1292:1360	exon	1040	1392	+	11
PTTG_07884	supercont2.1292:1542	exon	1491	2133	+	11
PTTG_07884	supercont2.1292:2354	exon	2231	2524	+	11
PTTG_07884	supercont2.1292:2625	exon	2607	5285	+	11
PTTG_07884	supercont2.1292:2879	exon	2607	5285	+	11
PTTG_07884	supercont2.1292:3380	exon	2607	5285	+	11
PTTG_07884	supercont2.1292:4504	exon	2607	5285	+	11
PTTG_07884	supercont2.1292:4703	exon	2607	5285	+	11
PTTG_07884	supercont2.1292:6272	exon	5964	6616	+	11
PTTG_07884	supercont2.1292:6388	exon	5964	6616	+	11
PTTG_08386	supercont2.1295:738	exon	696	1940	-	11
PTTG_08386	supercont2.1295:815	exon	696	1940	-	11
PTTG_08386	supercont2.1295:1078	exon	696	1940	-	11
PTTG_08386	supercont2.1295:1115	exon	696	1940	-	11
PTTG_08386	supercont2.1295:1197	exon	696	1940	-	11
PTTG_08386	supercont2.1295:1213	exon	696	1940	-	11
PTTG_08386	supercont2.1295:1259	exon	696	1940	-	11
PTTG_08386	supercont2.1295:1713	exon	696	1940	-	11
PTTG_08386	supercont2.1295:1722	exon	696	1940	-	11
PTTG_08386	supercont2.1295:1806	exon	696	1940	-	11
PTTG_08386	supercont2.1295:1922	exon	696	1940	-	11
PTTG_00152	supercont2.13:750607	exon	750470	750983	-	11
PTTG_00152	supercont2.13:750670	exon	750470	750983	-	11
PTTG_00152	supercont2.13:750867	exon	750470	750983	-	11
PTTG_00152	supercont2.13:750941	exon	750470	750983	-	11
PTTG_00152	supercont2.13:751477	exon	751360	751624	-	11
PTTG_00152	supercont2.13:751790	exon	751691	752055	-	11
PTTG_00152	supercont2.13:752036	exon	751691	752055	-	11
PTTG_00152	supercont2.13:752037	exon	751691	752055	-	11
PTTG_00152	supercont2.13:752170	exon	752135	752515	-	11
PTTG_00152	supercont2.13:752190	exon	752135	752515	-	11
PTTG_00152	supercont2.13:752330	exon	752135	752515	-	11
PTTG_28734	supercont2.132:132078	exon	132065	132105	-	11
PTTG_28734	supercont2.132:132449	exon	132401	132557	-	11
PTTG_28734	supercont2.132:132706	exon	132634	132788	-	11
PTTG_28734	supercont2.132:132718	exon	132634	132788	-	11
PTTG_28734	supercont2.132:132779	exon	132634	132788	-	11
PTTG_28734	supercont2.132:132843	exon	132829	132890	-	11
PTTG_28734	supercont2.132:132852	exon	132829	132890	-	11
PTTG_28734	supercont2.132:133001	exon	132975	133052	-	11
PTTG_28734	supercont2.132:133007	exon	132975	133052	-	11
PTTG_28734	supercont2.132:133021	exon	132975	133052	-	11
PTTG_28734	supercont2.132:133046	exon	132975	133052	-	11
PTTG_31102	supercont2.13266:34	exon	9	424	-	11
PTTG_31102	supercont2.13266:40	exon	9	424	-	11
PTTG_31102	supercont2.13266:44	exon	9	424	-	11
PTTG_31102	supercont2.13266:48	exon	9	424	-	11
PTTG_31102	supercont2.13266:119	exon	9	424	-	11
PTTG_31102	supercont2.13266:203	exon	9	424	-	11
PTTG_31102	supercont2.13266:209	exon	9	424	-	11
PTTG_31102	supercont2.13266:225	exon	9	424	-	11
PTTG_31102	supercont2.13266:235	exon	9	424	-	11
PTTG_31102	supercont2.13266:384	exon	9	424	-	11
PTTG_31102	supercont2.13266:394	exon	9	424	-	11
PTTG_01259	supercont2.133:74658	exon	74643	74967	+	11
PTTG_01259	supercont2.133:75131	exon	75116	75353	+	11
PTTG_01259	supercont2.133:75217	exon	75116	75353	+	11
PTTG_01259	supercont2.133:75490	exon	75428	75650	+	11
PTTG_01259	supercont2.133:75749	exon	75744	76062	+	11
PTTG_01259	supercont2.133:75794	exon	75744	76062	+	11
PTTG_01259	supercont2.133:75890	exon	75744	76062	+	11
PTTG_01259	supercont2.133:75905	exon	75744	76062	+	11
PTTG_01259	supercont2.133:75913	exon	75744	76062	+	11
PTTG_01259	supercont2.133:75972	exon	75744	76062	+	11
PTTG_01259	supercont2.133:76028	exon	75744	76062	+	11
PTTG_02324	supercont2.1365:203	exon	144	487	-	11
PTTG_02324	supercont2.1365:245	exon	144	487	-	11
PTTG_02324	supercont2.1365:428	exon	144	487	-	11
PTTG_02324	supercont2.1365:598	exon	588	808	-	11
PTTG_02324	supercont2.1365:639	exon	588	808	-	11
PTTG_02324	supercont2.1365:876	exon	870	1219	-	11
PTTG_02324	supercont2.1365:890	exon	870	1219	-	11
PTTG_02324	supercont2.1365:974	exon	870	1219	-	11
PTTG_02324	supercont2.1365:995	exon	870	1219	-	11
PTTG_02324	supercont2.1365:1073	exon	870	1219	-	11
PTTG_02324	supercont2.1365:1155	exon	870	1219	-	11
PTTG_07851	supercont2.139:96626	exon	96588	96846	+	11
PTTG_07851	supercont2.139:97442	exon	96934	97615	+	11
PTTG_07851	supercont2.139:97475	exon	96934	97615	+	11
PTTG_07851	supercont2.139:97479	exon	96934	97615	+	11
PTTG_07851	supercont2.139:97736	exon	97701	98322	+	11
PTTG_07851	supercont2.139:97752	exon	97701	98322	+	11
PTTG_07851	supercont2.139:97758	exon	97701	98322	+	11
PTTG_07851	supercont2.139:97785	exon	97701	98322	+	11
PTTG_07851	supercont2.139:97788	exon	97701	98322	+	11
PTTG_07851	supercont2.139:97945	exon	97701	98322	+	11
PTTG_07851	supercont2.139:98084	exon	97701	98322	+	11
PTTG_10432	supercont2.14:408811	exon	408757	410171	-	11
PTTG_10432	supercont2.14:408831	exon	408757	410171	-	11
PTTG_10432	supercont2.14:408907	exon	408757	410171	-	11
PTTG_10432	supercont2.14:408952	exon	408757	410171	-	11
PTTG_10432	supercont2.14:409218	exon	408757	410171	-	11
PTTG_10432	supercont2.14:409422	exon	408757	410171	-	11
PTTG_10432	supercont2.14:409588	exon	408757	410171	-	11
PTTG_10432	supercont2.14:409647	exon	408757	410171	-	11
PTTG_10432	supercont2.14:409720	exon	408757	410171	-	11
PTTG_10432	supercont2.14:410060	exon	408757	410171	-	11
PTTG_10432	supercont2.14:410162	exon	408757	410171	-	11
PTTG_26087	supercont2.14:433524	exon	433274	433561	+	11
PTTG_26087	supercont2.14:433661	exon	433649	433934	+	11
PTTG_26087	supercont2.14:434065	exon	434012	434322	+	11
PTTG_26087	supercont2.14:434066	exon	434012	434322	+	11
PTTG_26087	supercont2.14:434069	exon	434012	434322	+	11
PTTG_26087	supercont2.14:434071	exon	434012	434322	+	11
PTTG_26087	supercont2.14:434130	exon	434012	434322	+	11
PTTG_26087	supercont2.14:434242	exon	434012	434322	+	11
PTTG_26087	supercont2.14:434268	exon	434012	434322	+	11
PTTG_26087	supercont2.14:434269	exon	434012	434322	+	11
PTTG_26087	supercont2.14:434313	exon	434012	434322	+	11
PTTG_07916	supercont2.14:1155267	exon	1155213	1155793	-	11
PTTG_07916	supercont2.14:1155375	exon	1155213	1155793	-	11
PTTG_07916	supercont2.14:1155676	exon	1155213	1155793	-	11
PTTG_07916	supercont2.14:1155702	exon	1155213	1155793	-	11
PTTG_07916	supercont2.14:1155958	exon	1155890	1156038	-	11
PTTG_07916	supercont2.14:1156188	exon	1156167	1156244	-	11
PTTG_07916	supercont2.14:1156233	exon	1156167	1156244	-	11
PTTG_07916	supercont2.14:1156757	exon	1156643	1156792	-	11
PTTG_07916	supercont2.14:1156920	exon	1156917	1157239	-	11
PTTG_07916	supercont2.14:1157059	exon	1156917	1157239	-	11
PTTG_07916	supercont2.14:1157072	exon	1156917	1157239	-	11
PTTG_01137	supercont2.142:142183	exon	142165	142390	+	11
PTTG_01137	supercont2.142:142198	exon	142165	142390	+	11
PTTG_01137	supercont2.142:142203	exon	142165	142390	+	11
PTTG_01137	supercont2.142:142254	exon	142165	142390	+	11
PTTG_01137	supercont2.142:142268	exon	142165	142390	+	11
PTTG_01137	supercont2.142:142290	exon	142165	142390	+	11
PTTG_01137	supercont2.142:142297	exon	142165	142390	+	11
PTTG_01137	supercont2.142:142315	exon	142165	142390	+	11
PTTG_01137	supercont2.142:142330	exon	142165	142390	+	11
PTTG_01137	supercont2.142:142334	exon	142165	142390	+	11
PTTG_01137	supercont2.142:142765	exon	142603	142847	+	11
PTTG_07014	supercont2.144:102756	exon	102690	103014	+	11
PTTG_07014	supercont2.144:102805	exon	102690	103014	+	11
PTTG_07014	supercont2.144:102933	exon	102690	103014	+	11
PTTG_07014	supercont2.144:102939	exon	102690	103014	+	11
PTTG_07014	supercont2.144:102968	exon	102690	103014	+	11
PTTG_07014	supercont2.144:103266	exon	103119	103445	+	11
PTTG_07014	supercont2.144:103293	exon	103119	103445	+	11
PTTG_07014	supercont2.144:103606	exon	103567	104009	+	11
PTTG_07014	supercont2.144:103900	exon	103567	104009	+	11
PTTG_07014	supercont2.144:103966	exon	103567	104009	+	11
PTTG_07014	supercont2.144:104009	exon	103567	104009	+	11
PTTG_28843	supercont2.144:188453	exon	188398	189211	-	11
PTTG_28843	supercont2.144:188554	exon	188398	189211	-	11
PTTG_28843	supercont2.144:188570	exon	188398	189211	-	11
PTTG_28843	supercont2.144:188583	exon	188398	189211	-	11
PTTG_28843	supercont2.144:188584	exon	188398	189211	-	11
PTTG_28843	supercont2.144:188605	exon	188398	189211	-	11
PTTG_28843	supercont2.144:188620	exon	188398	189211	-	11
PTTG_28843	supercont2.144:188707	exon	188398	189211	-	11
PTTG_28843	supercont2.144:189010	exon	188398	189211	-	11
PTTG_28843	supercont2.144:189648	exon	189555	189771	-	11
PTTG_28843	supercont2.144:189848	exon	189832	189861	-	11
PTTG_08018	supercont2.1469:880	exon	796	1445	+	11
PTTG_08018	supercont2.1469:957	exon	796	1445	+	11
PTTG_08018	supercont2.1469:970	exon	796	1445	+	11
PTTG_08018	supercont2.1469:1220	exon	796	1445	+	11
PTTG_08018	supercont2.1469:1230	exon	796	1445	+	11
PTTG_08018	supercont2.1469:1248	exon	796	1445	+	11
PTTG_08018	supercont2.1469:1260	exon	796	1445	+	11
PTTG_08018	supercont2.1469:1272	exon	796	1445	+	11
PTTG_08018	supercont2.1469:1323	exon	796	1445	+	11
PTTG_08018	supercont2.1469:1384	exon	796	1445	+	11
PTTG_08018	supercont2.1469:1425	exon	796	1445	+	11
PTTG_06985	supercont2.147:114112	exon	114104	114197	+	11
PTTG_06985	supercont2.147:114599	exon	114575	114969	+	11
PTTG_06985	supercont2.147:114603	exon	114575	114969	+	11
PTTG_06985	supercont2.147:114604	exon	114575	114969	+	11
PTTG_06985	supercont2.147:114722	exon	114575	114969	+	11
PTTG_06985	supercont2.147:114739	exon	114575	114969	+	11
PTTG_06985	supercont2.147:114750	exon	114575	114969	+	11
PTTG_06985	supercont2.147:114793	exon	114575	114969	+	11
PTTG_06985	supercont2.147:114808	exon	114575	114969	+	11
PTTG_06985	supercont2.147:114839	exon	114575	114969	+	11
PTTG_06985	supercont2.147:114936	exon	114575	114969	+	11
PTTG_28872	supercont2.148:54670	exon	54498	55224	-	11
PTTG_28872	supercont2.148:54719	exon	54498	55224	-	11
PTTG_28872	supercont2.148:54733	exon	54498	55224	-	11
PTTG_28872	supercont2.148:54823	exon	54498	55224	-	11
PTTG_28872	supercont2.148:55137	exon	54498	55224	-	11
PTTG_28872	supercont2.148:55202	exon	54498	55224	-	11
PTTG_28872	supercont2.148:55205	exon	54498	55224	-	11
PTTG_28872	supercont2.148:55393	exon	55317	55591	-	11
PTTG_28872	supercont2.148:55406	exon	55317	55591	-	11
PTTG_28872	supercont2.148:55478	exon	55317	55591	-	11
PTTG_28872	supercont2.148:55492	exon	55317	55591	-	11
PTTG_08785	supercont2.149:128590	exon	128517	129020	+	11
PTTG_08785	supercont2.149:129527	exon	129408	129735	+	11
PTTG_08785	supercont2.149:130756	exon	129992	130764	+	11
PTTG_08785	supercont2.149:132273	exon	130825	133406	+	11
PTTG_08785	supercont2.149:132562	exon	130825	133406	+	11
PTTG_08785	supercont2.149:133110	exon	130825	133406	+	11
PTTG_08785	supercont2.149:133132	exon	130825	133406	+	11
PTTG_08785	supercont2.149:133214	exon	130825	133406	+	11
PTTG_08785	supercont2.149:133346	exon	130825	133406	+	11
PTTG_08785	supercont2.149:133350	exon	130825	133406	+	11
PTTG_08785	supercont2.149:133363	exon	130825	133406	+	11
PTTG_26138	supercont2.15:414132	exon	414093	414683	+	11
PTTG_26138	supercont2.15:414204	exon	414093	414683	+	11
PTTG_26138	supercont2.15:414389	exon	414093	414683	+	11
PTTG_26138	supercont2.15:414488	exon	414093	414683	+	11
PTTG_26138	supercont2.15:414497	exon	414093	414683	+	11
PTTG_26138	supercont2.15:414560	exon	414093	414683	+	11
PTTG_26138	supercont2.15:414860	exon	414744	415070	+	11
PTTG_26138	supercont2.15:414928	exon	414744	415070	+	11
PTTG_26138	supercont2.15:414955	exon	414744	415070	+	11
PTTG_26138	supercont2.15:415016	exon	414744	415070	+	11
PTTG_26138	supercont2.15:415048	exon	414744	415070	+	11
PTTG_26142	supercont2.15:597234	exon	596931	597459	-	11
PTTG_26142	supercont2.15:597251	exon	596931	597459	-	11
PTTG_26142	supercont2.15:597555	exon	597530	598398	-	11
PTTG_26142	supercont2.15:597976	exon	597530	598398	-	11
PTTG_26142	supercont2.15:598133	exon	597530	598398	-	11
PTTG_26142	supercont2.15:598516	exon	598465	598572	-	11
PTTG_26142	supercont2.15:598526	exon	598465	598572	-	11
PTTG_26142	supercont2.15:598738	exon	598656	599012	-	11
PTTG_26142	supercont2.15:598980	exon	598656	599012	-	11
PTTG_26142	supercont2.15:599006	exon	598656	599012	-	11
PTTG_26142	supercont2.15:599330	exon	599077	599388	-	11
PTTG_26144	supercont2.15:716271	exon	716177	716480	-	11
PTTG_26144	supercont2.15:716755	exon	716555	716768	-	11
PTTG_26144	supercont2.15:716923	exon	716832	717209	-	11
PTTG_26144	supercont2.15:717491	exon	717270	717612	-	11
PTTG_26144	supercont2.15:718323	exon	717941	718837	-	11
PTTG_26144	supercont2.15:718399	exon	717941	718837	-	11
PTTG_26144	supercont2.15:718448	exon	717941	718837	-	11
PTTG_26144	supercont2.15:718776	exon	717941	718837	-	11
PTTG_26144	supercont2.15:719177	exon	719019	719276	-	11
PTTG_26144	supercont2.15:719490	exon	719346	719501	-	11
PTTG_26144	supercont2.15:720420	exon	719938	720595	-	11
PTTG_05758	supercont2.15:809769	exon	809759	810073	-	11
PTTG_05758	supercont2.15:809792	exon	809759	810073	-	11
PTTG_05758	supercont2.15:809900	exon	809759	810073	-	11
PTTG_05758	supercont2.15:810004	exon	809759	810073	-	11
PTTG_05758	supercont2.15:810242	exon	810227	810272	-	11
PTTG_05758	supercont2.15:810245	exon	810227	810272	-	11
PTTG_05758	supercont2.15:810258	exon	810227	810272	-	11
PTTG_05758	supercont2.15:810386	exon	810349	810388	-	11
PTTG_05758	supercont2.15:810547	exon	810462	810576	-	11
PTTG_05758	supercont2.15:810674	exon	810653	810676	-	11
PTTG_05758	supercont2.15:810793	exon	810779	810845	-	11
PTTG_05753	supercont2.15:840176	exon	840151	840725	-	11
PTTG_05753	supercont2.15:840330	exon	840151	840725	-	11
PTTG_05753	supercont2.15:840363	exon	840151	840725	-	11
PTTG_05753	supercont2.15:841062	exon	841043	841204	-	11
PTTG_05753	supercont2.15:841176	exon	841043	841204	-	11
PTTG_05753	supercont2.15:841488	exon	841397	841712	-	11
PTTG_05753	supercont2.15:843665	exon	843527	843787	-	11
PTTG_05753	supercont2.15:843683	exon	843527	843787	-	11
PTTG_05753	supercont2.15:843753	exon	843527	843787	-	11
PTTG_05753	supercont2.15:843785	exon	843527	843787	-	11
PTTG_05753	supercont2.15:843787	exon	843527	843787	-	11
PTTG_02763	supercont2.15:996143	exon	996066	997061	-	11
PTTG_02763	supercont2.15:996390	exon	996066	997061	-	11
PTTG_02763	supercont2.15:997502	exon	997139	997608	-	11
PTTG_02763	supercont2.15:999146	exon	999106	999250	-	11
PTTG_02763	supercont2.15:1000277	exon	999779	1000861	-	11
PTTG_02763	supercont2.15:1001199	exon	1001138	1001252	-	11
PTTG_02763	supercont2.15:1001353	exon	1001347	1001473	-	11
PTTG_02763	supercont2.15:1001597	exon	1001572	1001647	-	11
PTTG_02763	supercont2.15:1001619	exon	1001572	1001647	-	11
PTTG_02763	supercont2.15:1001766	exon	1001747	1001819	-	11
PTTG_02763	supercont2.15:1001787	exon	1001747	1001819	-	11
PTTG_11967	supercont2.15:1157335	exon	1157318	1158525	-	11
PTTG_11967	supercont2.15:1157370	exon	1157318	1158525	-	11
PTTG_11967	supercont2.15:1157572	exon	1157318	1158525	-	11
PTTG_11967	supercont2.15:1157826	exon	1157318	1158525	-	11
PTTG_11967	supercont2.15:1157918	exon	1157318	1158525	-	11
PTTG_11967	supercont2.15:1158221	exon	1157318	1158525	-	11
PTTG_11967	supercont2.15:1158368	exon	1157318	1158525	-	11
PTTG_11967	supercont2.15:1159041	exon	1158836	1159340	-	11
PTTG_11967	supercont2.15:1159153	exon	1158836	1159340	-	11
PTTG_11967	supercont2.15:1159214	exon	1158836	1159340	-	11
PTTG_11967	supercont2.15:1159758	exon	1159417	1159910	-	11
PTTG_08822	supercont2.151:82470	exon	82453	82961	-	11
PTTG_08822	supercont2.151:82664	exon	82453	82961	-	11
PTTG_08822	supercont2.151:82771	exon	82453	82961	-	11
PTTG_08822	supercont2.151:82798	exon	82453	82961	-	11
PTTG_08822	supercont2.151:82960	exon	82453	82961	-	11
PTTG_08822	supercont2.151:83288	exon	83211	83343	-	11
PTTG_08822	supercont2.151:83557	exon	83435	83590	-	11
PTTG_08822	supercont2.151:83583	exon	83435	83590	-	11
PTTG_08822	supercont2.151:83917	exon	83781	84032	-	11
PTTG_08822	supercont2.151:83941	exon	83781	84032	-	11
PTTG_08822	supercont2.151:83979	exon	83781	84032	-	11
PTTG_28905	supercont2.152:82213	exon	82077	83219	-	11
PTTG_28905	supercont2.152:82224	exon	82077	83219	-	11
PTTG_28905	supercont2.152:82458	exon	82077	83219	-	11
PTTG_28905	supercont2.152:82964	exon	82077	83219	-	11
PTTG_28905	supercont2.152:82971	exon	82077	83219	-	11
PTTG_28905	supercont2.152:82984	exon	82077	83219	-	11
PTTG_28905	supercont2.152:83097	exon	82077	83219	-	11
PTTG_28905	supercont2.152:83697	exon	83295	84166	-	11
PTTG_28905	supercont2.152:83932	exon	83295	84166	-	11
PTTG_28905	supercont2.152:83953	exon	83295	84166	-	11
PTTG_28905	supercont2.152:84094	exon	83295	84166	-	11
PTTG_06701	supercont2.154:157474	exon	157310	157716	-	11
PTTG_06701	supercont2.154:157531	exon	157310	157716	-	11
PTTG_06701	supercont2.154:157566	exon	157310	157716	-	11
PTTG_06701	supercont2.154:157590	exon	157310	157716	-	11
PTTG_06701	supercont2.154:157591	exon	157310	157716	-	11
PTTG_06701	supercont2.154:157638	exon	157310	157716	-	11
PTTG_06701	supercont2.154:157648	exon	157310	157716	-	11
PTTG_06701	supercont2.154:157669	exon	157310	157716	-	11
PTTG_06701	supercont2.154:157708	exon	157310	157716	-	11
PTTG_06701	supercont2.154:159557	exon	159546	159649	-	11
PTTG_06701	supercont2.154:159621	exon	159546	159649	-	11
PTTG_28930	supercont2.156:99856	exon	99728	101046	-	11
PTTG_28930	supercont2.156:100841	exon	99728	101046	-	11
PTTG_28930	supercont2.156:101139	exon	101114	101239	-	11
PTTG_28930	supercont2.156:101147	exon	101114	101239	-	11
PTTG_28930	supercont2.156:101208	exon	101114	101239	-	11
PTTG_28930	supercont2.156:102171	exon	101587	102379	-	11
PTTG_28930	supercont2.156:102174	exon	101587	102379	-	11
PTTG_28930	supercont2.156:102180	exon	101587	102379	-	11
PTTG_28930	supercont2.156:102189	exon	101587	102379	-	11
PTTG_28930	supercont2.156:102336	exon	101587	102379	-	11
PTTG_28930	supercont2.156:102992	exon	102806	103144	-	11
PTTG_30052	supercont2.1560:3631	exon	3417	4496	-	11
PTTG_30052	supercont2.1560:3938	exon	3753	4496	-	11
PTTG_30052	supercont2.1560:3969	exon	3753	4496	-	11
PTTG_30052	supercont2.1560:4114	exon	3753	4496	-	11
PTTG_30052	supercont2.1560:4184	exon	3753	4496	-	11
PTTG_30052	supercont2.1560:4458	exon	3753	4496	-	11
PTTG_30052	supercont2.1560:4871	exon	4764	4888	-	11
PTTG_30052	supercont2.1560:5089	exon	4948	5197	-	11
PTTG_30052	supercont2.1560:5154	exon	4948	5197	-	11
PTTG_30052	supercont2.1560:5347	exon	5278	5647	-	11
PTTG_30052	supercont2.1560:5417	exon	5278	5647	-	11
PTTG_12479	supercont2.16:179642	exon	179618	179706	+	11
PTTG_12479	supercont2.16:179811	exon	179777	181278	+	11
PTTG_12479	supercont2.16:179829	exon	179777	181278	+	11
PTTG_12479	supercont2.16:180069	exon	179777	181278	+	11
PTTG_12479	supercont2.16:180075	exon	179777	181278	+	11
PTTG_12479	supercont2.16:180427	exon	179777	181278	+	11
PTTG_12479	supercont2.16:180446	exon	179777	181278	+	11
PTTG_12479	supercont2.16:181062	exon	179777	181278	+	11
PTTG_12479	supercont2.16:181257	exon	179777	181278	+	11
PTTG_12479	supercont2.16:181355	exon	181340	182040	+	11
PTTG_12479	supercont2.16:181478	exon	181340	182040	+	11
PTTG_02548	supercont2.161:122691	exon	122465	122928	+	11
PTTG_02548	supercont2.161:123043	exon	123006	124340	+	11
PTTG_02548	supercont2.161:123241	exon	123006	124340	+	11
PTTG_02548	supercont2.161:123335	exon	123006	124340	+	11
PTTG_02548	supercont2.161:123536	exon	123006	124340	+	11
PTTG_02548	supercont2.161:123916	exon	123006	124340	+	11
PTTG_02548	supercont2.161:124084	exon	123006	124340	+	11
PTTG_02548	supercont2.161:124094	exon	123006	124340	+	11
PTTG_02548	supercont2.161:124107	exon	123006	124340	+	11
PTTG_02548	supercont2.161:124155	exon	123006	124340	+	11
PTTG_02548	supercont2.161:124313	exon	123006	124340	+	11
PTTG_07067	supercont2.162:108283	exon	108266	108634	+	11
PTTG_07067	supercont2.162:108485	exon	108266	108634	+	11
PTTG_07067	supercont2.162:108806	exon	108705	108817	+	11
PTTG_07067	supercont2.162:109841	exon	108949	110226	+	11
PTTG_07067	supercont2.162:111047	exon	110870	111319	+	11
PTTG_07067	supercont2.162:111537	exon	111409	111561	+	11
PTTG_07067	supercont2.162:112125	exon	111950	112201	+	11
PTTG_07067	supercont2.162:112353	exon	112277	112430	+	11
PTTG_07067	supercont2.162:112570	exon	112555	112926	+	11
PTTG_07067	supercont2.162:112582	exon	112555	112926	+	11
PTTG_07067	supercont2.162:112749	exon	112555	112926	+	11
PTTG_30066	supercont2.1624:3662	exon	3494	3989	-	11
PTTG_30066	supercont2.1624:3846	exon	3494	3989	-	11
PTTG_30066	supercont2.1624:4079	exon	4053	4169	-	11
PTTG_30066	supercont2.1624:4272	exon	4257	4919	-	11
PTTG_30066	supercont2.1624:4336	exon	4257	4919	-	11
PTTG_30066	supercont2.1624:4469	exon	4257	4919	-	11
PTTG_30066	supercont2.1624:4649	exon	4257	4919	-	11
PTTG_30066	supercont2.1624:4694	exon	4257	4919	-	11
PTTG_30066	supercont2.1624:4821	exon	4257	4919	-	11
PTTG_30066	supercont2.1624:4838	exon	4257	4919	-	11
PTTG_30066	supercont2.1624:4913	exon	4257	4919	-	11
PTTG_26249	supercont2.17:484914	exon	484405	486726	+	11
PTTG_26249	supercont2.17:485124	exon	484405	486726	+	11
PTTG_26249	supercont2.17:486192	exon	484405	486726	+	11
PTTG_26249	supercont2.17:486226	exon	484405	486726	+	11
PTTG_26249	supercont2.17:486415	exon	484405	486726	+	11
PTTG_26249	supercont2.17:486430	exon	484405	486726	+	11
PTTG_26249	supercont2.17:486433	exon	484405	486726	+	11
PTTG_26249	supercont2.17:486468	exon	484405	486726	+	11
PTTG_26249	supercont2.17:486516	exon	484405	486726	+	11
PTTG_26249	supercont2.17:486549	exon	484405	486726	+	11
PTTG_26249	supercont2.17:486590	exon	484405	486726	+	11
PTTG_00879	supercont2.173:62714	exon	62447	63165	-	11
PTTG_00879	supercont2.173:62894	exon	62447	63165	-	11
PTTG_00879	supercont2.173:63037	exon	62447	63165	-	11
PTTG_00879	supercont2.173:63047	exon	62447	63165	-	11
PTTG_00879	supercont2.173:63050	exon	62447	63165	-	11
PTTG_00879	supercont2.173:63106	exon	62447	63165	-	11
PTTG_00879	supercont2.173:63278	exon	63257	63299	-	11
PTTG_00879	supercont2.173:63384	exon	63367	63484	-	11
PTTG_00879	supercont2.173:63391	exon	63367	63484	-	11
PTTG_00879	supercont2.173:63428	exon	63367	63484	-	11
PTTG_00879	supercont2.173:63432	exon	63367	63484	-	11
PTTG_29020	supercont2.174:67887	exon	67841	68219	+	11
PTTG_29020	supercont2.174:68209	exon	67841	68219	+	11
PTTG_29020	supercont2.174:68815	exon	68805	68969	+	11
PTTG_29020	supercont2.174:68838	exon	68805	68969	+	11
PTTG_29020	supercont2.174:69394	exon	69376	69640	+	11
PTTG_29020	supercont2.174:69528	exon	69376	69640	+	11
PTTG_29020	supercont2.174:70324	exon	70009	70894	+	11
PTTG_29020	supercont2.174:70398	exon	70009	70894	+	11
PTTG_29020	supercont2.174:70670	exon	70009	70894	+	11
PTTG_29020	supercont2.174:70873	exon	70009	70894	+	11
PTTG_29020	supercont2.174:70892	stop_codon	70892	70894	+	11
PTTG_08004	supercont2.175:102678	exon	102596	103657	-	11
PTTG_08004	supercont2.175:102827	exon	102596	103657	-	11
PTTG_08004	supercont2.175:102837	exon	102596	103657	-	11
PTTG_08004	supercont2.175:102859	exon	102596	103657	-	11
PTTG_08004	supercont2.175:102897	exon	102596	103657	-	11
PTTG_08004	supercont2.175:103043	exon	102596	103657	-	11
PTTG_08004	supercont2.175:103151	exon	102596	103657	-	11
PTTG_08004	supercont2.175:103510	exon	102596	103657	-	11
PTTG_08004	supercont2.175:103527	exon	102596	103657	-	11
PTTG_08004	supercont2.175:103637	exon	102596	103657	-	11
PTTG_08004	supercont2.175:103645	exon	102596	103657	-	11
PTTG_30096	supercont2.1779:72	exon	34	298	-	11
PTTG_30096	supercont2.1779:73	exon	34	298	-	11
PTTG_30096	supercont2.1779:83	exon	34	298	-	11
PTTG_30096	supercont2.1779:84	exon	34	298	-	11
PTTG_30096	supercont2.1779:94	exon	34	298	-	11
PTTG_30096	supercont2.1779:125	exon	34	298	-	11
PTTG_30096	supercont2.1779:130	exon	34	298	-	11
PTTG_30096	supercont2.1779:147	exon	34	298	-	11
PTTG_30096	supercont2.1779:257	exon	34	298	-	11
PTTG_30096	supercont2.1779:735	exon	701	1060	-	11
PTTG_30096	supercont2.1779:1251	exon	1127	1309	-	11
PTTG_30097	supercont2.1779:2956	exon	2900	4102	+	11
PTTG_30097	supercont2.1779:3059	exon	2900	4102	+	11
PTTG_30097	supercont2.1779:3166	exon	2900	4102	+	11
PTTG_30097	supercont2.1779:3210	exon	2900	4102	+	11
PTTG_30097	supercont2.1779:3252	exon	2900	4102	+	11
PTTG_30097	supercont2.1779:3253	exon	2900	4102	+	11
PTTG_30097	supercont2.1779:3365	exon	2900	4102	+	11
PTTG_30097	supercont2.1779:3418	exon	2900	4102	+	11
PTTG_30097	supercont2.1779:3745	exon	2900	4102	+	11
PTTG_30097	supercont2.1779:3916	exon	2900	4102	+	11
PTTG_30097	supercont2.1779:3962	exon	2900	4102	+	11
PTTG_30104	supercont2.1794:2069	exon	2046	2909	-	11
PTTG_30104	supercont2.1794:2245	exon	2046	2909	-	11
PTTG_30104	supercont2.1794:2302	exon	2046	2909	-	11
PTTG_30104	supercont2.1794:2429	exon	2046	2909	-	11
PTTG_30104	supercont2.1794:2617	exon	2046	2909	-	11
PTTG_30104	supercont2.1794:2621	exon	2046	2909	-	11
PTTG_30104	supercont2.1794:2681	exon	2046	2909	-	11
PTTG_30104	supercont2.1794:2813	exon	2046	2909	-	11
PTTG_30104	supercont2.1794:2864	exon	2046	2909	-	11
PTTG_30104	supercont2.1794:3032	exon	2973	3176	-	11
PTTG_30104	supercont2.1794:3047	exon	2973	3176	-	11
PTTG_26279	supercont2.18:251094	exon	250732	251613	-	11
PTTG_26279	supercont2.18:251203	exon	250732	251613	-	11
PTTG_26279	supercont2.18:251430	exon	250732	251613	-	11
PTTG_26279	supercont2.18:251445	exon	250732	251613	-	11
PTTG_26279	supercont2.18:251696	exon	251682	252017	-	11
PTTG_26279	supercont2.18:252544	exon	252087	253060	-	11
PTTG_26279	supercont2.18:252719	exon	252087	253060	-	11
PTTG_26279	supercont2.18:252882	exon	252087	253060	-	11
PTTG_26279	supercont2.18:252966	exon	252087	253060	-	11
PTTG_26279	supercont2.18:253545	exon	253255	253634	-	11
PTTG_26279	supercont2.18:253756	exon	253710	254541	-	11
PTTG_29048	supercont2.180:84571	exon	84444	84965	-	11
PTTG_29048	supercont2.180:84596	exon	84444	84965	-	11
PTTG_29048	supercont2.180:84744	exon	84444	84965	-	11
PTTG_29048	supercont2.180:84890	exon	84444	84965	-	11
PTTG_29048	supercont2.180:85229	exon	85211	85324	-	11
PTTG_29048	supercont2.180:85252	exon	85211	85324	-	11
PTTG_29048	supercont2.180:85770	exon	85452	86006	-	11
PTTG_29048	supercont2.180:85893	exon	85452	86006	-	11
PTTG_29048	supercont2.180:85896	exon	85452	86006	-	11
PTTG_29048	supercont2.180:85960	exon	85452	86006	-	11
PTTG_29048	supercont2.180:85962	exon	85452	86006	-	11
PTTG_08125	supercont2.182:85520	exon	85417	85861	+	11
PTTG_08125	supercont2.182:85521	exon	85417	85861	+	11
PTTG_08125	supercont2.182:85527	exon	85417	85861	+	11
PTTG_08125	supercont2.182:85545	exon	85417	85861	+	11
PTTG_08125	supercont2.182:85629	exon	85417	85861	+	11
PTTG_08125	supercont2.182:85797	exon	85417	85861	+	11
PTTG_08125	supercont2.182:85826	exon	85417	85861	+	11
PTTG_08125	supercont2.182:86078	exon	86047	86310	+	11
PTTG_08125	supercont2.182:86144	exon	86047	86310	+	11
PTTG_08125	supercont2.182:86170	exon	86047	86310	+	11
PTTG_08125	supercont2.182:86271	exon	86047	86310	+	11
PTTG_30113	supercont2.1823:104	exon	93	1118	+	11
PTTG_30113	supercont2.1823:106	exon	93	1118	+	11
PTTG_30113	supercont2.1823:117	exon	93	1118	+	11
PTTG_30113	supercont2.1823:132	exon	93	1118	+	11
PTTG_30113	supercont2.1823:346	exon	93	1118	+	11
PTTG_30113	supercont2.1823:512	exon	93	1118	+	11
PTTG_30113	supercont2.1823:513	exon	93	1118	+	11
PTTG_30113	supercont2.1823:569	exon	93	1118	+	11
PTTG_30113	supercont2.1823:634	exon	93	1118	+	11
PTTG_30113	supercont2.1823:661	exon	93	1118	+	11
PTTG_30113	supercont2.1823:743	exon	93	1118	+	11
PTTG_29063	supercont2.187:14189	exon	14153	14361	+	11
PTTG_29063	supercont2.187:14456	exon	14445	14692	+	11
PTTG_29063	supercont2.187:14486	exon	14445	14692	+	11
PTTG_29063	supercont2.187:14548	exon	14445	14692	+	11
PTTG_29063	supercont2.187:14819	exon	14783	15789	+	11
PTTG_29063	supercont2.187:15013	exon	14783	15789	+	11
PTTG_29063	supercont2.187:15053	exon	14783	15789	+	11
PTTG_29063	supercont2.187:15103	exon	14783	15789	+	11
PTTG_29063	supercont2.187:15128	exon	14783	15789	+	11
PTTG_29063	supercont2.187:15493	exon	14783	15789	+	11
PTTG_29063	supercont2.187:15700	exon	14783	15789	+	11
PTTG_30125	supercont2.1881:2315	exon	2273	2456	-	11
PTTG_30125	supercont2.1881:2356	exon	2273	2456	-	11
PTTG_30125	supercont2.1881:2359	exon	2273	2456	-	11
PTTG_30125	supercont2.1881:2367	exon	2273	2456	-	11
PTTG_30125	supercont2.1881:2383	exon	2273	2456	-	11
PTTG_30125	supercont2.1881:2431	exon	2273	2456	-	11
PTTG_30125	supercont2.1881:2839	exon	2789	2863	-	11
PTTG_30125	supercont2.1881:3247	exon	3137	3256	-	11
PTTG_30125	supercont2.1881:3256	exon	3137	3256	-	11
PTTG_30125	supercont2.1881:3411	exon	3311	3463	-	11
PTTG_30125	supercont2.1881:3702	exon	3523	3709	-	11
PTTG_29078	supercont2.189:66291	exon	66217	66769	-	11
PTTG_29078	supercont2.189:67626	exon	67417	67881	-	11
PTTG_29078	supercont2.189:67629	exon	67417	67881	-	11
PTTG_29078	supercont2.189:67632	exon	67417	67881	-	11
PTTG_29078	supercont2.189:67650	exon	67417	67881	-	11
PTTG_29078	supercont2.189:67653	exon	67417	67881	-	11
PTTG_29078	supercont2.189:67656	exon	67417	67881	-	11
PTTG_29078	supercont2.189:67659	exon	67417	67881	-	11
PTTG_29078	supercont2.189:67665	exon	67417	67881	-	11
PTTG_29078	supercont2.189:67668	exon	67417	67881	-	11
PTTG_29078	supercont2.189:67807	exon	67417	67881	-	11
PTTG_26306	supercont2.19:26274	exon	26028	26638	-	11
PTTG_26306	supercont2.19:26282	exon	26028	26638	-	11
PTTG_26306	supercont2.19:26481	exon	26028	26638	-	11
PTTG_26306	supercont2.19:26482	exon	26028	26638	-	11
PTTG_26306	supercont2.19:26983	exon	26834	27059	-	11
PTTG_26306	supercont2.19:27385	exon	27137	27426	-	11
PTTG_26306	supercont2.19:27682	exon	27463	27988	-	11
PTTG_26306	supercont2.19:27870	exon	27463	27988	-	11
PTTG_26306	supercont2.19:27923	exon	27463	27988	-	11
PTTG_26306	supercont2.19:27947	exon	27463	27988	-	11
PTTG_26306	supercont2.19:27954	exon	27463	27988	-	11
PTTG_00939	supercont2.19:162080	exon	161410	162278	-	11
PTTG_00939	supercont2.19:162106	exon	161410	162278	-	11
PTTG_00939	supercont2.19:162264	exon	161410	162278	-	11
PTTG_00939	supercont2.19:163608	exon	163548	163861	-	11
PTTG_00939	supercont2.19:164138	exon	163924	164188	-	11
PTTG_00939	supercont2.19:164799	exon	164541	166844	-	11
PTTG_00939	supercont2.19:164982	exon	164541	166844	-	11
PTTG_00939	supercont2.19:166497	exon	164541	166844	-	11
PTTG_00939	supercont2.19:167721	exon	167091	169679	-	11
PTTG_00939	supercont2.19:168654	exon	167091	169679	-	11
PTTG_00939	supercont2.19:169011	exon	167091	169679	-	11
PTTG_00964	supercont2.19:378744	exon	378615	378926	+	11
PTTG_00964	supercont2.19:378762	exon	378615	378926	+	11
PTTG_00964	supercont2.19:379396	exon	379011	380476	+	11
PTTG_00964	supercont2.19:379486	exon	379011	380476	+	11
PTTG_00964	supercont2.19:379579	exon	379011	380476	+	11
PTTG_00964	supercont2.19:379582	exon	379011	380476	+	11
PTTG_00964	supercont2.19:379603	exon	379011	380476	+	11
PTTG_00964	supercont2.19:379720	exon	379011	380476	+	11
PTTG_00964	supercont2.19:379860	exon	379011	380476	+	11
PTTG_00964	supercont2.19:379903	exon	379011	380476	+	11
PTTG_00964	supercont2.19:380328	exon	379011	380476	+	11
PTTG_00977	supercont2.19:571142	exon	571126	571445	-	11
PTTG_00977	supercont2.19:571152	exon	571126	571445	-	11
PTTG_00977	supercont2.19:571393	exon	571126	571445	-	11
PTTG_00977	supercont2.19:571428	exon	571126	571445	-	11
PTTG_00977	supercont2.19:571429	exon	571126	571445	-	11
PTTG_00977	supercont2.19:572063	exon	571904	572225	-	11
PTTG_00977	supercont2.19:573015	exon	572917	573044	-	11
PTTG_00977	supercont2.19:573036	exon	572917	573044	-	11
PTTG_00977	supercont2.19:573431	exon	573422	573972	-	11
PTTG_00977	supercont2.19:573741	exon	573422	573972	-	11
PTTG_00977	supercont2.19:573904	exon	573422	573972	-	11
PTTG_26327	supercont2.19:627654	exon	627640	627762	+	11
PTTG_26327	supercont2.19:627663	exon	627640	627762	+	11
PTTG_26327	supercont2.19:627695	exon	627640	627762	+	11
PTTG_26327	supercont2.19:627880	exon	627845	628070	+	11
PTTG_26327	supercont2.19:627895	exon	627845	628070	+	11
PTTG_26327	supercont2.19:627971	exon	627845	628070	+	11
PTTG_26327	supercont2.19:627976	exon	627845	628070	+	11
PTTG_26327	supercont2.19:628024	exon	627845	628070	+	11
PTTG_26327	supercont2.19:628652	exon	628641	628754	+	11
PTTG_26327	supercont2.19:629260	exon	629190	629336	+	11
PTTG_26327	supercont2.19:629266	exon	629190	629336	+	11
PTTG_06831	supercont2.19:798411	exon	798402	799163	+	11
PTTG_06831	supercont2.19:798438	exon	798402	799163	+	11
PTTG_06831	supercont2.19:798489	exon	798402	799163	+	11
PTTG_06831	supercont2.19:798526	exon	798402	799163	+	11
PTTG_06831	supercont2.19:798778	exon	798402	799163	+	11
PTTG_06831	supercont2.19:798836	exon	798402	799163	+	11
PTTG_06831	supercont2.19:798837	exon	798402	799163	+	11
PTTG_06831	supercont2.19:798919	exon	798402	799163	+	11
PTTG_06831	supercont2.19:799047	exon	798402	799163	+	11
PTTG_06831	supercont2.19:799077	exon	798402	799163	+	11
PTTG_06831	supercont2.19:799090	exon	798402	799163	+	11
PTTG_06413	supercont2.190:19417	exon	19367	19596	+	11
PTTG_06413	supercont2.190:21294	exon	20508	22728	+	11
PTTG_06413	supercont2.190:21477	exon	20508	22728	+	11
PTTG_06413	supercont2.190:21787	exon	20508	22728	+	11
PTTG_06413	supercont2.190:22474	exon	20508	22728	+	11
PTTG_06413	supercont2.190:24068	exon	23684	24138	+	11
PTTG_06413	supercont2.190:24919	exon	24461	26846	+	11
PTTG_06413	supercont2.190:25427	exon	24461	26846	+	11
PTTG_06413	supercont2.190:26117	exon	24461	26846	+	11
PTTG_06413	supercont2.190:27087	exon	26929	27629	+	11
PTTG_06413	supercont2.190:27217	exon	26929	27629	+	11
PTTG_10292	supercont2.190:91496	exon	91479	91817	+	11
PTTG_10292	supercont2.190:91510	exon	91479	91817	+	11
PTTG_10292	supercont2.190:91520	exon	91479	91817	+	11
PTTG_10292	supercont2.190:91584	exon	91479	91817	+	11
PTTG_10292	supercont2.190:91616	exon	91479	91817	+	11
PTTG_10292	supercont2.190:91629	exon	91479	91817	+	11
PTTG_10292	supercont2.190:91665	exon	91479	91817	+	11
PTTG_10292	supercont2.190:91677	exon	91479	91817	+	11
PTTG_10292	supercont2.190:91736	exon	91479	91817	+	11
PTTG_10292	supercont2.190:91739	exon	91479	91817	+	11
PTTG_10292	supercont2.190:91800	exon	91479	91817	+	11
PTTG_29089	supercont2.192:47196	exon	47178	47333	+	11
PTTG_29089	supercont2.192:47471	exon	47400	47687	+	11
PTTG_29089	supercont2.192:47514	exon	47400	47687	+	11
PTTG_29089	supercont2.192:47640	exon	47400	47687	+	11
PTTG_29089	supercont2.192:47643	exon	47400	47687	+	11
PTTG_29089	supercont2.192:47800	exon	47731	47913	+	11
PTTG_29089	supercont2.192:47806	exon	47731	47913	+	11
PTTG_29089	supercont2.192:47889	exon	47731	47913	+	11
PTTG_29089	supercont2.192:48000	exon	47993	48349	+	11
PTTG_29089	supercont2.192:48028	exon	47993	48349	+	11
PTTG_29089	supercont2.192:48318	exon	47993	48349	+	11
PTTG_01503	supercont2.193:65164	exon	65032	65354	+	11
PTTG_01503	supercont2.193:65248	exon	65032	65354	+	11
PTTG_01503	supercont2.193:66227	exon	66206	68712	+	11
PTTG_01503	supercont2.193:66543	exon	66206	68712	+	11
PTTG_01503	supercont2.193:66750	exon	66206	68712	+	11
PTTG_01503	supercont2.193:66821	exon	66206	68712	+	11
PTTG_01503	supercont2.193:67276	exon	66206	68712	+	11
PTTG_01503	supercont2.193:68143	exon	66206	68712	+	11
PTTG_01503	supercont2.193:69687	exon	68798	71700	+	11
PTTG_01503	supercont2.193:69828	exon	68798	71700	+	11
PTTG_01503	supercont2.193:72736	exon	72034	73122	+	11
PTTG_09235	supercont2.194:31567	exon	31524	31883	-	11
PTTG_09235	supercont2.194:31781	exon	31524	31883	-	11
PTTG_09235	supercont2.194:32124	exon	31948	32966	-	11
PTTG_09235	supercont2.194:32265	exon	31948	32966	-	11
PTTG_09235	supercont2.194:32902	exon	31948	32966	-	11
PTTG_09235	supercont2.194:33054	exon	33019	33413	-	11
PTTG_09235	supercont2.194:33069	exon	33019	33413	-	11
PTTG_09235	supercont2.194:33072	exon	33019	33413	-	11
PTTG_09235	supercont2.194:33114	exon	33019	33413	-	11
PTTG_09235	supercont2.194:33311	exon	33019	33413	-	11
PTTG_09235	supercont2.194:33312	exon	33019	33413	-	11
PTTG_09219	supercont2.194:66639	exon	66508	66925	-	11
PTTG_09219	supercont2.194:66856	exon	66508	66925	-	11
PTTG_09219	supercont2.194:67790	exon	67213	68701	-	11
PTTG_09219	supercont2.194:68227	exon	67213	68701	-	11
PTTG_09219	supercont2.194:68232	exon	67213	68701	-	11
PTTG_09219	supercont2.194:68243	exon	67213	68701	-	11
PTTG_09219	supercont2.194:68375	exon	67213	68701	-	11
PTTG_09219	supercont2.194:68407	exon	67213	68701	-	11
PTTG_09219	supercont2.194:68438	exon	67213	68701	-	11
PTTG_09219	supercont2.194:68503	exon	67213	68701	-	11
PTTG_09219	supercont2.194:68639	exon	67213	68701	-	11
PTTG_07982	supercont2.195:59751	exon	59710	60225	-	11
PTTG_07982	supercont2.195:59886	exon	59710	60225	-	11
PTTG_07982	supercont2.195:59897	exon	59710	60225	-	11
PTTG_07982	supercont2.195:59900	exon	59710	60225	-	11
PTTG_07982	supercont2.195:59924	exon	59710	60225	-	11
PTTG_07982	supercont2.195:59948	exon	59710	60225	-	11
PTTG_07982	supercont2.195:60152	exon	59710	60225	-	11
PTTG_07982	supercont2.195:60153	exon	59710	60225	-	11
PTTG_07982	supercont2.195:60154	exon	59710	60225	-	11
PTTG_07982	supercont2.195:60506	exon	60314	60611	-	11
PTTG_07982	supercont2.195:62055	exon	62006	62194	-	11
PTTG_10475	supercont2.1988:779	exon	748	1281	+	11
PTTG_10475	supercont2.1988:823	exon	748	1281	+	11
PTTG_10475	supercont2.1988:828	exon	748	1281	+	11
PTTG_10475	supercont2.1988:851	exon	748	1281	+	11
PTTG_10475	supercont2.1988:884	exon	748	1281	+	11
PTTG_10475	supercont2.1988:885	exon	748	1281	+	11
PTTG_10475	supercont2.1988:897	exon	748	1281	+	11
PTTG_10475	supercont2.1988:936	exon	748	1281	+	11
PTTG_10475	supercont2.1988:949	exon	748	1281	+	11
PTTG_10475	supercont2.1988:1173	exon	748	1281	+	11
PTTG_10475	supercont2.1988:1231	exon	748	1281	+	11
PTTG_00511	supercont2.2:1413989	exon	1413925	1415322	-	11
PTTG_00511	supercont2.2:1414167	exon	1413925	1415322	-	11
PTTG_00511	supercont2.2:1414202	exon	1413925	1415322	-	11
PTTG_00511	supercont2.2:1414275	exon	1413925	1415322	-	11
PTTG_00511	supercont2.2:1414368	exon	1413925	1415322	-	11
PTTG_00511	supercont2.2:1414369	exon	1413925	1415322	-	11
PTTG_00511	supercont2.2:1414400	exon	1413925	1415322	-	11
PTTG_00511	supercont2.2:1414432	exon	1413925	1415322	-	11
PTTG_00511	supercont2.2:1414501	exon	1413925	1415322	-	11
PTTG_00511	supercont2.2:1414724	exon	1413925	1415322	-	11
PTTG_00511	supercont2.2:1417333	exon	1417285	1417376	-	11
PTTG_25264	supercont2.2:1503702	exon	1503346	1503730	+	11
PTTG_25264	supercont2.2:1503895	exon	1503860	1503964	+	11
PTTG_25264	supercont2.2:1504242	exon	1504047	1505052	+	11
PTTG_25264	supercont2.2:1504250	exon	1504047	1505052	+	11
PTTG_25264	supercont2.2:1504268	exon	1504047	1505052	+	11
PTTG_25264	supercont2.2:1504358	exon	1504047	1505052	+	11
PTTG_25264	supercont2.2:1504499	exon	1504047	1505052	+	11
PTTG_25264	supercont2.2:1504883	exon	1504047	1505052	+	11
PTTG_25264	supercont2.2:1504916	exon	1504047	1505052	+	11
PTTG_25264	supercont2.2:1504990	exon	1504047	1505052	+	11
PTTG_25264	supercont2.2:1505023	exon	1504047	1505052	+	11
PTTG_25265	supercont2.2:1520861	exon	1520714	1521037	-	11
PTTG_25265	supercont2.2:1520890	exon	1520714	1521037	-	11
PTTG_25265	supercont2.2:1520920	exon	1520714	1521037	-	11
PTTG_25265	supercont2.2:1520952	exon	1520714	1521037	-	11
PTTG_25265	supercont2.2:1521282	exon	1521262	1521843	-	11
PTTG_25265	supercont2.2:1521415	exon	1521262	1521843	-	11
PTTG_25265	supercont2.2:1521442	exon	1521262	1521843	-	11
PTTG_25265	supercont2.2:1521529	exon	1521262	1521843	-	11
PTTG_25265	supercont2.2:1521688	exon	1521262	1521843	-	11
PTTG_25265	supercont2.2:1521777	exon	1521262	1521843	-	11
PTTG_25265	supercont2.2:1521955	exon	1521918	1522031	-	11
PTTG_00451	supercont2.2:2032541	exon	2032501	2032605	-	11
PTTG_00451	supercont2.2:2033129	exon	2033030	2033601	-	11
PTTG_00451	supercont2.2:2033197	exon	2033030	2033601	-	11
PTTG_00451	supercont2.2:2033234	exon	2033030	2033601	-	11
PTTG_00451	supercont2.2:2033381	stop_codon	2033379	2033381	-	11
PTTG_00451	supercont2.2:2033548	exon	2033030	2033601	-	11
PTTG_00451	supercont2.2:2033705	exon	2033676	2034409	-	11
PTTG_00451	supercont2.2:2033755	exon	2033676	2034409	-	11
PTTG_00451	supercont2.2:2033841	exon	2033676	2034409	-	11
PTTG_00451	supercont2.2:2034062	exon	2033676	2034409	-	11
PTTG_00451	supercont2.2:2034312	exon	2033676	2034409	-	11
PTTG_00440	supercont2.2:2299599	exon	2299191	2299775	-	11
PTTG_00440	supercont2.2:2299629	exon	2299191	2299775	-	11
PTTG_00440	supercont2.2:2299630	exon	2299191	2299775	-	11
PTTG_00440	supercont2.2:2299897	exon	2299857	2300383	-	11
PTTG_00440	supercont2.2:2299977	exon	2299857	2300383	-	11
PTTG_00440	supercont2.2:2299983	exon	2299857	2300383	-	11
PTTG_00440	supercont2.2:2299993	exon	2299857	2300383	-	11
PTTG_00440	supercont2.2:2300066	exon	2299857	2300383	-	11
PTTG_00440	supercont2.2:2300142	exon	2299857	2300383	-	11
PTTG_00440	supercont2.2:2300253	exon	2299857	2300383	-	11
PTTG_00440	supercont2.2:2300464	exon	2300426	2300621	-	11
PTTG_25317	supercont2.2:2674460	exon	2674415	2675251	-	11
PTTG_25317	supercont2.2:2674489	exon	2674415	2675251	-	11
PTTG_25317	supercont2.2:2674547	exon	2674415	2675251	-	11
PTTG_25317	supercont2.2:2674627	exon	2674415	2675251	-	11
PTTG_25317	supercont2.2:2674642	exon	2674415	2675251	-	11
PTTG_25317	supercont2.2:2674694	exon	2674415	2675251	-	11
PTTG_25317	supercont2.2:2674781	exon	2674415	2675251	-	11
PTTG_25317	supercont2.2:2674893	exon	2674415	2675251	-	11
PTTG_25317	supercont2.2:2674903	exon	2674415	2675251	-	11
PTTG_25317	supercont2.2:2674979	exon	2674415	2675251	-	11
PTTG_25317	supercont2.2:2675208	exon	2674415	2675251	-	11
PTTG_26354	supercont2.20:244243	exon	244089	245473	-	11
PTTG_26354	supercont2.20:244414	exon	244089	245473	-	11
PTTG_26354	supercont2.20:244567	exon	244089	245473	-	11
PTTG_26354	supercont2.20:244619	exon	244089	245473	-	11
PTTG_26354	supercont2.20:244658	exon	244089	245473	-	11
PTTG_26354	supercont2.20:244668	exon	244089	245473	-	11
PTTG_26354	supercont2.20:244833	exon	244089	245473	-	11
PTTG_26354	supercont2.20:245067	exon	244089	245473	-	11
PTTG_26354	supercont2.20:245068	exon	244089	245473	-	11
PTTG_26354	supercont2.20:245882	exon	245728	245906	-	11
PTTG_26354	supercont2.20:245883	exon	245728	245906	-	11
PTTG_06320	supercont2.20:282624	exon	281667	283056	+	11
PTTG_06320	supercont2.20:282678	exon	281667	283056	+	11
PTTG_06320	supercont2.20:282771	exon	281667	283056	+	11
PTTG_06320	supercont2.20:282975	exon	281667	283056	+	11
PTTG_06320	supercont2.20:283168	exon	283149	283566	+	11
PTTG_06320	supercont2.20:283248	exon	283149	283566	+	11
PTTG_06320	supercont2.20:283253	exon	283149	283566	+	11
PTTG_06320	supercont2.20:283291	exon	283149	283566	+	11
PTTG_06320	supercont2.20:283311	exon	283149	283566	+	11
PTTG_06320	supercont2.20:283405	exon	283149	283566	+	11
PTTG_06320	supercont2.20:283416	exon	283149	283566	+	11
PTTG_00654	supercont2.20:338879	exon	338853	338957	+	11
PTTG_00654	supercont2.20:338940	exon	338853	338957	+	11
PTTG_00654	supercont2.20:339487	exon	339459	339594	+	11
PTTG_00654	supercont2.20:340477	exon	339884	340584	+	11
PTTG_00654	supercont2.20:340903	exon	340674	341645	+	11
PTTG_00654	supercont2.20:341012	exon	340674	341645	+	11
PTTG_00654	supercont2.20:341078	exon	340674	341645	+	11
PTTG_00654	supercont2.20:341127	exon	340674	341645	+	11
PTTG_00654	supercont2.20:341310	exon	340674	341645	+	11
PTTG_00654	supercont2.20:341418	exon	340674	341645	+	11
PTTG_00654	supercont2.20:341452	exon	340674	341645	+	11
PTTG_26359	supercont2.20:403377	exon	403313	403789	-	11
PTTG_26359	supercont2.20:403378	exon	403313	403789	-	11
PTTG_26359	supercont2.20:403431	exon	403313	403789	-	11
PTTG_26359	supercont2.20:403454	exon	403313	403789	-	11
PTTG_26359	supercont2.20:403478	exon	403313	403789	-	11
PTTG_26359	supercont2.20:403499	exon	403313	403789	-	11
PTTG_26359	supercont2.20:403639	exon	403313	403789	-	11
PTTG_26359	supercont2.20:403662	exon	403313	403789	-	11
PTTG_26359	supercont2.20:403674	exon	403313	403789	-	11
PTTG_26359	supercont2.20:403781	exon	403313	403789	-	11
PTTG_26359	supercont2.20:403892	exon	403851	404072	-	11
PTTG_12129	supercont2.20:928749	exon	928649	928760	-	11
PTTG_12129	supercont2.20:928925	exon	928867	929020	-	11
PTTG_12129	supercont2.20:928997	exon	928867	929020	-	11
PTTG_12129	supercont2.20:929177	exon	929172	929424	-	11
PTTG_12129	supercont2.20:929382	exon	929172	929424	-	11
PTTG_12129	supercont2.20:929406	exon	929172	929424	-	11
PTTG_12129	supercont2.20:929500	exon	929498	929667	-	11
PTTG_12129	supercont2.20:929562	exon	929498	929667	-	11
PTTG_12129	supercont2.20:929644	exon	929498	929667	-	11
PTTG_12129	supercont2.20:929793	exon	929757	929915	-	11
PTTG_12129	supercont2.20:929823	exon	929757	929915	-	11
PTTG_04000	supercont2.20:973040	exon	972769	973602	-	11
PTTG_04000	supercont2.20:973552	exon	972769	973602	-	11
PTTG_04000	supercont2.20:974885	exon	974803	974911	-	11
PTTG_04000	supercont2.20:975391	exon	975197	975478	-	11
PTTG_04000	supercont2.20:975575	exon	975532	975792	-	11
PTTG_04000	supercont2.20:975624	exon	975532	975792	-	11
PTTG_04000	supercont2.20:975667	exon	975532	975792	-	11
PTTG_04000	supercont2.20:975737	exon	975532	975792	-	11
PTTG_04000	supercont2.20:975780	exon	975532	975792	-	11
PTTG_04000	supercont2.20:976066	exon	975961	976170	-	11
PTTG_04000	supercont2.20:976069	exon	975961	976170	-	11
PTTG_09363	supercont2.200:16484	exon	16469	16612	+	11
PTTG_09363	supercont2.200:16533	exon	16469	16612	+	11
PTTG_09363	supercont2.200:16534	exon	16469	16612	+	11
PTTG_09363	supercont2.200:16811	exon	16646	17064	+	11
PTTG_09363	supercont2.200:16958	exon	16646	17064	+	11
PTTG_09363	supercont2.200:17100	exon	17094	17160	+	11
PTTG_09363	supercont2.200:17106	exon	17094	17160	+	11
PTTG_09363	supercont2.200:17119	exon	17094	17160	+	11
PTTG_09363	supercont2.200:17140	exon	17094	17160	+	11
PTTG_09363	supercont2.200:17141	exon	17094	17160	+	11
PTTG_09363	supercont2.200:17147	exon	17094	17160	+	11
PTTG_30166	supercont2.2081:197	exon	140	427	+	11
PTTG_30166	supercont2.2081:427	exon	140	427	+	11
PTTG_30166	supercont2.2081:540	exon	480	596	+	11
PTTG_30166	supercont2.2081:831	exon	819	1334	+	11
PTTG_30166	supercont2.2081:980	exon	819	1334	+	11
PTTG_30166	supercont2.2081:1187	exon	819	1334	+	11
PTTG_30166	supercont2.2081:1226	exon	819	1334	+	11
PTTG_30166	supercont2.2081:1678	exon	1409	3040	+	11
PTTG_30166	supercont2.2081:2550	exon	1409	3040	+	11
PTTG_30166	supercont2.2081:2742	exon	1409	3040	+	11
PTTG_30166	supercont2.2081:3011	exon	1409	3040	+	11
PTTG_03402	supercont2.21:81807	exon	81789	81819	+	11
PTTG_03402	supercont2.21:81971	exon	81916	82095	+	11
PTTG_03402	supercont2.21:82090	exon	81916	82095	+	11
PTTG_03402	supercont2.21:82196	exon	82193	82785	+	11
PTTG_03402	supercont2.21:82327	exon	82193	82785	+	11
PTTG_03402	supercont2.21:82392	exon	82193	82785	+	11
PTTG_03402	supercont2.21:82500	exon	82193	82785	+	11
PTTG_03402	supercont2.21:82590	exon	82193	82785	+	11
PTTG_03402	supercont2.21:82669	exon	82193	82785	+	11
PTTG_03402	supercont2.21:82725	exon	82193	82785	+	11
PTTG_03402	supercont2.21:82782	exon	82193	82785	+	11
PTTG_03468	supercont2.21:784607	exon	784585	785432	+	11
PTTG_03468	supercont2.21:784885	exon	784585	785432	+	11
PTTG_03468	supercont2.21:784924	exon	784585	785432	+	11
PTTG_03468	supercont2.21:787701	exon	785516	788054	+	11
PTTG_03468	supercont2.21:787761	exon	785516	788054	+	11
PTTG_03468	supercont2.21:787778	exon	785516	788054	+	11
PTTG_03468	supercont2.21:787779	exon	785516	788054	+	11
PTTG_03468	supercont2.21:787806	exon	785516	788054	+	11
PTTG_03468	supercont2.21:787885	exon	785516	788054	+	11
PTTG_03468	supercont2.21:787893	exon	785516	788054	+	11
PTTG_03468	supercont2.21:787916	exon	785516	788054	+	11
PTTG_03480	supercont2.21:967258	exon	967160	967288	+	11
PTTG_03480	supercont2.21:967279	exon	967160	967288	+	11
PTTG_03480	supercont2.21:967386	exon	967364	967492	+	11
PTTG_03480	supercont2.21:967394	exon	967364	967492	+	11
PTTG_03480	supercont2.21:967397	exon	967364	967492	+	11
PTTG_03480	supercont2.21:967405	exon	967364	967492	+	11
PTTG_03480	supercont2.21:967414	exon	967364	967492	+	11
PTTG_03480	supercont2.21:967418	exon	967364	967492	+	11
PTTG_03480	supercont2.21:967448	exon	967364	967492	+	11
PTTG_03480	supercont2.21:967489	exon	967364	967492	+	11
PTTG_03480	supercont2.21:967583	exon	967538	967661	+	11
PTTG_29157	supercont2.217:17873	exon	17854	18389	-	11
PTTG_29157	supercont2.217:17902	exon	17854	18389	-	11
PTTG_29157	supercont2.217:18013	exon	17854	18389	-	11
PTTG_29157	supercont2.217:18203	exon	17854	18389	-	11
PTTG_29157	supercont2.217:18558	exon	18524	18927	-	11
PTTG_29157	supercont2.217:18573	exon	18524	18927	-	11
PTTG_29157	supercont2.217:18617	exon	18524	18927	-	11
PTTG_29157	supercont2.217:18638	exon	18524	18927	-	11
PTTG_29157	supercont2.217:18657	exon	18524	18927	-	11
PTTG_29157	supercont2.217:18722	exon	18524	18927	-	11
PTTG_29157	supercont2.217:18802	exon	18524	18927	-	11
PTTG_02272	supercont2.22:312775	exon	312194	312883	+	11
PTTG_02272	supercont2.22:312856	exon	312194	312883	+	11
PTTG_02272	supercont2.22:313155	exon	313122	314457	+	11
PTTG_02272	supercont2.22:313594	exon	313122	314457	+	11
PTTG_02272	supercont2.22:313631	exon	313122	314457	+	11
PTTG_02272	supercont2.22:313840	exon	313122	314457	+	11
PTTG_02272	supercont2.22:314150	exon	313122	314457	+	11
PTTG_02272	supercont2.22:315148	exon	314863	315174	+	11
PTTG_02272	supercont2.22:315654	exon	315251	315705	+	11
PTTG_02272	supercont2.22:316462	exon	316283	316517	+	11
PTTG_02272	supercont2.22:316916	exon	316619	317245	+	11
PTTG_08768	supercont2.231:28128	exon	28128	28500	-	11
PTTG_08768	supercont2.231:28188	exon	28128	28500	-	11
PTTG_08768	supercont2.231:28197	exon	28128	28500	-	11
PTTG_08768	supercont2.231:28234	exon	28128	28500	-	11
PTTG_08768	supercont2.231:28254	exon	28128	28500	-	11
PTTG_08768	supercont2.231:28401	exon	28128	28500	-	11
PTTG_08768	supercont2.231:28464	exon	28128	28500	-	11
PTTG_08768	supercont2.231:28598	exon	28582	28811	-	11
PTTG_08768	supercont2.231:28782	exon	28582	28811	-	11
PTTG_08768	supercont2.231:28910	exon	28885	28951	-	11
PTTG_08768	supercont2.231:28943	exon	28885	28951	-	11
PTTG_26546	supercont2.25:812614	exon	812358	813355	-	11
PTTG_26546	supercont2.25:813954	exon	813429	814756	-	11
PTTG_26546	supercont2.25:814003	exon	813429	814756	-	11
PTTG_26546	supercont2.25:814017	exon	813429	814756	-	11
PTTG_26546	supercont2.25:814082	exon	813429	814756	-	11
PTTG_26546	supercont2.25:814111	exon	813429	814756	-	11
PTTG_26546	supercont2.25:814140	exon	813429	814756	-	11
PTTG_26546	supercont2.25:814204	exon	813429	814756	-	11
PTTG_26546	supercont2.25:814588	exon	813429	814756	-	11
PTTG_26546	supercont2.25:814697	exon	813429	814756	-	11
PTTG_26546	supercont2.25:814720	exon	813429	814756	-	11
PTTG_02006	supercont2.26:647142	exon	647125	647614	-	11
PTTG_02006	supercont2.26:647164	exon	647125	647614	-	11
PTTG_02006	supercont2.26:647173	exon	647125	647614	-	11
PTTG_02006	supercont2.26:647186	exon	647125	647614	-	11
PTTG_02006	supercont2.26:647256	exon	647125	647614	-	11
PTTG_02006	supercont2.26:647294	exon	647125	647614	-	11
PTTG_02006	supercont2.26:647303	exon	647125	647614	-	11
PTTG_02006	supercont2.26:647565	exon	647125	647614	-	11
PTTG_02006	supercont2.26:647605	exon	647125	647614	-	11
PTTG_02006	supercont2.26:647749	exon	647690	647800	-	11
PTTG_02006	supercont2.26:648579	exon	648529	648649	-	11
PTTG_06386	supercont2.260:5719	exon	5585	5936	-	11
PTTG_06386	supercont2.260:5729	exon	5585	5936	-	11
PTTG_06386	supercont2.260:5800	exon	5585	5936	-	11
PTTG_06386	supercont2.260:5801	exon	5585	5936	-	11
PTTG_06386	supercont2.260:6181	exon	6058	6394	-	11
PTTG_06386	supercont2.260:6220	exon	6058	6394	-	11
PTTG_06386	supercont2.260:6319	exon	6058	6394	-	11
PTTG_06386	supercont2.260:6464	exon	6455	6530	-	11
PTTG_06386	supercont2.260:6957	exon	6936	7049	-	11
PTTG_06386	supercont2.260:7540	exon	7488	7707	-	11
PTTG_06386	supercont2.260:7640	exon	7488	7707	-	11
PTTG_07084	supercont2.2628:36	exon	1	198	+	11
PTTG_07084	supercont2.2628:87	exon	1	198	+	11
PTTG_07084	supercont2.2628:287	exon	261	405	+	11
PTTG_07084	supercont2.2628:384	exon	261	405	+	11
PTTG_07084	supercont2.2628:537	exon	479	1050	+	11
PTTG_07084	supercont2.2628:745	exon	479	1050	+	11
PTTG_07084	supercont2.2628:973	exon	479	1050	+	11
PTTG_07084	supercont2.2628:1129	exon	1128	1528	+	11
PTTG_07084	supercont2.2628:1137	exon	1128	1528	+	11
PTTG_07084	supercont2.2628:1217	exon	1128	1528	+	11
PTTG_07084	supercont2.2628:1714	exon	1588	1776	+	11
PTTG_10381	supercont2.265:3033	exon	2936	3050	-	11
PTTG_10381	supercont2.265:3409	exon	3400	3482	-	11
PTTG_10381	supercont2.265:3442	exon	3400	3482	-	11
PTTG_10381	supercont2.265:3727	exon	3709	3772	-	11
PTTG_10381	supercont2.265:3728	exon	3709	3772	-	11
PTTG_10381	supercont2.265:4011	exon	3861	4216	-	11
PTTG_10381	supercont2.265:4684	exon	4568	4827	-	11
PTTG_10381	supercont2.265:4698	exon	4568	4827	-	11
PTTG_10381	supercont2.265:4702	exon	4568	4827	-	11
PTTG_10381	supercont2.265:4741	exon	4568	4827	-	11
PTTG_10381	supercont2.265:4929	exon	4900	5172	-	11
PTTG_29262	supercont2.268:16253	start_codon	16252	16254	+	11
PTTG_29262	supercont2.268:16427	exon	16252	16459	+	11
PTTG_29262	supercont2.268:16539	exon	16527	16641	+	11
PTTG_29262	supercont2.268:16547	exon	16527	16641	+	11
PTTG_29262	supercont2.268:16613	exon	16527	16641	+	11
PTTG_29262	supercont2.268:16635	exon	16527	16641	+	11
PTTG_29262	supercont2.268:16782	exon	16716	16872	+	11
PTTG_29262	supercont2.268:17254	exon	17224	17445	+	11
PTTG_29262	supercont2.268:17558	exon	17513	17574	+	11
PTTG_29262	supercont2.268:17566	exon	17513	17574	+	11
PTTG_29262	supercont2.268:17931	exon	17828	18026	+	11
PTTG_06282	supercont2.27:341473	exon	341464	342500	-	11
PTTG_06282	supercont2.27:341926	exon	341464	342500	-	11
PTTG_06282	supercont2.27:342015	exon	341464	342500	-	11
PTTG_06282	supercont2.27:342086	exon	341464	342500	-	11
PTTG_06282	supercont2.27:342099	exon	341464	342500	-	11
PTTG_06282	supercont2.27:342624	exon	342576	342628	-	11
PTTG_06282	supercont2.27:343689	exon	343570	344038	-	11
PTTG_06282	supercont2.27:343802	exon	343570	344038	-	11
PTTG_06282	supercont2.27:343820	exon	343570	344038	-	11
PTTG_06282	supercont2.27:343909	exon	343570	344038	-	11
PTTG_06282	supercont2.27:343956	exon	343570	344038	-	11
PTTG_01747	supercont2.277:4090	exon	3809	4534	+	11
PTTG_01747	supercont2.277:5180	exon	5068	5318	+	11
PTTG_01747	supercont2.277:5276	exon	5068	5318	+	11
PTTG_01747	supercont2.277:5492	exon	5412	6101	+	11
PTTG_01747	supercont2.277:5525	exon	5412	6101	+	11
PTTG_01747	supercont2.277:5753	exon	5412	6101	+	11
PTTG_01747	supercont2.277:5786	exon	5412	6101	+	11
PTTG_01747	supercont2.277:5854	exon	5412	6101	+	11
PTTG_01747	supercont2.277:5915	exon	5412	6101	+	11
PTTG_01747	supercont2.277:6017	exon	5412	6101	+	11
PTTG_01747	supercont2.277:6019	exon	5412	6101	+	11
PTTG_30299	supercont2.2799:242	exon	223	1173	+	11
PTTG_30299	supercont2.2799:261	exon	223	1173	+	11
PTTG_30299	supercont2.2799:447	exon	223	1173	+	11
PTTG_30299	supercont2.2799:575	exon	223	1173	+	11
PTTG_30299	supercont2.2799:613	exon	223	1173	+	11
PTTG_30299	supercont2.2799:774	exon	223	1173	+	11
PTTG_30299	supercont2.2799:811	exon	223	1173	+	11
PTTG_30299	supercont2.2799:874	exon	223	1173	+	11
PTTG_30299	supercont2.2799:891	exon	223	1173	+	11
PTTG_30299	supercont2.2799:916	exon	223	1173	+	11
PTTG_30299	supercont2.2799:937	exon	223	1173	+	11
PTTG_04622	supercont2.28:278104	exon	278064	278702	-	11
PTTG_04622	supercont2.28:279366	exon	278802	279912	-	11
PTTG_04622	supercont2.28:279379	exon	278802	279912	-	11
PTTG_04622	supercont2.28:279414	exon	278802	279912	-	11
PTTG_04622	supercont2.28:279421	exon	278802	279912	-	11
PTTG_04622	supercont2.28:279567	exon	278802	279912	-	11
PTTG_04622	supercont2.28:279573	exon	278802	279912	-	11
PTTG_04622	supercont2.28:279583	exon	278802	279912	-	11
PTTG_04622	supercont2.28:279589	exon	278802	279912	-	11
PTTG_04622	supercont2.28:279599	exon	278802	279912	-	11
PTTG_04622	supercont2.28:279600	exon	278802	279912	-	11
PTTG_04621	supercont2.28:281209	exon	281066	281694	-	11
PTTG_04621	supercont2.28:281232	exon	281066	281694	-	11
PTTG_04621	supercont2.28:281245	exon	281066	281694	-	11
PTTG_04621	supercont2.28:281264	exon	281066	281694	-	11
PTTG_04621	supercont2.28:281278	exon	281066	281694	-	11
PTTG_04621	supercont2.28:281374	exon	281066	281694	-	11
PTTG_04621	supercont2.28:283776	exon	283548	283838	-	11
PTTG_04621	supercont2.28:283796	exon	283548	283838	-	11
PTTG_04621	supercont2.28:283805	exon	283548	283838	-	11
PTTG_04621	supercont2.28:283810	exon	283548	283838	-	11
PTTG_04621	supercont2.28:283814	exon	283548	283838	-	11
PTTG_04620	supercont2.28:284740	exon	284585	285361	-	11
PTTG_04620	supercont2.28:284749	exon	284585	285361	-	11
PTTG_04620	supercont2.28:284750	exon	284585	285361	-	11
PTTG_04620	supercont2.28:284820	exon	284585	285361	-	11
PTTG_04620	supercont2.28:284822	exon	284585	285361	-	11
PTTG_04620	supercont2.28:285008	exon	284585	285361	-	11
PTTG_04620	supercont2.28:285974	exon	285816	286265	-	11
PTTG_04620	supercont2.28:286633	exon	286554	286855	-	11
PTTG_04620	supercont2.28:286990	exon	286966	287141	-	11
PTTG_04620	supercont2.28:287032	exon	286966	287141	-	11
PTTG_04620	supercont2.28:287531	exon	287296	287555	-	11
PTTG_03151	supercont2.289:850	exon	842	964	+	11
PTTG_03151	supercont2.289:1457	exon	1198	2394	+	11
PTTG_03151	supercont2.289:1463	exon	1198	2394	+	11
PTTG_03151	supercont2.289:1991	exon	1198	2394	+	11
PTTG_03151	supercont2.289:3056	exon	2471	4450	+	11
PTTG_03151	supercont2.289:3821	exon	2471	4450	+	11
PTTG_03151	supercont2.289:3910	exon	2471	4450	+	11
PTTG_03151	supercont2.289:3939	exon	2471	4450	+	11
PTTG_03151	supercont2.289:3980	exon	2471	4450	+	11
PTTG_03151	supercont2.289:4292	exon	2471	4450	+	11
PTTG_03151	supercont2.289:4298	exon	2471	4450	+	11
PTTG_26653	supercont2.29:53320	exon	53244	53594	+	11
PTTG_26653	supercont2.29:53448	exon	53244	53594	+	11
PTTG_26653	supercont2.29:53472	exon	53244	53594	+	11
PTTG_26653	supercont2.29:53481	exon	53244	53594	+	11
PTTG_26653	supercont2.29:53921	exon	53823	54109	+	11
PTTG_26653	supercont2.29:53942	exon	53823	54109	+	11
PTTG_26653	supercont2.29:54044	exon	53823	54109	+	11
PTTG_26653	supercont2.29:54443	exon	54177	54465	+	11
PTTG_26653	supercont2.29:54669	exon	54538	54740	+	11
PTTG_26653	supercont2.29:54701	exon	54538	54740	+	11
PTTG_26653	supercont2.29:54717	exon	54538	54740	+	11
PTTG_05425	supercont2.29:150987	exon	150952	151337	-	11
PTTG_05425	supercont2.29:151059	exon	150952	151337	-	11
PTTG_05425	supercont2.29:151210	exon	150952	151337	-	11
PTTG_05425	supercont2.29:151211	exon	150952	151337	-	11
PTTG_05425	supercont2.29:151214	exon	150952	151337	-	11
PTTG_05425	supercont2.29:151459	exon	151410	151803	-	11
PTTG_05425	supercont2.29:151476	exon	151410	151803	-	11
PTTG_05425	supercont2.29:151558	exon	151410	151803	-	11
PTTG_05425	supercont2.29:151723	exon	151410	151803	-	11
PTTG_05425	supercont2.29:151760	exon	151410	151803	-	11
PTTG_05425	supercont2.29:151911	exon	151884	152112	-	11
PTTG_12298	supercont2.29:191851	exon	191787	191929	-	11
PTTG_12298	supercont2.29:191998	exon	191953	193627	-	11
PTTG_12298	supercont2.29:192001	exon	191953	193627	-	11
PTTG_12298	supercont2.29:192073	exon	191953	193627	-	11
PTTG_12298	supercont2.29:192083	exon	191953	193627	-	11
PTTG_12298	supercont2.29:192157	exon	191953	193627	-	11
PTTG_12298	supercont2.29:192340	exon	191953	193627	-	11
PTTG_12298	supercont2.29:192635	exon	191953	193627	-	11
PTTG_12298	supercont2.29:193385	exon	191953	193627	-	11
PTTG_12298	supercont2.29:195478	exon	195190	195756	-	11
PTTG_12298	supercont2.29:195905	exon	195839	195961	-	11
PTTG_26663	supercont2.29:321435	exon	321266	322213	+	11
PTTG_26663	supercont2.29:321565	exon	321266	322213	+	11
PTTG_26663	supercont2.29:321893	exon	321266	322213	+	11
PTTG_26663	supercont2.29:322072	exon	321266	322213	+	11
PTTG_26663	supercont2.29:322111	exon	321266	322213	+	11
PTTG_26663	supercont2.29:322159	exon	321266	322213	+	11
PTTG_26663	supercont2.29:322441	exon	322277	323098	+	11
PTTG_26663	supercont2.29:322711	exon	322277	323098	+	11
PTTG_26663	supercont2.29:322720	exon	322277	323098	+	11
PTTG_26663	supercont2.29:322768	exon	322277	323098	+	11
PTTG_26663	supercont2.29:322913	exon	322277	323098	+	11
PTTG_05464	supercont2.29:536415	exon	535990	536518	+	11
PTTG_05464	supercont2.29:536614	exon	536607	537294	+	11
PTTG_05464	supercont2.29:536645	exon	536607	537294	+	11
PTTG_05464	supercont2.29:536646	exon	536607	537294	+	11
PTTG_05464	supercont2.29:536653	exon	536607	537294	+	11
PTTG_05464	supercont2.29:537172	exon	536607	537294	+	11
PTTG_05464	supercont2.29:537680	exon	537553	538479	+	11
PTTG_05464	supercont2.29:537864	exon	537553	538479	+	11
PTTG_05464	supercont2.29:537930	exon	537553	538479	+	11
PTTG_05464	supercont2.29:538017	exon	537553	538479	+	11
PTTG_05464	supercont2.29:538299	exon	537553	538479	+	11
PTTG_05470	supercont2.29:581638	exon	581619	582352	-	11
PTTG_05470	supercont2.29:581688	exon	581619	582352	-	11
PTTG_05470	supercont2.29:581689	exon	581619	582352	-	11
PTTG_05470	supercont2.29:581787	exon	581619	582352	-	11
PTTG_05470	supercont2.29:581846	exon	581619	582352	-	11
PTTG_05470	supercont2.29:581913	exon	581619	582352	-	11
PTTG_05470	supercont2.29:581982	exon	581619	582352	-	11
PTTG_05470	supercont2.29:582002	exon	581619	582352	-	11
PTTG_05470	supercont2.29:582466	exon	582433	582711	-	11
PTTG_05470	supercont2.29:582525	exon	582433	582711	-	11
PTTG_05470	supercont2.29:582551	exon	582433	582711	-	11
PTTG_04530	supercont2.3:1295814	exon	1295755	1296096	+	11
PTTG_04530	supercont2.3:1295831	exon	1295755	1296096	+	11
PTTG_04530	supercont2.3:1295843	exon	1295755	1296096	+	11
PTTG_04530	supercont2.3:1295894	exon	1295755	1296096	+	11
PTTG_04530	supercont2.3:1295966	exon	1295755	1296096	+	11
PTTG_04530	supercont2.3:1296044	exon	1295755	1296096	+	11
PTTG_04530	supercont2.3:1296261	exon	1296221	1296285	+	11
PTTG_04530	supercont2.3:1296282	exon	1296221	1296285	+	11
PTTG_04530	supercont2.3:1296453	exon	1296405	1296998	+	11
PTTG_04530	supercont2.3:1296579	exon	1296405	1296998	+	11
PTTG_04530	supercont2.3:1296585	exon	1296405	1296998	+	11
PTTG_04528	supercont2.3:1315263	exon	1315084	1315741	-	11
PTTG_04528	supercont2.3:1315501	exon	1315084	1315741	-	11
PTTG_04528	supercont2.3:1315523	exon	1315084	1315741	-	11
PTTG_04528	supercont2.3:1315526	exon	1315084	1315741	-	11
PTTG_04528	supercont2.3:1315527	exon	1315084	1315741	-	11
PTTG_04528	supercont2.3:1315968	exon	1315944	1316563	-	11
PTTG_04528	supercont2.3:1315969	exon	1315944	1316563	-	11
PTTG_04528	supercont2.3:1316167	exon	1315944	1316563	-	11
PTTG_04528	supercont2.3:1316170	exon	1315944	1316563	-	11
PTTG_04528	supercont2.3:1316245	exon	1315944	1316563	-	11
PTTG_04528	supercont2.3:1316246	exon	1315944	1316563	-	11
PTTG_25372	supercont2.3:1334052	exon	1333980	1334245	-	11
PTTG_25372	supercont2.3:1334596	exon	1334530	1334627	-	11
PTTG_25372	supercont2.3:1335055	exon	1334917	1335158	-	11
PTTG_25372	supercont2.3:1335058	exon	1334917	1335158	-	11
PTTG_25372	supercont2.3:1335349	exon	1335248	1335719	-	11
PTTG_25372	supercont2.3:1335377	exon	1335248	1335719	-	11
PTTG_25372	supercont2.3:1335388	exon	1335248	1335719	-	11
PTTG_25372	supercont2.3:1335435	exon	1335248	1335719	-	11
PTTG_25372	supercont2.3:1335445	exon	1335248	1335719	-	11
PTTG_25372	supercont2.3:1335705	exon	1335248	1335719	-	11
PTTG_25372	supercont2.3:1335714	exon	1335248	1335719	-	11
PTTG_06650	supercont2.3:1657711	exon	1657697	1657833	+	11
PTTG_06650	supercont2.3:1657742	exon	1657697	1657833	+	11
PTTG_06650	supercont2.3:1657765	exon	1657697	1657833	+	11
PTTG_06650	supercont2.3:1657829	exon	1657697	1657833	+	11
PTTG_06650	supercont2.3:1657832	exon	1657697	1657833	+	11
PTTG_06650	supercont2.3:1658103	exon	1658059	1658327	+	11
PTTG_06650	supercont2.3:1658296	exon	1658059	1658327	+	11
PTTG_06650	supercont2.3:1658571	exon	1658552	1658712	+	11
PTTG_06650	supercont2.3:1658599	exon	1658552	1658712	+	11
PTTG_06650	supercont2.3:1658615	exon	1658552	1658712	+	11
PTTG_06650	supercont2.3:1658629	exon	1658552	1658712	+	11
PTTG_06102	supercont2.3:2504737	exon	2504504	2505218	+	11
PTTG_06102	supercont2.3:2504917	exon	2504504	2505218	+	11
PTTG_06102	supercont2.3:2505890	exon	2505791	2507318	+	11
PTTG_06102	supercont2.3:2506426	exon	2505791	2507318	+	11
PTTG_06102	supercont2.3:2506597	exon	2505791	2507318	+	11
PTTG_06102	supercont2.3:2506658	exon	2505791	2507318	+	11
PTTG_06102	supercont2.3:2507007	exon	2505791	2507318	+	11
PTTG_06102	supercont2.3:2507058	exon	2505791	2507318	+	11
PTTG_06102	supercont2.3:2507979	exon	2507384	2508168	+	11
PTTG_06102	supercont2.3:2508746	exon	2508678	2508900	+	11
PTTG_06102	supercont2.3:2508816	exon	2508678	2508900	+	11
PTTG_26688	supercont2.30:150823	exon	150808	151520	+	11
PTTG_26688	supercont2.30:150958	exon	150808	151520	+	11
PTTG_26688	supercont2.30:151068	exon	150808	151520	+	11
PTTG_26688	supercont2.30:151212	exon	150808	151520	+	11
PTTG_26688	supercont2.30:151219	exon	150808	151520	+	11
PTTG_26688	supercont2.30:151426	exon	150808	151520	+	11
PTTG_26688	supercont2.30:151453	exon	150808	151520	+	11
PTTG_26688	supercont2.30:151512	exon	150808	151520	+	11
PTTG_26688	supercont2.30:151817	exon	151587	152553	+	11
PTTG_26688	supercont2.30:151962	exon	151587	152553	+	11
PTTG_26688	supercont2.30:152248	exon	151587	152553	+	11
PTTG_26690	supercont2.30:157862	exon	157789	158323	-	11
PTTG_26690	supercont2.30:157918	exon	157789	158323	-	11
PTTG_26690	supercont2.30:158065	exon	157789	158323	-	11
PTTG_26690	supercont2.30:159131	exon	159068	159556	-	11
PTTG_26690	supercont2.30:159322	exon	159068	159556	-	11
PTTG_26690	supercont2.30:160075	exon	159851	160244	-	11
PTTG_26690	supercont2.30:160078	exon	159851	160244	-	11
PTTG_26690	supercont2.30:160081	exon	159851	160244	-	11
PTTG_26690	supercont2.30:160084	exon	159851	160244	-	11
PTTG_26690	supercont2.30:160087	exon	159851	160244	-	11
PTTG_26690	supercont2.30:160090	exon	159851	160244	-	11
PTTG_26696	supercont2.30:246767	exon	246598	246892	+	11
PTTG_26696	supercont2.30:246788	exon	246598	246892	+	11
PTTG_26696	supercont2.30:246835	exon	246598	246892	+	11
PTTG_26696	supercont2.30:247340	exon	247206	247469	+	11
PTTG_26696	supercont2.30:247590	exon	247571	247837	+	11
PTTG_26696	supercont2.30:247638	exon	247571	247837	+	11
PTTG_26696	supercont2.30:247756	exon	247571	247837	+	11
PTTG_26696	supercont2.30:247816	exon	247571	247837	+	11
PTTG_26696	supercont2.30:247945	exon	247866	248012	+	11
PTTG_26696	supercont2.30:248060	exon	248060	248082	+	11
PTTG_26696	supercont2.30:248080	stop_codon	248080	248082	+	11
PTTG_10020	supercont2.30:372514	exon	372438	372871	-	11
PTTG_10020	supercont2.30:372572	exon	372438	372871	-	11
PTTG_10020	supercont2.30:372594	exon	372438	372871	-	11
PTTG_10020	supercont2.30:372604	exon	372438	372871	-	11
PTTG_10020	supercont2.30:372605	exon	372438	372871	-	11
PTTG_10020	supercont2.30:372998	exon	372954	373103	-	11
PTTG_10020	supercont2.30:373059	exon	372954	373103	-	11
PTTG_10020	supercont2.30:373085	exon	372954	373103	-	11
PTTG_10020	supercont2.30:373207	exon	373200	373314	-	11
PTTG_10020	supercont2.30:373240	exon	373200	373314	-	11
PTTG_10020	supercont2.30:373291	exon	373200	373314	-	11
PTTG_03626	supercont2.30:760264	exon	760212	761407	-	11
PTTG_03626	supercont2.30:760470	exon	760212	761407	-	11
PTTG_03626	supercont2.30:760625	exon	760212	761407	-	11
PTTG_03626	supercont2.30:760675	exon	760212	761407	-	11
PTTG_03626	supercont2.30:760691	exon	760212	761407	-	11
PTTG_03626	supercont2.30:760715	exon	760212	761407	-	11
PTTG_03626	supercont2.30:760723	exon	760212	761407	-	11
PTTG_03626	supercont2.30:760730	exon	760212	761407	-	11
PTTG_03626	supercont2.30:760844	exon	760212	761407	-	11
PTTG_03626	supercont2.30:761021	exon	760212	761407	-	11
PTTG_03626	supercont2.30:761036	exon	760212	761407	-	11
PTTG_26723	supercont2.30:874598	exon	874559	874599	-	11
PTTG_26723	supercont2.30:874801	exon	874673	875879	-	11
PTTG_26723	supercont2.30:874839	exon	874673	875879	-	11
PTTG_26723	supercont2.30:874958	exon	874673	875879	-	11
PTTG_26723	supercont2.30:874963	exon	874673	875879	-	11
PTTG_26723	supercont2.30:874982	exon	874673	875879	-	11
PTTG_26723	supercont2.30:875096	exon	874673	875879	-	11
PTTG_26723	supercont2.30:875122	exon	874673	875879	-	11
PTTG_26723	supercont2.30:875291	exon	874673	875879	-	11
PTTG_26723	supercont2.30:875322	exon	874673	875879	-	11
PTTG_26723	supercont2.30:875505	exon	874673	875879	-	11
PTTG_10782	supercont2.3072:586	exon	331	761	+	11
PTTG_10782	supercont2.3072:724	exon	331	761	+	11
PTTG_10782	supercont2.3072:971	exon	838	1408	+	11
PTTG_10782	supercont2.3072:977	exon	838	1408	+	11
PTTG_10782	supercont2.3072:1047	exon	838	1408	+	11
PTTG_10782	supercont2.3072:1049	exon	838	1408	+	11
PTTG_10782	supercont2.3072:1083	exon	838	1408	+	11
PTTG_10782	supercont2.3072:1085	exon	838	1408	+	11
PTTG_10782	supercont2.3072:1101	exon	838	1408	+	11
PTTG_10782	supercont2.3072:1110	exon	838	1408	+	11
PTTG_10782	supercont2.3072:1205	exon	838	1408	+	11
PTTG_10077	supercont2.308:16935	exon	16811	17041	+	11
PTTG_10077	supercont2.308:16955	exon	16811	17041	+	11
PTTG_10077	supercont2.308:17017	exon	16811	17041	+	11
PTTG_10077	supercont2.308:17032	exon	16811	17041	+	11
PTTG_10077	supercont2.308:17033	exon	16811	17041	+	11
PTTG_10077	supercont2.308:17120	exon	17105	17326	+	11
PTTG_10077	supercont2.308:17163	exon	17105	17326	+	11
PTTG_10077	supercont2.308:17229	exon	17105	17326	+	11
PTTG_10077	supercont2.308:17234	exon	17105	17326	+	11
PTTG_10077	supercont2.308:17311	exon	17105	17326	+	11
PTTG_10077	supercont2.308:17312	exon	17105	17326	+	11
PTTG_30369	supercont2.3172:432	exon	395	434	-	11
PTTG_30369	supercont2.3172:676	exon	505	794	-	11
PTTG_30369	supercont2.3172:702	exon	505	794	-	11
PTTG_30369	supercont2.3172:723	exon	505	794	-	11
PTTG_30369	supercont2.3172:724	exon	505	794	-	11
PTTG_30369	supercont2.3172:977	exon	873	1162	-	11
PTTG_30369	supercont2.3172:1087	exon	873	1162	-	11
PTTG_30369	supercont2.3172:1139	exon	873	1162	-	11
PTTG_30369	supercont2.3172:1281	exon	1260	1416	-	11
PTTG_30369	supercont2.3172:1311	exon	1260	1416	-	11
PTTG_30369	supercont2.3172:1347	exon	1260	1416	-	11
PTTG_30370	supercont2.3181:262	exon	28	1002	+	11
PTTG_30370	supercont2.3181:350	exon	28	1002	+	11
PTTG_30370	supercont2.3181:428	exon	28	1002	+	11
PTTG_30370	supercont2.3181:467	exon	28	1002	+	11
PTTG_30370	supercont2.3181:499	exon	28	1002	+	11
PTTG_30370	supercont2.3181:502	exon	28	1002	+	11
PTTG_30370	supercont2.3181:559	exon	28	1002	+	11
PTTG_30370	supercont2.3181:598	exon	28	1002	+	11
PTTG_30370	supercont2.3181:743	exon	28	1002	+	11
PTTG_30370	supercont2.3181:891	exon	28	1002	+	11
PTTG_30370	supercont2.3181:976	exon	28	1002	+	11
PTTG_26766	supercont2.32:444858	exon	444857	445659	+	11
PTTG_26766	supercont2.32:444987	exon	444857	445659	+	11
PTTG_26766	supercont2.32:445108	exon	444857	445659	+	11
PTTG_26766	supercont2.32:445765	exon	445738	445780	+	11
PTTG_26766	supercont2.32:445883	exon	445868	446142	+	11
PTTG_26766	supercont2.32:446111	exon	445868	446142	+	11
PTTG_26766	supercont2.32:446121	exon	445868	446142	+	11
PTTG_26766	supercont2.32:446123	exon	445868	446142	+	11
PTTG_26766	supercont2.32:446126	exon	445868	446142	+	11
PTTG_26766	supercont2.32:446129	exon	445868	446142	+	11
PTTG_26766	supercont2.32:446457	exon	446218	446580	+	11
PTTG_03845	supercont2.32:624421	exon	624342	624878	-	11
PTTG_03845	supercont2.32:624457	exon	624342	624878	-	11
PTTG_03845	supercont2.32:624497	exon	624342	624878	-	11
PTTG_03845	supercont2.32:624542	exon	624342	624878	-	11
PTTG_03845	supercont2.32:624548	exon	624342	624878	-	11
PTTG_03845	supercont2.32:624574	exon	624342	624878	-	11
PTTG_03845	supercont2.32:624581	exon	624342	624878	-	11
PTTG_03845	supercont2.32:624599	exon	624342	624878	-	11
PTTG_03845	supercont2.32:624814	exon	624342	624878	-	11
PTTG_03845	supercont2.32:624832	exon	624342	624878	-	11
PTTG_03845	supercont2.32:624844	exon	624342	624878	-	11
PTTG_26770	supercont2.32:639333	exon	639309	639460	+	11
PTTG_26770	supercont2.32:639344	exon	639309	639460	+	11
PTTG_26770	supercont2.32:639379	exon	639309	639460	+	11
PTTG_26770	supercont2.32:639422	exon	639309	639460	+	11
PTTG_26770	supercont2.32:639693	exon	639543	640035	+	11
PTTG_26770	supercont2.32:639738	exon	639543	640035	+	11
PTTG_26770	supercont2.32:639779	exon	639543	640035	+	11
PTTG_26770	supercont2.32:639795	exon	639543	640035	+	11
PTTG_26770	supercont2.32:639812	exon	639543	640035	+	11
PTTG_26770	supercont2.32:639813	exon	639543	640035	+	11
PTTG_26770	supercont2.32:640006	exon	639543	640035	+	11
PTTG_10704	supercont2.323:11367	exon	11318	11942	-	11
PTTG_10704	supercont2.323:11401	exon	11318	11942	-	11
PTTG_10704	supercont2.323:11426	exon	11318	11942	-	11
PTTG_10704	supercont2.323:11433	exon	11318	11942	-	11
PTTG_10704	supercont2.323:12044	exon	12013	12186	-	11
PTTG_10704	supercont2.323:12155	exon	12013	12186	-	11
PTTG_10704	supercont2.323:12310	exon	12261	12772	-	11
PTTG_10704	supercont2.323:12540	exon	12261	12772	-	11
PTTG_10704	supercont2.323:12678	exon	12261	12772	-	11
PTTG_10704	supercont2.323:12679	exon	12261	12772	-	11
PTTG_10704	supercont2.323:12682	exon	12261	12772	-	11
PTTG_09788	supercont2.324:5542	exon	5514	6090	-	11
PTTG_09788	supercont2.324:5615	exon	5514	6090	-	11
PTTG_09788	supercont2.324:5618	exon	5514	6090	-	11
PTTG_09788	supercont2.324:5678	exon	5514	6090	-	11
PTTG_09788	supercont2.324:5828	exon	5514	6090	-	11
PTTG_09788	supercont2.324:5847	exon	5514	6090	-	11
PTTG_09788	supercont2.324:5970	exon	5514	6090	-	11
PTTG_09788	supercont2.324:5979	exon	5514	6090	-	11
PTTG_09788	supercont2.324:6063	exon	5514	6090	-	11
PTTG_09788	supercont2.324:6148	exon	6117	6157	-	11
PTTG_09788	supercont2.324:6248	exon	6225	6254	-	11
PTTG_29343	supercont2.326:7716	exon	7712	7848	-	11
PTTG_29343	supercont2.326:7757	exon	7712	7848	-	11
PTTG_29343	supercont2.326:7758	exon	7712	7848	-	11
PTTG_29343	supercont2.326:7762	exon	7712	7848	-	11
PTTG_29343	supercont2.326:7770	exon	7712	7848	-	11
PTTG_29343	supercont2.326:7784	exon	7712	7848	-	11
PTTG_29343	supercont2.326:7820	exon	7712	7848	-	11
PTTG_29343	supercont2.326:7821	exon	7712	7848	-	11
PTTG_29343	supercont2.326:7826	exon	7712	7848	-	11
PTTG_29343	supercont2.326:7843	exon	7712	7848	-	11
PTTG_29343	supercont2.326:8111	exon	8070	8135	-	11
PTTG_08474	supercont2.329:11026	exon	11000	11203	-	11
PTTG_08474	supercont2.329:11027	exon	11000	11203	-	11
PTTG_08474	supercont2.329:11049	exon	11000	11203	-	11
PTTG_08474	supercont2.329:11052	exon	11000	11203	-	11
PTTG_08474	supercont2.329:11065	exon	11000	11203	-	11
PTTG_08474	supercont2.329:11103	exon	11000	11203	-	11
PTTG_08474	supercont2.329:11132	exon	11000	11203	-	11
PTTG_08474	supercont2.329:11137	exon	11000	11203	-	11
PTTG_08474	supercont2.329:11142	exon	11000	11203	-	11
PTTG_08474	supercont2.329:11165	exon	11000	11203	-	11
PTTG_08474	supercont2.329:11171	exon	11000	11203	-	11
PTTG_26790	supercont2.33:568588	exon	568312	568709	+	11
PTTG_26790	supercont2.33:568591	exon	568312	568709	+	11
PTTG_26790	supercont2.33:568594	exon	568312	568709	+	11
PTTG_26790	supercont2.33:569426	exon	569307	569738	+	11
PTTG_26790	supercont2.33:569531	exon	569307	569738	+	11
PTTG_26790	supercont2.33:569644	exon	569307	569738	+	11
PTTG_26790	supercont2.33:569653	exon	569307	569738	+	11
PTTG_26790	supercont2.33:570221	exon	570080	570258	+	11
PTTG_26790	supercont2.33:570785	exon	570350	571050	+	11
PTTG_26790	supercont2.33:570813	exon	570350	571050	+	11
PTTG_26790	supercont2.33:571043	exon	570350	571050	+	11
PTTG_30388	supercont2.3315:381	exon	296	909	-	11
PTTG_30388	supercont2.3315:583	exon	296	909	-	11
PTTG_30388	supercont2.3315:605	exon	296	909	-	11
PTTG_30388	supercont2.3315:688	exon	296	909	-	11
PTTG_30388	supercont2.3315:692	exon	296	909	-	11
PTTG_30388	supercont2.3315:752	exon	296	909	-	11
PTTG_30388	supercont2.3315:875	exon	296	909	-	11
PTTG_30388	supercont2.3315:1019	exon	988	1086	-	11
PTTG_30388	supercont2.3315:1024	exon	988	1086	-	11
PTTG_30388	supercont2.3315:1025	exon	988	1086	-	11
PTTG_30388	supercont2.3315:1078	exon	988	1086	-	11
PTTG_02265	supercont2.332:6282	exon	6185	7180	-	11
PTTG_02265	supercont2.332:6293	exon	6185	7180	-	11
PTTG_02265	supercont2.332:6326	exon	6185	7180	-	11
PTTG_02265	supercont2.332:6328	exon	6185	7180	-	11
PTTG_02265	supercont2.332:6329	exon	6185	7180	-	11
PTTG_02265	supercont2.332:6330	exon	6185	7180	-	11
PTTG_02265	supercont2.332:6365	exon	6185	7180	-	11
PTTG_02265	supercont2.332:6411	exon	6185	7180	-	11
PTTG_02265	supercont2.332:6887	exon	6185	7180	-	11
PTTG_02265	supercont2.332:7014	exon	6185	7180	-	11
PTTG_02265	supercont2.332:7015	exon	6185	7180	-	11
PTTG_26807	supercont2.34:55718	exon	55704	55916	-	11
PTTG_26807	supercont2.34:55744	exon	55704	55916	-	11
PTTG_26807	supercont2.34:55779	exon	55704	55916	-	11
PTTG_26807	supercont2.34:55781	exon	55704	55916	-	11
PTTG_26807	supercont2.34:55829	exon	55704	55916	-	11
PTTG_26807	supercont2.34:55850	exon	55704	55916	-	11
PTTG_26807	supercont2.34:55877	exon	55704	55916	-	11
PTTG_26807	supercont2.34:55889	exon	55704	55916	-	11
PTTG_26807	supercont2.34:55912	exon	55704	55916	-	11
PTTG_26807	supercont2.34:56045	exon	55981	56091	-	11
PTTG_26807	supercont2.34:56059	exon	55981	56091	-	11
PTTG_06941	supercont2.34:459315	exon	459234	459467	-	11
PTTG_06941	supercont2.34:459638	exon	459536	459678	-	11
PTTG_06941	supercont2.34:459664	exon	459536	459678	-	11
PTTG_06941	supercont2.34:459788	exon	459750	460003	-	11
PTTG_06941	supercont2.34:459964	exon	459750	460003	-	11
PTTG_06941	supercont2.34:459966	exon	459750	460003	-	11
PTTG_06941	supercont2.34:459981	exon	459750	460003	-	11
PTTG_06941	supercont2.34:460174	exon	460073	460597	-	11
PTTG_06941	supercont2.34:460374	exon	460073	460597	-	11
PTTG_06941	supercont2.34:460375	exon	460073	460597	-	11
PTTG_06941	supercont2.34:460951	exon	460856	461006	-	11
PTTG_06957	supercont2.34:587890	exon	587699	588536	-	11
PTTG_06957	supercont2.34:587900	exon	587699	588536	-	11
PTTG_06957	supercont2.34:588233	exon	587699	588536	-	11
PTTG_06957	supercont2.34:588257	exon	587699	588536	-	11
PTTG_06957	supercont2.34:588366	exon	587699	588536	-	11
PTTG_06957	supercont2.34:588420	exon	587699	588536	-	11
PTTG_06957	supercont2.34:588423	exon	587699	588536	-	11
PTTG_06957	supercont2.34:588649	exon	588595	588791	-	11
PTTG_06957	supercont2.34:588673	exon	588595	588791	-	11
PTTG_06957	supercont2.34:588724	exon	588595	588791	-	11
PTTG_06957	supercont2.34:588761	exon	588595	588791	-	11
PTTG_06704	supercont2.344:10019	exon	10000	10354	+	11
PTTG_06704	supercont2.344:10032	exon	10000	10354	+	11
PTTG_06704	supercont2.344:10045	exon	10000	10354	+	11
PTTG_06704	supercont2.344:10090	exon	10000	10354	+	11
PTTG_06704	supercont2.344:10316	exon	10000	10354	+	11
PTTG_06704	supercont2.344:10628	exon	10590	10828	+	11
PTTG_06704	supercont2.344:10695	exon	10590	10828	+	11
PTTG_06704	supercont2.344:11540	exon	11365	11914	+	11
PTTG_06704	supercont2.344:11780	exon	11365	11914	+	11
PTTG_06704	supercont2.344:12675	exon	12529	13041	+	11
PTTG_06704	supercont2.344:12963	exon	12529	13041	+	11
PTTG_00776	supercont2.35:438151	exon	437626	438329	+	11
PTTG_00776	supercont2.35:438441	exon	438425	438733	+	11
PTTG_00776	supercont2.35:438444	exon	438425	438733	+	11
PTTG_00776	supercont2.35:438447	exon	438425	438733	+	11
PTTG_00776	supercont2.35:438459	exon	438425	438733	+	11
PTTG_00776	supercont2.35:438537	exon	438425	438733	+	11
PTTG_00776	supercont2.35:438540	exon	438425	438733	+	11
PTTG_00776	supercont2.35:438561	exon	438425	438733	+	11
PTTG_00776	supercont2.35:438576	exon	438425	438733	+	11
PTTG_00776	supercont2.35:438675	exon	438425	438733	+	11
PTTG_00776	supercont2.35:438696	exon	438425	438733	+	11
PTTG_26898	supercont2.37:48708	exon	48567	49146	-	11
PTTG_26898	supercont2.37:48742	exon	48567	49146	-	11
PTTG_26898	supercont2.37:49549	exon	49514	51070	-	11
PTTG_26898	supercont2.37:49620	exon	49514	51070	-	11
PTTG_26898	supercont2.37:49623	exon	49514	51070	-	11
PTTG_26898	supercont2.37:49835	exon	49514	51070	-	11
PTTG_26898	supercont2.37:50111	exon	49514	51070	-	11
PTTG_26898	supercont2.37:50350	exon	49514	51070	-	11
PTTG_26898	supercont2.37:50370	exon	49514	51070	-	11
PTTG_26898	supercont2.37:50371	exon	49514	51070	-	11
PTTG_26898	supercont2.37:50511	exon	49514	51070	-	11
PTTG_09605	supercont2.37:95771	exon	95657	96174	-	11
PTTG_09605	supercont2.37:95774	exon	95657	96174	-	11
PTTG_09605	supercont2.37:95820	exon	95657	96174	-	11
PTTG_09605	supercont2.37:95877	exon	95657	96174	-	11
PTTG_09605	supercont2.37:95930	exon	95657	96174	-	11
PTTG_09605	supercont2.37:95959	exon	95657	96174	-	11
PTTG_09605	supercont2.37:96307	exon	96290	96359	-	11
PTTG_09605	supercont2.37:97565	exon	97410	97600	-	11
PTTG_09605	supercont2.37:97578	exon	97410	97600	-	11
PTTG_09605	supercont2.37:97920	exon	97832	97987	-	11
PTTG_09605	supercont2.37:100261	exon	100113	100442	-	11
PTTG_05747	supercont2.38:10447	exon	10418	10598	+	11
PTTG_05747	supercont2.38:11598	exon	11125	11859	+	11
PTTG_05747	supercont2.38:12373	exon	12351	12486	+	11
PTTG_05747	supercont2.38:14179	exon	13380	14512	+	11
PTTG_05747	supercont2.38:14212	exon	13380	14512	+	11
PTTG_05747	supercont2.38:14267	exon	13380	14512	+	11
PTTG_05747	supercont2.38:14269	exon	13380	14512	+	11
PTTG_05747	supercont2.38:14368	exon	13380	14512	+	11
PTTG_05747	supercont2.38:14457	exon	13380	14512	+	11
PTTG_05747	supercont2.38:14477	exon	13380	14512	+	11
PTTG_05747	supercont2.38:14502	exon	13380	14512	+	11
PTTG_26945	supercont2.38:687964	exon	687895	688392	+	11
PTTG_26945	supercont2.38:688247	exon	687895	688392	+	11
PTTG_26945	supercont2.38:688716	exon	688473	689273	+	11
PTTG_26945	supercont2.38:688918	exon	688473	689273	+	11
PTTG_26945	supercont2.38:689170	exon	688473	689273	+	11
PTTG_26945	supercont2.38:689171	exon	688473	689273	+	11
PTTG_26945	supercont2.38:689215	exon	688473	689273	+	11
PTTG_26945	supercont2.38:690308	exon	689532	692000	+	11
PTTG_26945	supercont2.38:690729	exon	689532	692000	+	11
PTTG_26945	supercont2.38:690911	exon	689532	692000	+	11
PTTG_26945	supercont2.38:691600	exon	689532	692000	+	11
PTTG_02208	supercont2.39:131796	exon	131619	132688	-	11
PTTG_02208	supercont2.39:132113	exon	131619	132688	-	11
PTTG_02208	supercont2.39:135204	exon	134539	135593	-	11
PTTG_02208	supercont2.39:135223	exon	134539	135593	-	11
PTTG_02208	supercont2.39:135968	exon	135660	137438	-	11
PTTG_02208	supercont2.39:136186	exon	135660	137438	-	11
PTTG_02208	supercont2.39:136685	exon	135660	137438	-	11
PTTG_02208	supercont2.39:136741	exon	135660	137438	-	11
PTTG_02208	supercont2.39:137260	exon	135660	137438	-	11
PTTG_02208	supercont2.39:137571	exon	137519	137901	-	11
PTTG_02208	supercont2.39:137760	exon	137519	137901	-	11
PTTG_26960	supercont2.39:203721	exon	203595	204154	+	11
PTTG_26960	supercont2.39:203734	exon	203595	204154	+	11
PTTG_26960	supercont2.39:203886	exon	203595	204154	+	11
PTTG_26960	supercont2.39:203922	exon	203595	204154	+	11
PTTG_26960	supercont2.39:204232	exon	204230	205562	+	11
PTTG_26960	supercont2.39:204287	exon	204230	205562	+	11
PTTG_26960	supercont2.39:204300	exon	204230	205562	+	11
PTTG_26960	supercont2.39:204527	exon	204230	205562	+	11
PTTG_26960	supercont2.39:205309	exon	204230	205562	+	11
PTTG_26960	supercont2.39:205446	exon	204230	205562	+	11
PTTG_26960	supercont2.39:205496	exon	204230	205562	+	11
PTTG_26961	supercont2.39:217534	start_codon	217532	217534	+	11
PTTG_26961	supercont2.39:217566	exon	217532	217805	+	11
PTTG_26961	supercont2.39:217587	exon	217532	217805	+	11
PTTG_26961	supercont2.39:217659	exon	217532	217805	+	11
PTTG_26961	supercont2.39:217902	exon	217894	217983	+	11
PTTG_26961	supercont2.39:217906	exon	217894	217983	+	11
PTTG_26961	supercont2.39:218104	exon	218090	218577	+	11
PTTG_26961	supercont2.39:218251	exon	218090	218577	+	11
PTTG_26961	supercont2.39:218311	exon	218090	218577	+	11
PTTG_26961	supercont2.39:218370	exon	218090	218577	+	11
PTTG_26961	supercont2.39:218447	exon	218090	218577	+	11
PTTG_03023	supercont2.39:675186	exon	674870	675322	+	11
PTTG_03023	supercont2.39:675258	exon	674870	675322	+	11
PTTG_03023	supercont2.39:675261	exon	674870	675322	+	11
PTTG_03023	supercont2.39:675505	exon	675380	675610	+	11
PTTG_03023	supercont2.39:675756	exon	675680	676200	+	11
PTTG_03023	supercont2.39:675921	exon	675680	676200	+	11
PTTG_03023	supercont2.39:675939	exon	675680	676200	+	11
PTTG_03023	supercont2.39:676833	exon	676321	677528	+	11
PTTG_03023	supercont2.39:677142	exon	676321	677528	+	11
PTTG_03023	supercont2.39:677183	exon	676321	677528	+	11
PTTG_03023	supercont2.39:677424	exon	676321	677528	+	11
PTTG_02466	supercont2.4:171339	exon	171337	171769	-	11
PTTG_02466	supercont2.4:171342	exon	171337	171769	-	11
PTTG_02466	supercont2.4:171388	exon	171337	171769	-	11
PTTG_02466	supercont2.4:171390	exon	171337	171769	-	11
PTTG_02466	supercont2.4:171653	exon	171337	171769	-	11
PTTG_02466	supercont2.4:172401	exon	172189	172486	-	11
PTTG_02466	supercont2.4:172784	exon	172589	173459	-	11
PTTG_02466	supercont2.4:173685	exon	173660	173718	-	11
PTTG_02466	supercont2.4:174457	exon	174415	174525	-	11
PTTG_02466	supercont2.4:175584	exon	175559	175609	-	11
PTTG_02466	supercont2.4:175745	exon	175691	176065	-	11
PTTG_25447	supercont2.4:847628	exon	847458	847977	-	11
PTTG_25447	supercont2.4:848268	exon	848239	848698	-	11
PTTG_25447	supercont2.4:848829	exon	848777	849109	-	11
PTTG_25447	supercont2.4:848995	exon	848777	849109	-	11
PTTG_25447	supercont2.4:849213	exon	849187	849531	-	11
PTTG_25447	supercont2.4:849248	exon	849187	849531	-	11
PTTG_25447	supercont2.4:849503	exon	849187	849531	-	11
PTTG_25447	supercont2.4:849667	exon	849606	849884	-	11
PTTG_25447	supercont2.4:849746	exon	849606	849884	-	11
PTTG_25447	supercont2.4:849756	exon	849606	849884	-	11
PTTG_25447	supercont2.4:849801	exon	849606	849884	-	11
PTTG_09435	supercont2.4:1409541	exon	1409473	1411041	-	11
PTTG_09435	supercont2.4:1409542	exon	1409473	1411041	-	11
PTTG_09435	supercont2.4:1409577	exon	1409473	1411041	-	11
PTTG_09435	supercont2.4:1409682	exon	1409473	1411041	-	11
PTTG_09435	supercont2.4:1409686	exon	1409473	1411041	-	11
PTTG_09435	supercont2.4:1409698	exon	1409473	1411041	-	11
PTTG_09435	supercont2.4:1409736	exon	1409473	1411041	-	11
PTTG_09435	supercont2.4:1410705	exon	1409473	1411041	-	11
PTTG_09435	supercont2.4:1412149	exon	1411922	1412228	-	11
PTTG_09435	supercont2.4:1412422	exon	1412311	1412487	-	11
PTTG_09435	supercont2.4:1412471	exon	1412311	1412487	-	11
PTTG_06852	supercont2.4:2055890	exon	2055708	2056029	+	11
PTTG_06852	supercont2.4:2056006	exon	2055708	2056029	+	11
PTTG_06852	supercont2.4:2056028	exon	2055708	2056029	+	11
PTTG_06852	supercont2.4:2056337	exon	2056269	2056526	+	11
PTTG_06852	supercont2.4:2056490	exon	2056269	2056526	+	11
PTTG_06852	supercont2.4:2056526	exon	2056269	2056526	+	11
PTTG_06852	supercont2.4:2056616	exon	2056608	2056908	+	11
PTTG_06852	supercont2.4:2056710	exon	2056608	2056908	+	11
PTTG_06852	supercont2.4:2056853	exon	2056608	2056908	+	11
PTTG_06852	supercont2.4:2057038	exon	2056974	2057194	+	11
PTTG_06852	supercont2.4:2057300	exon	2057268	2057378	+	11
PTTG_27001	supercont2.40:626024	exon	626023	626356	-	11
PTTG_27001	supercont2.40:626027	exon	626023	626356	-	11
PTTG_27001	supercont2.40:626103	exon	626023	626356	-	11
PTTG_27001	supercont2.40:626104	exon	626023	626356	-	11
PTTG_27001	supercont2.40:626180	exon	626023	626356	-	11
PTTG_27001	supercont2.40:626340	exon	626023	626356	-	11
PTTG_27001	supercont2.40:627712	exon	627711	627756	-	11
[truncated: 45,608 more rows]

## Sheet: gene10moreNSY
Additional file 2: Genes with more than 10 NSY SNPs in at least one of the 20 isolates derived from raw and normalised counts
Table 2: Genes with more than 10 NSY SNPs from raw counts
		No Gain of Virulence for LR20										Gain of Virulence for LR20
	Mutant Pair -->	1	2	6	7	9	10	11	12	13	14	1	2	6	7	9	10	11	12	13	14
GeneLocus	Description	760285	790197	730003	60-L-2	630550	750299	740408	700575	900084	89-L-1	630846	670028	66-L-3	64-L-3	BCL75	700201	740606	QWRI	900273	890155
PTTG_26676	hypothetical protein	42	43	40	40	41	43	41	40	62	64	41	40	42	41	41	44	43	41	65	43
PTTG_08683	hypothetical protein	15	18	17	10	16	22	19	9	57	57	15	17	20	24	21	18	16	23	50	11
PTTG_10383	hypothetical protein	50	52	50	44	52	51	52	51	49	53	53	54	54	44	50	53	49	54	55	52
PTTG_08045	hypothetical protein	34	40	30	32	36	36	34	35	50	51	41	35	36	41	37	39	39	37	50	37
PTTG_25895	hypothetical protein	42	49	48	3	48	42	49	46	43	45	47	45	44	2	44	47	49	44	45	43
PTTG_28821	hypothetical protein	45	46	46	37	46	46	44	46	26	25	45	43	45	37	46	43	46	43	25	46
PTTG_29532	hypothetical protein	42	43	40	37	41	43	41	41	45	43	41	40	39	35	44	42	39	42	43	39
PTTG_29019	hypothetical protein	39	38	37	35	37	38	39	36	42	45	38	37	39	36	39	36	40	37	42	35
PTTG_04936	hypothetical protein	31	32	32	19	32	30	32	31	37	42	32	32	31	19	32	32	32	32	36	31
PTTG_25342	hypothetical protein	32	38	36	35	35	36	35	36	36	37	35	35	38	40	35	34	39	37	39	37
PTTG_25433	hypothetical protein	31	31	25	19	29	31	32	31	38	40	29	31	29	19	31	32	32	32	34	29
PTTG_11820	hypothetical protein	38	36	37	29	37	37	37	38	39	37	37	37	38	30	38	37	38	37	38	38
PTTG_27099	hypothetical protein	32	34	35	24	35	35	34	39	32	33	35	35	35	24	34	37	35	35	33	35
PTTG_27056	hypothetical protein	34	37	35	37	36	32	37	33	38	33	30	32	31	31	32	35	34	32	34	35
PTTG_00643	hypothetical protein	32	31	34	36	34	34	34	36	31	31	34	32	32	33	34	33	33	33	30	35
PTTG_25174	hypothetical protein	33	28	31	1	25	33	32	22	23	24	29	29	36	0	29	31	32	28	22	25
PTTG_27259	hypothetical protein	30	30	28	30	29	29	30	30	34	34	31	32	30	30	29	32	30	33	34	33
PTTG_25996	hypothetical protein	33	33	33	1	33	33	33	33	33	33	33	33	34	1	33	33	33	33	33	33
PTTG_30216	hypothetical protein	28	30	27	25	30	26	28	16	10	10	33	28	33	33	33	32	27	20	10	27
PTTG_27434	hypothetical protein	30	31	31	31	31	31	32	31	29	29	31	31	31	31	31	31	31	31	29	31
PTTG_26736	hypothetical protein	31	31	31	31	31	31	31	32	25	25	31	30	31	31	31	31	31	32	25	32
PTTG_28369	hypothetical protein	26	24	31	24	26	30	28	28	32	27	29	27	29	20	28	32	29	30	29	30
PTTG_08633	hypothetical protein	26	28	27	22	24	26	25	32	23	24	29	28	26	29	26	29	28	27	23	29
PTTG_28240	hypothetical protein	24	24	24	24	24	24	25	24	30	32	24	24	24	24	24	24	24	24	29	24
PTTG_28901	hypothetical protein	29	29	31	31	29	31	31	30	24	24	29	29	29	31	29	29	31	29	24	30
PTTG_30146	hypothetical protein	29	28	27	25	24	27	26	23	20	21	27	28	27	31	27	26	26	26	23	28
PTTG_30103	hypothetical protein	23	31	22	24	24	25	25	27	23	27	25	22	24	26	23	23	18	25	27	24
PTTG_06027	hypothetical protein	27	28	28	28	28	28	28	28	30	30	28	28	28	26	28	28	28	28	30	28
PTTG_29339	hypothetical protein	29	30	30	20	30	30	29	29	24	23	30	29	30	20	30	30	30	29	23	30
PTTG_28049	hypothetical protein	26	27	30	28	26	26	27	26	28	29	28	27	25	27	28	28	28	27	26	27
PTTG_25184	hypothetical protein	23	25	23	24	25	22	23	24	30	27	23	24	23	23	24	24	22	22	27	21
PTTG_00709	hypothetical protein	20	26	28	17	24	22	18	20	17	15	27	28	26	28	30	23	23	24	18	15
PTTG_27879	hypothetical protein	17	18	18	18	18	18	18	18	30	30	19	18	18	18	18	18	18	18	30	18
PTTG_29337	hypothetical protein	16	14	16	16	14	13	16	16	25	30	14	14	16	14	13	16	16	14	30	14
PTTG_27282	hypothetical protein	27	27	26	27	26	27	25	26	29	29	26	26	26	27	26	26	25	26	29	25
PTTG_04700	hypothetical protein	26	27	27	27	27	23	27	23	28	29	27	22	26	27	25	26	25	27	29	22
PTTG_30122	hypothetical protein	26	27	27	26	27	27	28	27	18	23	27	26	18	27	27	27	28	29	24	26
PTTG_27669	hypothetical protein	21	23	23	23	23	23	21	23	27	29	23	23	23	24	23	24	26	24	27	23
PTTG_05320	hypothetical protein	27	25	22	27	24	22	23	23	20	20	24	23	23	29	25	23	23	25	18	22
PTTG_26678	hypothetical protein	12	11	13	11	12	13	13	14	25	28	15	15	13	13	13	12	15	13	29	15
PTTG_08243	hypothetical protein	23	23	23	18	24	23	27	22	19	22	26	22	28	19	22	25	24	22	25	21
PTTG_05478	hypothetical protein	15	16	16	5	16	16	16	16	28	28	16	17	16	5	16	16	16	15	28	16
PTTG_02292	hypothetical protein	3	3	4	4	4	4	4	3	22	28	3	3	3	4	4	3	4	3	14	3
PTTG_30178	hypothetical protein	27	23	26	22	27	25	27	27	27	27	27	25	26	25	27	25	27	27	26	27
PTTG_27867	hypothetical protein	24	24	24	15	25	24	24	23	27	27	24	24	24	14	24	24	24	25	27	24
PTTG_27034	hypothetical protein	10	10	10	5	10	10	10	10	27	27	10	10	10	1	10	10	10	10	23	10
PTTG_11141	hypothetical protein	25	25	25	25	24	22	23	21	22	24	25	25	23	24	25	25	23	26	25	26
PTTG_30098	hypothetical protein	24	22	23	19	23	25	23	23	20	20	25	26	24	20	25	24	20	24	22	22
PTTG_29279	hypothetical protein	21	19	22	26	24	22	22	22	22	22	20	21	25	24	22	21	20	24	23	22
PTTG_05485	hypothetical protein	26	26	26	19	26	26	26	26	3	3	26	26	26	19	26	26	26	26	3	26
PTTG_11959	hypothetical protein	18	20	19	19	19	19	19	19	26	26	19	20	19	19	18	19	19	18	26	20
PTTG_07292	hypothetical protein	15	14	17	3	15	16	16	15	26	26	15	16	15	3	17	14	15	16	25	15
PTTG_06813	hypothetical protein	22	21	23	22	23	21	23	23	25	22	24	22	23	20	22	23	23	20	23	22
PTTG_04965	hypothetical protein	22	21	20	21	21	20	21	21	25	25	20	21	21	21	21	21	19	22	25	21
PTTG_25801	hypothetical protein	21	20	19	18	22	22	22	23	24	25	20	18	21	20	19	22	20	20	23	19
PTTG_25893	hypothetical protein	21	21	21	2	19	21	20	20	20	19	21	21	21	2	21	20	20	21	25	21
PTTG_12083	hypothetical protein	21	18	20	1	20	22	18	18	23	25	20	18	21	0	20	21	19	19	23	21
PTTG_30642	hypothetical protein	13	19	16	15	20	17	16	14	21	25	20	13	20	11	21	20	15	17	23	18
PTTG_03953	hypothetical protein	13	14	14	14	14	11	14	11	22	25	14	14	11	14	14	14	14	13	23	6
PTTG_27250	hypothetical protein	21	23	21	24	22	24	22	23	20	19	22	22	22	23	23	22	23	21	21	23
PTTG_28897	hypothetical protein	24	21	21	23	21	21	21	21	22	22	21	22	21	22	24	23	21	20	21	22
PTTG_06188	hypothetical protein	19	20	22	22	21	20	18	19	24	22	20	22	20	24	22	23	18	21	20	21
PTTG_26869	hypothetical protein	21	23	22	21	21	21	21	21	14	15	23	21	22	24	21	22	22	19	16	21
PTTG_26304	hypothetical protein	17	19	19	14	24	21	20	21	20	18	20	23	18	18	22	20	19	21	21	21
PTTG_28733	hypothetical protein	15	18	17	18	18	18	17	19	22	24	18	18	19	18	18	19	18	17	21	18
PTTG_28037	hypothetical protein	18	18	18	18	18	19	18	18	20	20	18	18	18	17	18	18	17	18	24	18
PTTG_26642	hypothetical protein	15	17	21	13	19	20	17	19	19	22	19	17	17	16	16	17	15	18	24	18
PTTG_26958	hypothetical protein	15	16	16	12	16	16	16	16	20	23	15	16	16	12	16	16	15	16	24	16
PTTG_06211	hypothetical protein	11	12	12	2	12	11	11	11	21	22	12	11	11	2	12	11	12	12	24	12
PTTG_10466	hypothetical protein	5	5	5	5	5	5	5	5	23	24	5	5	5	5	5	5	5	5	24	5
PTTG_28489	hypothetical protein	22	22	22	19	22	22	22	22	22	22	22	22	22	19	21	22	20	23	22	22
PTTG_30136	hypothetical protein	19	23	22	21	20	20	23	22	21	21	20	20	22	21	22	21	22	20	19	21
PTTG_26651	hypothetical protein	21	21	20	17	21	21	21	21	18	21	21	21	19	20	21	21	21	22	23	20
PTTG_09226	hypothetical protein	20	21	17	14	21	22	18	22	20	19	21	19	20	14	20	23	20	20	20	22
PTTG_29396	hypothetical protein	21	21	17	7	21	21	21	21	20	20	21	21	21	7	21	21	23	21	20	22
PTTG_12087	hypothetical protein	21	20	18	3	21	19	22	22	21	18	23	23	19	3	20	23	20	19	19	21
PTTG_30440	hypothetical protein	15	18	19	16	17	16	17	16	14	12	23	21	20	19	20	20	21	18	13	20
PTTG_07766	hypothetical protein	15	20	19	15	18	15	19	22	9	17	23	19	18	15	17	23	20	15	14	19
PTTG_06542	hypothetical protein	13	11	12	20	12	20	18	14	23	21	14	19	12	23	13	16	17	15	19	12
PTTG_29713	hypothetical protein	17	14	12	13	14	14	14	15	19	22	13	16	14	14	13	14	13	15	23	14
PTTG_26862	hypothetical protein	13	16	14	7	14	14	14	14	23	23	14	14	14	7	14	14	14	14	23	14
PTTG_11992	hypothetical protein	20	22	21	20	20	22	22	22	22	19	21	21	22	20	21	22	22	17	22	19
PTTG_08048	hypothetical protein	17	21	21	20	21	20	21	21	21	22	20	22	21	21	21	21	21	21	22	19
PTTG_29996	hypothetical protein	19	19	22	22	19	20	21	22	17	22	20	22	20	22	22	22	21	18	16	22
PTTG_06706	hypothetical protein	19	20	19	20	21	19	19	19	18	18	20	20	18	20	18	21	21	21	19	22
PTTG_25616	hypothetical protein	18	22	21	19	17	20	22	18	19	18	18	19	20	20	16	20	20	19	20	21
PTTG_29712	hypothetical protein	18	20	22	16	21	22	18	21	15	16	21	22	18	18	21	19	20	19	14	21
PTTG_09757	hypothetical protein	18	18	18	18	18	18	18	18	22	22	18	18	18	18	18	19	18	18	22	19
PTTG_12619	hypothetical protein	19	19	20	14	14	22	17	19	17	15	17	21	17	17	19	21	17	21	14	17
PTTG_29409	hypothetical protein	17	18	18	13	16	17	17	16	18	22	19	17	19	13	18	19	18	13	18	17
PTTG_25336	hypothetical protein	18	14	16	16	15	19	20	14	22	16	14	15	16	15	18	15	17	16	22	22
PTTG_06473	hypothetical protein	16	16	16	16	16	17	16	17	20	22	17	16	17	16	16	17	16	16	19	16
PTTG_25554	hypothetical protein	18	18	18	16	18	18	17	17	10	10	18	18	17	17	22	16	18	22	11	18
PTTG_25115	hypothetical protein	18	13	17	10	15	17	19	18	20	22	18	19	18	8	16	13	18	16	16	19
PTTG_29695	hypothetical protein	13	14	16	19	17	17	14	10	19	19	13	17	15	20	12	15	19	17	18	22
PTTG_30133	hypothetical protein	13	16	16	15	16	15	18	12	21	22	15	13	16	16	14	15	15	15	22	19
PTTG_09531	hypothetical protein	15	15	15	8	15	15	15	15	22	21	15	15	15	7	15	15	15	15	22	15
PTTG_29637	hypothetical protein	15	15	14	16	16	13	15	14	14	14	12	15	15	22	11	15	15	18	14	13
PTTG_27496	hypothetical protein	8	8	8	6	9	11	8	7	21	21	8	7	8	8	8	8	8	8	22	8
PTTG_25101	hypothetical protein	6	6	7	0	5	7	5	6	22	22	7	6	7	0	6	7	7	6	22	6
PTTG_26343	hypothetical protein	21	21	21	21	21	21	21	21	20	20	21	21	21	21	21	21	21	21	20	21
PTTG_29993	hypothetical protein	21	21	21	19	21	21	21	19	20	20	21	21	21	19	21	21	21	21	20	21
PTTG_00712	hypothetical protein	20	19	18	17	19	17	19	19	20	21	21	21	18	15	19	20	19	20	21	18
PTTG_00609	hypothetical protein	15	19	16	18	21	15	13	17	18	20	19	17	17	17	16	16	16	16	15	20
PTTG_30713	hypothetical protein	17	18	13	2	19	19	16	15	19	21	18	17	19	2	19	19	19	19	20	19
PTTG_05359	hypothetical protein	15	17	15	21	17	16	15	18	16	16	15	19	16	18	14	17	17	16	14	16
PTTG_27721	hypothetical protein	16	21	16	17	13	16	14	18	17	19	15	13	14	18	15	15	15	17	18	17
PTTG_07443	hypothetical protein	17	12	15	11	18	18	17	17	19	21	19	15	19	7	13	15	14	15	20	16
PTTG_26320	hypothetical protein	13	15	15	15	13	17	21	17	15	18	15	14	15	17	14	16	15	17	14	15
PTTG_27073	hypothetical protein	14	10	12	10	9	9	12	16	15	18	16	11	15	13	19	10	13	10	10	21
PTTG_28813	hypothetical protein	11	11	9	8	10	11	15	13	19	16	14	10	12	13	12	16	9	12	21	13
PTTG_25892	hypothetical protein	11	13	10	14	12	12	11	10	17	17	9	14	13	11	10	13	15	9	21	11
PTTG_11784	hypothetical protein	10	10	10	8	10	10	11	10	20	21	10	10	10	9	10	10	11	10	18	9
PTTG_29130	hypothetical protein	11	10	9	9	8	9	7	10	21	20	7	11	8	9	10	9	8	10	18	12
PTTG_01170	hypothetical protein	7	7	7	7	7	7	7	6	15	20	8	7	7	7	7	7	7	7	21	7
PTTG_04603	hypothetical protein	3	3	3	3	3	3	3	4	19	20	3	3	3	3	3	3	3	3	21	3
PTTG_28245	hypothetical protein	0	2	1	2	0	2	1	1	16	14	1	1	0	1	1	1	1	1	21	1
PTTG_29378	hypothetical protein	18	18	18	18	18	19	19	20	18	19	18	19	18	19	18	19	19	19	18	19
PTTG_07336	hypothetical protein	19	19	19	19	20	19	19	20	12	12	19	19	19	19	19	19	19	19	12	20
PTTG_08601	hypothetical protein	17	18	18	18	18	18	18	18	19	19	18	17	18	17	17	19	19	16	20	19
PTTG_28554	hypothetical protein	19	19	19	13	19	20	19	20	14	15	19	20	20	13	18	19	19	19	14	19
PTTG_06030	hypothetical protein	19	19	18	16	19	19	16	19	12	12	19	19	19	18	19	20	16	19	12	16
PTTG_05419	hypothetical protein	15	17	19	20	18	16	14	16	15	15	17	17	17	17	16	15	17	17	14	17
PTTG_29830	hypothetical protein	16	19	13	13	15	15	19	16	15	19	16	18	16	16	15	16	17	15	20	17
PTTG_30430	hypothetical protein	15	15	15	14	15	15	15	15	18	20	13	15	14	14	15	15	15	15	19	15
PTTG_26602	hypothetical protein	16	17	16	6	18	18	14	16	18	16	15	15	16	7	18	20	13	16	13	16
PTTG_29470	hypothetical protein	15	15	15	9	15	16	14	17	16	20	12	14	16	6	11	15	16	15	16	15
PTTG_25418	hypothetical protein	10	15	12	11	12	13	15	11	16	18	15	13	13	14	13	11	14	12	20	14
PTTG_26859	hypothetical protein	12	13	12	10	14	11	13	12	17	19	13	11	12	10	14	13	14	14	20	12
PTTG_30340	hypothetical protein	12	12	13	11	13	13	13	12	16	17	12	12	12	11	12	12	13	11	20	12
PTTG_29615	hypothetical protein	5	5	4	5	6	5	7	4	16	20	5	4	4	7	6	6	5	5	19	6
PTTG_02015	hypothetical protein	5	5	5	1	5	5	5	5	20	19	5	6	5	0	5	5	5	5	20	5
PTTG_25302	hypothetical protein	19	19	19	19	19	19	19	19	18	18	19	19	19	19	19	19	19	19	18	19
PTTG_27041	hypothetical protein	17	18	18	18	18	18	18	18	18	18	18	18	18	18	18	19	18	18	18	19
PTTG_25483	hypothetical protein	19	17	19	18	18	19	18	18	16	17	18	18	18	18	18	18	18	18	16	19
PTTG_06979	hypothetical protein	16	16	16	18	16	16	16	16	18	19	16	16	18	16	16	16	16	17	19	16
PTTG_07012	hypothetical protein	17	16	17	16	16	16	15	15	14	13	16	16	17	17	16	19	15	15	18	16
PTTG_25894	hypothetical protein	19	17	18	0	18	19	18	16	19	17	17	18	18	0	18	18	17	18	18	17
PTTG_26734	hypothetical protein	17	16	19	17	15	16	15	15	17	14	17	17	15	16	15	16	16	15	14	16
PTTG_29696	hypothetical protein	17	14	16	16	14	14	15	17	18	19	14	16	18	19	18	13	14	15	17	13
PTTG_27582	hypothetical protein	16	18	17	15	19	16	15	17	10	12	16	16	14	16	16	18	17	19	12	17
PTTG_06759	hypothetical protein	18	18	18	17	18	18	18	18	3	3	18	18	18	18	18	19	18	18	3	18
PTTG_29872	hypothetical protein	16	18	18	16	16	16	16	17	11	8	18	15	18	13	18	18	17	15	11	19
PTTG_29829	hypothetical protein	13	15	14	16	15	19	17	14	16	16	16	18	15	16	17	16	17	15	16	12
PTTG_03222	hypothetical protein	14	15	14	14	17	16	14	14	14	19	17	16	14	14	18	18	14	17	18	14
PTTG_28467	hypothetical protein	16	17	17	9	16	17	16	16	12	12	17	17	16	9	17	18	17	17	12	19
PTTG_25406	hypothetical protein	14	13	14	14	15	14	15	14	19	14	14	15	14	14	14	14	16	12	17	15
PTTG_25340	hypothetical protein	12	13	13	13	13	13	13	13	19	18	13	13	13	13	13	14	13	13	18	12
PTTG_25114	hypothetical protein	11	12	13	2	11	12	12	11	17	19	11	11	11	3	11	11	12	13	18	12
PTTG_29819	hypothetical protein	9	9	9	9	9	9	9	9	19	19	9	9	9	9	9	9	9	10	19	9
PTTG_29116	hypothetical protein	9	9	10	1	10	10	10	10	19	19	10	10	9	1	10	9	10	10	16	10
PTTG_27648	hypothetical protein	6	6	6	6	6	6	6	6	19	17	6	6	6	6	6	6	6	6	17	6
PTTG_30230	hypothetical protein	6	7	6	3	6	6	6	7	19	18	6	6	6	3	6	6	6	6	19	6
PTTG_29741	hypothetical protein	1	3	4	1	1	1	4	1	19	19	0	4	1	1	2	1	1	0	19	1
PTTG_28819	hypothetical protein	18	18	18	18	18	18	18	18	18	18	18	18	18	18	18	18	18	18	18	18
PTTG_11975	hypothetical protein	14	18	17	16	15	18	18	18	18	18	18	17	17	18	16	18	18	18	17	16
PTTG_03548	hypothetical protein	17	17	17	15	15	18	16	18	18	18	17	16	17	15	17	17	17	17	16	17
PTTG_26900	hypothetical protein	18	16	18	17	18	17	18	17	14	15	15	16	16	18	16	17	17	18	15	17
PTTG_26865	hypothetical protein	17	17	17	15	17	18	17	17	13	14	17	17	17	17	17	17	17	17	14	17
PTTG_25189	hypothetical protein	16	16	15	17	16	16	17	16	17	18	16	16	16	17	16	17	16	16	18	16
PTTG_05799	hypothetical protein	17	17	17	17	17	17	17	17	12	12	17	18	17	17	17	18	17	17	12	17
PTTG_30443	hypothetical protein	16	16	18	15	17	17	18	15	13	14	17	16	16	17	17	17	17	15	15	17
PTTG_03846	hypothetical protein	16	16	18	15	16	17	16	16	12	9	18	15	16	16	16	18	18	18	12	17
PTTG_08106	hypothetical protein	16	14	18	14	13	16	15	17	15	15	17	16	16	17	17	15	15	14	17	16
PTTG_29380	hypothetical protein	15	16	16	16	16	17	16	18	15	14	15	16	15	17	15	16	14	15	13	15
PTTG_28861	hypothetical protein	15	15	15	15	15	15	15	15	18	18	15	15	15	15	15	15	15	15	18	15
PTTG_01145	hypothetical protein	14	14	17	15	15	15	17	14	16	16	14	16	15	14	16	15	14	18	16	14
PTTG_29772	hypothetical protein	15	16	13	13	16	15	16	15	14	14	15	17	14	12	16	18	15	14	15	17
PTTG_03307	hypothetical protein	17	16	16	13	15	18	18	18	5	6	16	15	18	15	18	18	17	17	6	16
PTTG_09050	hypothetical protein	13	14	14	14	14	14	14	14	17	17	14	15	13	12	15	14	14	14	18	14
PTTG_05490	hypothetical protein	15	14	15	1	15	15	16	15	18	18	14	15	14	1	14	15	16	15	18	16
PTTG_30297	hypothetical protein	13	12	14	15	17	18	12	11	14	16	14	14	14	14	15	15	14	12	15	11
PTTG_27509	hypothetical protein	15	14	15	2	17	17	13	14	12	16	15	16	18	2	17	16	9	18	14	15
PTTG_03565	hypothetical protein	14	16	14	4	12	18	16	15	12	13	14	16	16	4	16	15	15	15	13	16
PTTG_27042	hypothetical protein	12	14	12	14	13	18	11	16	9	11	17	17	15	15	14	16	11	16	9	13
PTTG_30513	hypothetical protein	14	13	12	13	14	15	16	10	14	15	14	16	14	13	18	13	12	13	12	12
PTTG_30057	hypothetical protein	13	12	12	12	12	12	12	13	18	18	12	12	12	12	12	12	12	12	18	12
PTTG_26582	hypothetical protein	15	17	16	0	15	15	13	17	4	4	17	17	17	1	14	15	16	18	4	16
PTTG_29491	hypothetical protein	12	13	14	18	12	9	14	9	13	13	9	12	11	16	14	12	11	15	13	11
PTTG_29773	hypothetical protein	16	12	9	8	9	11	17	10	18	17	7	14	9	9	9	17	14	9	18	9
PTTG_01315	hypothetical protein	12	13	11	8	11	9	15	14	12	15	16	11	9	12	14	18	12	7	12	9
PTTG_30039	hypothetical protein	10	11	10	11	13	13	13	13	17	18	11	10	3	9	10	13	13	11	17	10
PTTG_29778	hypothetical protein	10	11	12	4	11	11	11	13	18	18	12	12	12	4	10	12	11	12	18	9
PTTG_27730	hypothetical protein	13	9	8	8	9	9	13	7	9	18	11	6	12	15	11	14	12	13	12	11
PTTG_30286	hypothetical protein	10	10	9	6	9	10	9	10	18	17	10	10	10	8	10	10	10	9	14	10
PTTG_07216	hypothetical protein	9	9	9	10	9	9	9	9	17	18	9	9	9	9	9	9	9	9	18	9
PTTG_29725	hypothetical protein	0	0	0	0	0	0	0	0	18	18	0	1	0	0	0	0	0	0	16	0
PTTG_06840	hypothetical protein	16	16	17	16	17	16	16	16	16	16	17	16	16	16	16	16	16	16	17	16
PTTG_04955	hypothetical protein	16	16	16	16	16	16	16	16	15	15	16	16	16	16	16	16	16	17	15	16
PTTG_05818	hypothetical protein	17	17	17	17	17	17	17	17	7	7	17	17	17	17	17	17	17	17	7	17
PTTG_09716	hypothetical protein	16	16	17	12	17	17	17	16	13	13	16	16	16	12	17	16	17	16	13	17
PTTG_28103	hypothetical protein	16	17	16	16	16	16	16	16	12	12	16	16	16	16	16	16	16	16	12	16
PTTG_26757	hypothetical protein	16	16	16	16	16	16	16	16	11	11	16	17	14	16	16	16	16	16	11	17
PTTG_27882	hypothetical protein	15	14	15	14	15	16	16	15	16	17	15	14	15	16	15	14	16	15	15	13
PTTG_28653	hypothetical protein	14	13	13	15	17	16	15	14	15	16	14	15	14	15	13	16	12	13	15	15
PTTG_29630	hypothetical protein	15	15	13	15	17	14	17	17	15	13	15	12	14	15	12	15	15	12	15	13
PTTG_30556	hypothetical protein	13	14	13	15	13	14	14	15	14	12	15	14	17	12	16	15	17	16	13	14
PTTG_28968	hypothetical protein	15	16	17	7	17	15	17	16	11	11	16	14	15	7	17	17	17	14	11	15
PTTG_28385	hypothetical protein	13	13	16	14	15	15	17	11	13	14	8	15	14	16	16	14	16	11	15	15
PTTG_26565	hypothetical protein	13	13	14	14	13	14	14	15	17	16	14	13	12	14	12	13	11	14	15	12
PTTG_28384	hypothetical protein	14	12	10	12	16	15	13	15	11	10	13	15	17	14	12	16	15	17	11	12
PTTG_27325	hypothetical protein	12	14	12	12	13	12	17	12	15	17	13	12	15	12	12	13	13	13	16	14
PTTG_25187	hypothetical protein	15	12	13	12	13	13	12	10	10	11	12	15	17	15	12	13	13	14	10	13
PTTG_29351	hypothetical protein	13	17	10	12	13	14	15	14	10	9	16	12	12	10	14	13	15	12	10	14
PTTG_30027	hypothetical protein	15	11	13	11	12	13	13	15	14	16	13	13	10	12	11	13	12	10	17	10
PTTG_29122	hypothetical protein	11	14	17	11	14	14	16	12	9	4	14	13	14	13	13	13	17	12	6	13
PTTG_26724	hypothetical protein	14	13	12	2	13	11	14	13	17	16	11	13	13	3	14	13	13	13	15	11
PTTG_27927	hypothetical protein	13	13	11	0	9	12	12	11	17	17	11	12	13	0	13	10	13	13	17	13
PTTG_25707	hypothetical protein	14	11	14	12	8	9	14	6	11	14	7	13	14	11	8	15	13	7	17	10
PTTG_01054	hypothetical protein	11	11	11	3	11	11	11	11	16	15	11	11	11	1	11	11	11	11	17	11
PTTG_27552	hypothetical protein	9	10	10	10	10	9	9	10	17	17	10	10	10	10	10	8	10	10	16	10
PTTG_30373	hypothetical protein	12	13	17	5	11	13	12	12	2	4	12	11	12	5	12	12	13	13	4	12
PTTG_27755	hypothetical protein	10	10	10	2	10	10	10	10	17	17	10	10	10	2	10	10	10	10	17	10
PTTG_27069	hypothetical protein	9	10	9	7	8	10	9	13	16	13	9	9	10	9	9	7	7	7	17	9
PTTG_29756	hypothetical protein	5	7	7	8	7	6	5	5	14	17	6	5	6	4	6	6	6	6	17	6
PTTG_07097	hypothetical protein	3	3	3	3	3	3	3	3	17	17	3	3	3	3	3	3	3	3	16	3
PTTG_06524	hypothetical protein	16	16	16	15	16	16	16	16	16	16	16	16	16	15	16	16	16	16	16	16
PTTG_28540	hypothetical protein	16	16	16	14	16	16	16	16	16	16	16	16	16	14	16	16	16	16	16	16
PTTG_09758	hypothetical protein	15	16	15	15	15	15	15	15	16	16	15	15	15	15	15	15	15	15	16	15
PTTG_06853	hypothetical protein	15	15	15	15	15	15	15	15	16	16	15	15	15	15	15	15	15	15	16	15
PTTG_27716	hypothetical protein	15	15	15	15	15	15	15	15	15	15	15	15	15	15	15	15	15	16	15	15
PTTG_08102	hypothetical protein	15	15	15	15	15	15	15	15	14	14	15	15	15	15	15	16	15	15	14	15
PTTG_29962	hypothetical protein	15	15	15	16	15	15	15	14	14	15	15	15	15	16	14	15	16	15	13	15
PTTG_05669	hypothetical protein	15	15	16	15	15	15	15	15	14	14	15	15	15	15	15	15	15	13	14	16
PTTG_25604	hypothetical protein	16	16	16	8	16	16	15	16	16	15	15	14	16	8	15	14	16	16	16	16
PTTG_27886	hypothetical protein	15	13	15	15	16	15	15	14	13	14	15	14	15	16	15	15	15	14	14	14
PTTG_01081	hypothetical protein	14	14	16	13	15	13	15	14	16	16	16	12	15	15	16	15	14	15	13	15
PTTG_12040	hypothetical protein	15	15	14	16	15	13	14	15	14	14	15	14	15	15	15	13	16	14	15	12
PTTG_27105	hypothetical protein	14	15	14	14	14	14	14	14	16	16	14	14	14	14	14	14	14	15	16	15
PTTG_08667	hypothetical protein	16	16	16	16	16	16	16	15	8	8	13	15	15	16	16	15	16	15	8	16
PTTG_27821	hypothetical protein	16	16	16	5	16	16	16	16	12	12	16	16	16	7	16	16	16	16	12	16
PTTG_28285	hypothetical protein	14	14	14	14	14	14	14	14	16	16	14	14	14	14	14	14	14	14	16	14
PTTG_03117	hypothetical protein	13	14	16	14	15	14	14	13	12	16	16	15	16	15	12	14	15	13	15	14
PTTG_05988	hypothetical protein	16	16	16	0	16	16	16	16	15	16	16	16	16	0	16	16	16	16	15	16
PTTG_26758	hypothetical protein	14	14	15	14	14	16	15	15	14	13	13	14	14	15	14	13	13	14	14	14
PTTG_31008	hypothetical protein	16	15	16	13	15	16	16	12	8	12	15	13	15	13	14	15	16	14	12	16
PTTG_28596	hypothetical protein	14	14	14	14	14	14	13	12	15	14	16	15	14	15	14	14	14	12	16	13
PTTG_04658	hypothetical protein	14	14	14	10	14	15	13	15	14	16	15	16	14	11	15	16	15	13	13	13
PTTG_10362	hypothetical protein	14	14	14	13	14	14	14	14	15	14	14	13	14	16	14	12	14	13	14	11
PTTG_07057	hypothetical protein	14	14	15	12	15	16	11	15	14	13	12	14	12	12	14	15	15	13	14	13
PTTG_27018	hypothetical protein	10	16	16	11	12	16	13	13	15	15	13	15	15	8	13	15	10	12	14	14
PTTG_29849	hypothetical protein	15	14	15	10	15	15	13	15	9	9	14	13	16	12	15	12	15	16	9	12
PTTG_26550	hypothetical protein	14	15	14	4	14	16	12	12	15	16	15	15	14	3	14	12	15	14	15	14
PTTG_26172	hypothetical protein	12	12	13	13	13	12	13	11	16	16	13	13	13	13	13	12	11	14	16	13
PTTG_05141	hypothetical protein	16	14	15	8	13	12	12	13	14	16	12	14	15	7	13	15	12	15	14	12
PTTG_27180	hypothetical protein	15	15	15	1	15	16	15	15	11	11	14	15	15	1	13	15	15	15	11	14
PTTG_29269	hypothetical protein	13	14	12	12	13	15	15	16	8	8	14	13	12	11	13	14	14	13	8	15
PTTG_30319	hypothetical protein	11	14	12	16	13	14	12	15	11	12	12	12	12	14	12	10	10	15	13	12
PTTG_29720	hypothetical protein	14	11	14	13	14	13	16	12	10	9	13	15	15	12	14	12	13	9	11	12
PTTG_29735	hypothetical protein	12	10	9	11	11	12	11	11	13	15	11	14	12	16	11	11	12	15	15	14
PTTG_08126	hypothetical protein	12	10	12	11	12	12	12	12	16	13	12	11	13	10	9	12	13	10	13	15
PTTG_30672	hypothetical protein	13	14	13	12	11	9	15	10	10	14	11	13	11	14	11	12	8	13	16	9
PTTG_01972	hypothetical protein	12	12	12	12	12	12	12	12	15	15	12	12	12	12	12	12	12	12	16	0
PTTG_30530	hypothetical protein	11	13	12	11	12	13	8	12	13	9	10	16	9	12	11	11	13	11	13	15
PTTG_09886	hypothetical protein	9	8	11	14	14	15	10	10	13	12	10	9	11	9	15	11	12	16	13	13
PTTG_07567	hypothetical protein	10	9	11	15	12	10	7	10	15	14	8	15	11	11	12	16	8	10	14	10
PTTG_27928	hypothetical protein	9	11	13	7	13	9	12	10	8	13	13	12	12	6	11	16	10	10	13	13
PTTG_01318	hypothetical protein	13	10	11	5	9	10	9	7	16	15	10	9	10	4	10	11	9	8	15	9
PTTG_29580	hypothetical protein	7	9	10	6	6	11	10	12	12	9	8	9	5	7	8	8	7	9	16	8
PTTG_29868	hypothetical protein	8	8	8	11	7	7	8	8	7	10	8	8	8	8	10	8	9	8	16	9
PTTG_01171	hypothetical protein	8	8	8	2	8	8	8	8	11	16	8	8	8	2	8	8	8	8	13	8
PTTG_07258	hypothetical protein	6	7	6	6	6	5	6	6	16	16	6	6	6	6	6	6	6	6	16	6
PTTG_29918	hypothetical protein	4	6	6	8	5	4	7	7	16	13	6	6	4	0	4	12	6	3	14	5
PTTG_25099	hypothetical protein	4	4	5	0	5	5	5	6	13	16	5	5	5	0	5	5	5	4	15	5
PTTG_28931	hypothetical protein	3	3	3	2	3	3	2	2	15	16	2	2	2	2	2	3	2	2	14	2
PTTG_03000	hypothetical protein	0	0	0	0	0	0	0	0	16	16	0	0	0	0	0	0	0	0	14	0
PTTG_28160	hypothetical protein	15	15	15	15	15	15	15	15	15	15	15	15	15	15	15	15	15	15	15	15
PTTG_01634	hypothetical protein	15	15	15	15	15	15	15	15	13	13	15	15	15	15	15	15	15	15	13	15
PTTG_08044	hypothetical protein	15	15	15	15	15	15	15	15	14	14	11	15	15	15	15	15	15	15	14	15
PTTG_03259	hypothetical protein	10	15	15	15	14	15	15	15	15	15	14	11	13	15	14	14	15	15	14	14
PTTG_05751	hypothetical protein	14	14	14	14	14	14	14	14	14	14	14	15	14	14	14	14	14	14	14	14
PTTG_06026	hypothetical protein	14	14	14	12	14	14	14	14	13	15	14	14	14	14	14	14	14	14	15	14
PTTG_26735	hypothetical protein	14	14	15	15	15	15	15	14	10	10	14	14	14	15	15	14	15	14	10	14
PTTG_02768	hypothetical protein	15	15	10	10	12	15	15	13	12	14	15	12	14	15	15	15	15	15	13	15
PTTG_29817	hypothetical protein	14	14	13	13	12	14	11	13	15	15	14	14	14	14	14	13	14	14	14	12
PTTG_27163	hypothetical protein	15	15	15	7	15	15	14	15	11	11	15	15	15	7	15	15	15	15	11	15
PTTG_29340	hypothetical protein	13	13	15	8	15	15	13	15	13	14	14	14	14	8	14	14	15	14	13	14
PTTG_03005	hypothetical protein	13	14	13	12	13	13	13	13	14	15	13	13	14	12	13	13	13	14	15	14
PTTG_28909	hypothetical protein	14	13	14	11	14	14	14	13	12	11	14	14	14	11	14	15	14	14	12	14
PTTG_29386	hypothetical protein	13	12	13	14	11	14	13	12	14	15	11	12	13	14	13	13	13	13	14	13
PTTG_03585	hypothetical protein	13	15	13	13	13	13	13	13	11	11	13	14	13	13	13	14	13	13	11	14
PTTG_29008	hypothetical protein	12	14	10	12	14	14	12	12	13	15	12	13	13	13	12	14	14	14	14	12
PTTG_25145	hypothetical protein	13	14	14	3	14	15	15	14	13	13	13	14	14	3	13	15	13	14	14	15
PTTG_30828	hypothetical protein	12	12	11	12	13	13	14	13	12	12	13	13	13	15	13	13	14	13	12	12
PTTG_06665	hypothetical protein	15	15	15	15	15	15	15	15	0	0	15	15	15	15	15	15	15	15	0	15
PTTG_00974	hypothetical protein	8	12	13	9	13	12	13	13	15	12	13	13	12	15	12	14	13	14	12	14
PTTG_07526	hypothetical protein	11	12	12	14	14	12	14	13	12	10	12	13	11	14	12	14	15	12	12	12
PTTG_09928	hypothetical protein	14	13	13	6	14	13	13	12	15	14	13	12	13	6	12	13	13	13	15	13
PTTG_28014	hypothetical protein	12	12	12	12	12	12	12	12	15	14	12	12	12	12	12	13	12	12	14	13
PTTG_28665	hypothetical protein	12	12	11	13	12	12	12	13	12	12	13	12	12	12	15	13	13	12	12	13
PTTG_25400	hypothetical protein	13	12	15	14	14	15	15	13	4	4	13	14	13	13	15	14	15	13	4	14
PTTG_28603	hypothetical protein	12	11	11	8	11	14	11	15	13	15	10	15	14	9	15	11	14	11	15	11
PTTG_29543	hypothetical protein	13	12	13	8	12	12	13	15	13	11	14	12	11	13	13	11	11	11	14	12
PTTG_09942	hypothetical protein	11	12	11	9	12	12	12	11	15	15	12	11	10	9	12	11	12	12	15	11
PTTG_28141	hypothetical protein	11	11	11	11	11	12	11	11	15	15	11	11	11	11	12	11	11	12	15	11
PTTG_02991	hypothetical protein	14	15	13	0	14	14	14	12	11	11	13	13	14	0	13	13	13	14	11	11
PTTG_30101	hypothetical protein	11	10	11	13	9	10	9	12	8	12	14	12	15	12	11	15	10	10	10	13
PTTG_28754	hypothetical protein	12	11	12	9	11	12	12	11	12	15	11	11	11	9	11	11	12	10	12	12
PTTG_28934	hypothetical protein	10	14	11	11	11	11	11	10	11	11	12	11	11	13	11	11	11	11	10	15
PTTG_26591	hypothetical protein	13	14	11	2	13	12	13	13	8	8	13	11	13	2	13	11	12	13	8	15
PTTG_30153	hypothetical protein	10	15	10	10	14	12	12	11	8	12	5	10	13	10	9	13	11	10	12	10
PTTG_08989	hypothetical protein	10	10	10	6	10	13	15	7	11	15	10	11	10	15	10	9	11	11	11	11
PTTG_30843	hypothetical protein	8	8	10	11	9	10	6	8	14	14	9	12	10	9	10	8	9	11	15	9
PTTG_30244	hypothetical protein	10	12	6	5	8	9	9	11	12	15	11	8	10	7	11	9	12	12	13	10
PTTG_28811	hypothetical protein	14	10	11	7	8	10	15	8	6	6	9	10	9	10	14	10	15	10	6	11
PTTG_07204	hypothetical protein	10	10	8	7	8	8	15	10	7	12	10	6	8	11	12	13	10	15	6	8
PTTG_25100	hypothetical protein	9	9	9	3	9	9	9	9	15	15	9	9	9	3	9	9	9	9	15	9
PTTG_26137	hypothetical protein	7	7	11	12	5	6	5	7	15	13	5	8	8	12	5	5	8	6	9	6
PTTG_29951	hypothetical protein	4	8	8	3	10	5	10	9	15	15	8	6	8	0	7	5	9	3	15	9
PTTG_07744	hypothetical protein	6	6	6	6	6	6	6	6	10	14	6	6	6	6	6	6	6	5	15	6
PTTG_02239	hypothetical protein	4	4	4	4	4	4	4	4	15	15	4	4	4	4	4	4	4	4	15	4
PTTG_25891	hypothetical protein	4	4	4	0	4	4	4	4	15	15	4	4	4	0	4	4	4	4	15	4
PTTG_10742	hypothetical protein	14	14	14	13	14	14	14	14	10	10	14	14	14	14	14	14	14	14	10	14
PTTG_05482	hypothetical protein	14	14	14	9	14	14	14	14	12	12	14	14	14	9	14	14	14	14	12	14
PTTG_30355	hypothetical protein	14	13	14	13	14	12	14	12	12	14	14	12	11	13	14	13	13	14	13	12
PTTG_00506	hypothetical protein	14	11	11	14	14	14	14	14	13	13	14	13	14	14	10	14	13	14	12	11
PTTG_28822	hypothetical protein	13	11	13	14	13	13	13	13	13	13	13	13	13	13	13	13	13	13	13	13
PTTG_26971	hypothetical protein	11	14	11	12	12	13	12	13	14	13	13	12	12	14	13	12	14	14	14	13
PTTG_25645	hypothetical protein	13	13	13	13	13	13	13	13	11	12	13	13	14	13	13	13	13	13	11	13
PTTG_29505	hypothetical protein	13	11	13	13	13	13	13	14	11	10	14	13	14	13	14	14	13	13	10	13
PTTG_27066	hypothetical protein	13	14	10	13	13	12	14	14	9	9	13	14	14	13	11	14	14	14	11	14
PTTG_28002	hypothetical protein	11	12	12	13	13	13	11	13	14	13	13	12	13	12	14	13	12	13	12	13
PTTG_06548	hypothetical protein	12	14	12	12	12	12	13	11	11	11	14	11	14	12	13	14	14	13	10	12
PTTG_03693	hypothetical protein	13	13	13	10	14	13	13	12	12	12	12	13	10	14	12	11	13	14	12	11
PTTG_29813	hypothetical protein	13	14	14	9	13	13	12	12	12	12	11	13	12	9	12	13	13	13	12	14
PTTG_11742	hypothetical protein	13	13	12	13	10	13	13	13	10	10	12	12	12	12	12	12	13	13	11	14
PTTG_30550	hypothetical protein	12	13	12	11	11	11	12	12	11	14	13	12	13	12	10	13	11	12	14	12
PTTG_09964	hypothetical protein	14	14	14	12	14	14	14	14	2	2	14	14	14	12	14	14	14	14	2	14
PTTG_01614	hypothetical protein	12	11	11	14	13	12	11	11	9	11	13	11	14	12	11	14	11	14	11	11
PTTG_26010	hypothetical protein	10	14	13	10	12	13	12	10	13	14	13	12	12	10	10	10	13	12	13	10
PTTG_26604	hypothetical protein	12	13	13	2	12	13	12	14	10	14	13	12	14	5	14	12	12	11	11	12
PTTG_30803	hypothetical protein	11	12	10	10	12	12	12	14	11	10	12	11	11	14	13	11	11	11	11	11
PTTG_03621	hypothetical protein	11	11	11	11	11	11	11	11	14	14	11	11	11	11	11	11	11	11	14	11
PTTG_09885	hypothetical protein	11	11	11	11	11	11	11	14	10	10	13	11	11	11	11	11	12	11	11	14
PTTG_30677	hypothetical protein	12	11	11	11	11	13	13	12	10	9	14	10	10	11	13	12	11	13	8	12
PTTG_30014	hypothetical protein	11	14	11	12	11	11	14	12	8	8	13	12	11	14	11	11	14	11	8	9
PTTG_30478	hypothetical protein	7	12	11	12	13	7	12	12	10	10	10	14	10	13	13	9	13	12	10	10
PTTG_00009	hypothetical protein	12	11	12	7	9	12	12	9	11	13	7	11	12	12	12	12	12	12	14	8
PTTG_27197	hypothetical protein	12	10	9	10	13	13	11	8	8	8	11	13	14	13	11	13	12	9	9	12
PTTG_07170	hypothetical protein	11	11	11	8	10	11	11	11	14	13	11	11	11	8	11	11	11	10	14	10
PTTG_07993	hypothetical protein	12	14	12	9	9	11	9	9	10	12	11	13	11	12	8	12	10	9	11	13
PTTG_30590	hypothetical protein	11	9	11	13	11	10	11	9	9	10	13	14	10	14	11	10	11	9	10	9
PTTG_27049	hypothetical protein	11	12	8	9	10	11	8	12	13	13	10	10	11	12	11	8	11	8	14	12
PTTG_29833	hypothetical protein	10	10	10	10	10	10	10	10	14	14	10	10	10	10	10	10	10	10	14	10
PTTG_30700	hypothetical protein	10	10	12	11	12	14	10	11	13	11	9	13	10	10	12	6	9	8	9	9
PTTG_28359	hypothetical protein	9	9	10	9	9	9	10	9	14	14	10	10	10	10	10	9	9	10	14	10
PTTG_30453	hypothetical protein	7	8	12	8	13	9	12	9	14	12	10	13	11	10	8	13	6	4	13	10
PTTG_30255	hypothetical protein	14	10	10	0	14	10	14	14	0	12	9	13	10	0	10	11	14	10	12	14
PTTG_29115	hypothetical protein	11	9	9	8	10	10	10	9	13	13	10	10	9	8	9	9	8	10	14	10
PTTG_30966	hypothetical protein	11	10	9	11	10	12	10	10	8	9	10	9	8	10	12	14	8	10	8	9
PTTG_29818	hypothetical protein	9	10	8	10	5	9	10	9	11	14	10	10	10	9	8	11	9	9	14	9
PTTG_29581	hypothetical protein	9	9	8	8	9	8	9	10	13	14	9	10	8	7	8	9	9	10	13	10
PTTG_29913	hypothetical protein	12	9	7	9	10	8	9	8	12	14	7	8	7	10	9	8	9	7	14	6
PTTG_26742	hypothetical protein	10	12	13	1	14	12	12	10	3	5	10	13	13	1	8	10	10	10	3	12
PTTG_09028	hypothetical protein	10	9	8	9	8	8	9	7	9	14	8	8	8	8	7	10	9	9	11	8
PTTG_30312	hypothetical protein	8	9	9	5	10	6	9	7	12	9	11	10	8	8	8	6	10	9	14	7
PTTG_07098	hypothetical protein	8	8	8	8	8	8	8	7	11	14	7	8	7	8	8	7	8	8	12	8
PTTG_29931	hypothetical protein	7	7	8	8	8	8	8	8	12	14	8	8	7	8	7	7	7	8	13	7
PTTG_25841	hypothetical protein	5	8	7	0	7	6	6	8	13	14	8	8	6	0	6	6	8	6	13	8
PTTG_04072	hypothetical protein	4	4	4	4	4	4	4	4	14	7	3	3	4	4	3	4	3	4	11	3
PTTG_04531	hypothetical protein	3	3	3	3	3	3	3	3	11	12	3	2	3	4	3	3	3	1	14	3
PTTG_08361	hypothetical protein	2	2	2	2	2	2	2	2	14	14	2	3	2	2	3	2	2	2	14	2
PTTG_26629	hypothetical protein	13	13	13	13	13	13	13	13	12	12	13	13	13	13	13	13	13	13	12	13
PTTG_26775	hypothetical protein	13	13	13	13	13	13	13	13	12	12	13	13	13	13	13	13	13	13	12	13
PTTG_25387	hypothetical protein	13	13	13	13	13	13	13	13	13	13	13	12	13	13	13	13	13	10	11	13
PTTG_08062	hypothetical protein	13	13	13	13	13	13	13	13	10	12	13	12	13	13	13	13	13	13	12	13
PTTG_26395	hypothetical protein	13	13	13	13	13	12	13	13	11	12	12	13	13	13	13	13	13	13	12	13
PTTG_09256	hypothetical protein	13	13	13	13	13	12	13	12	12	12	13	13	13	13	11	13	13	13	12	13
PTTG_29360	hypothetical protein	12	13	13	12	12	12	12	13	13	13	13	13	13	12	12	12	13	12	13	12
PTTG_01518	hypothetical protein	12	12	12	12	12	13	12	12	12	12	12	13	12	12	12	12	12	12	13	13
PTTG_05350	hypothetical protein	12	12	12	13	12	12	12	12	13	13	12	12	12	11	12	12	12	13	13	12
PTTG_02689	hypothetical protein	12	12	12	12	12	12	12	12	12	13	12	12	12	12	13	12	12	12	13	12
PTTG_07587	hypothetical protein	13	13	13	8	13	13	13	12	11	12	13	12	13	9	12	13	12	13	12	13
PTTG_05465	hypothetical protein	12	12	12	12	12	12	12	12	13	13	12	12	12	12	12	12	12	12	13	12
PTTG_28059	hypothetical protein	12	12	12	12	12	12	12	12	13	13	12	12	12	12	12	12	12	12	13	12
PTTG_08085	hypothetical protein	12	12	12	12	12	12	12	12	13	13	12	12	12	12	12	12	12	12	13	12
PTTG_03593	hypothetical protein	12	13	12	12	12	12	13	12	12	12	12	12	12	12	12	12	12	12	12	12
PTTG_29760	hypothetical protein	13	12	12	13	12	12	12	12	9	9	12	12	12	11	12	12	13	13	10	12
PTTG_27963	hypothetical protein	12	11	12	10	12	13	13	11	13	11	11	13	12	10	12	11	12	12	11	12
PTTG_07010	hypothetical protein	13	13	13	1	13	12	13	13	12	12	13	13	13	1	13	13	13	13	12	13
PTTG_25420	hypothetical protein	12	12	13	8	12	12	12	12	11	11	12	12	12	8	12	12	12	12	11	12
PTTG_29037	hypothetical protein	11	11	13	11	11	12	12	11	10	10	12	12	11	11	13	11	13	11	10	13
PTTG_26848	hypothetical protein	13	12	13	8	12	12	12	12	10	10	12	13	12	8	12	12	12	12	9	12
PTTG_27564	hypothetical protein	11	11	10	11	11	11	11	12	13	13	11	13	11	10	11	12	11	11	13	11
PTTG_29771	hypothetical protein	9	12	12	7	13	13	13	12	10	12	13	12	11	8	10	11	12	12	13	13
PTTG_05404	hypothetical protein	12	11	11	11	11	11	11	12	11	11	13	11	11	11	11	12	11	12	11	12
PTTG_27407	hypothetical protein	11	11	11	11	11	11	11	11	13	13	11	11	11	11	11	11	11	11	13	11
PTTG_26868	hypothetical protein	12	12	12	12	12	12	12	12	6	6	13	12	12	12	12	12	12	12	7	12
PTTG_29898	hypothetical protein	11	11	11	11	12	12	11	11	10	11	13	11	11	11	11	12	11	10	11	11
PTTG_25716	hypothetical protein	11	13	11	7	11	12	10	13	13	11	13	12	11	7	11	12	11	10	13	10
PTTG_03283	hypothetical protein	12	12	12	12	13	12	13	12	5	5	12	12	12	12	12	12	12	12	5	12
PTTG_05157	hypothetical protein	12	12	12	0	12	12	12	12	13	13	12	12	12	0	12	12	12	12	13	12
PTTG_28383	hypothetical protein	11	10	12	11	10	13	10	12	9	9	13	9	11	13	11	11	13	11	10	9
PTTG_03202	hypothetical protein	13	10	11	8	12	11	10	12	12	12	13	9	11	11	9	11	12	9	8	12
PTTG_26331	hypothetical protein	12	12	12	12	12	12	12	12	6	2	12	12	12	12	12	12	12	13	2	12
PTTG_27090	hypothetical protein	13	11	12	5	12	11	11	13	7	7	12	13	13	7	12	12	12	11	6	13
PTTG_29707	hypothetical protein	12	12	12	4	11	12	13	12	9	9	11	12	12	4	13	11	12	12	9	11
PTTG_07350	hypothetical protein	10	11	10	9	11	10	10	11	13	13	11	10	9	10	11	11	11	9	13	9
PTTG_12759	hypothetical protein	11	13	11	6	10	11	10	11	11	10	11	11	13	4	11	11	12	12	8	12
PTTG_29840	hypothetical protein	11	10	11	10	10	12	11	10	11	8	10	9	11	13	8	13	12	8	9	10
PTTG_26953	hypothetical protein	10	11	12	12	10	11	11	11	6	5	13	11	11	11	11	11	11	11	6	11
PTTG_25396	hypothetical protein	9	12	11	10	7	11	13	9	8	10	11	11	11	11	10	12	11	9	11	8
PTTG_05232	hypothetical protein	9	12	11	11	11	9	13	9	8	11	9	11	10	11	11	9	12	11	10	7
PTTG_28266	hypothetical protein	9	9	10	8	9	11	9	12	11	10	13	9	10	10	9	10	12	11	12	8
PTTG_26989	hypothetical protein	9	10	11	10	9	10	10	10	10	13	10	10	10	9	9	10	10	10	13	9
PTTG_07023	hypothetical protein	8	12	8	7	10	10	12	7	13	12	11	12	10	12	9	10	7	10	12	10
PTTG_26575	hypothetical protein	11	11	11	0	11	11	11	12	9	9	12	11	11	0	12	13	12	11	9	13
PTTG_26867	hypothetical protein	11	13	11	11	12	11	11	11	3	3	11	11	11	11	11	11	11	11	3	11
PTTG_29936	hypothetical protein	13	13	13	0	13	13	13	13	0	2	13	13	13	0	13	13	13	13	2	13
PTTG_26583	hypothetical protein	13	13	13	1	13	13	13	12	2	2	12	12	12	1	13	12	13	12	2	13
PTTG_26438	hypothetical protein	8	13	12	4	10	9	9	9	13	12	9	11	12	4	6	12	11	10	11	12
PTTG_29603	hypothetical protein	10	11	11	8	9	10	9	11	10	10	10	10	9	6	11	9	10	11	9	13
PTTG_08047	hypothetical protein	10	13	10	7	10	10	8	10	11	9	10	8	12	11	11	7	12	9	8	10
PTTG_01276	hypothetical protein	7	13	10	1	11	10	9	8	10	9	10	13	12	1	11	12	12	12	12	11
PTTG_27130	hypothetical protein	8	9	12	12	12	10	11	10	1	1	11	10	11	12	11	13	12	12	2	11
PTTG_30262	hypothetical protein	7	6	10	8	12	13	11	12	9	6	11	9	9	9	10	10	11	8	7	10
PTTG_26355	hypothetical protein	9	8	8	8	9	9	9	7	11	13	9	9	10	9	9	9	9	10	13	9
PTTG_29600	hypothetical protein	10	8	8	11	9	9	9	8	10	11	9	8	10	12	8	8	9	9	13	8
PTTG_29697	hypothetical protein	9	8	8	8	10	9	8	9	9	7	10	13	9	8	12	11	11	10	8	8
PTTG_00043	hypothetical protein	8	9	9	8	9	9	9	9	13	12	9	8	9	8	9	8	9	9	13	8
PTTG_31140	hypothetical protein	9	7	8	10	8	8	11	7	11	13	10	11	8	8	9	13	8	9	10	7
PTTG_29935	hypothetical protein	9	11	11	4	11	11	8	9	8	10	9	10	10	4	9	9	13	11	9	8
PTTG_05484	hypothetical protein	11	12	11	4	11	12	11	10	3	3	10	10	11	5	10	10	10	10	3	13
PTTG_02980	hypothetical protein	9	9	9	3	9	10	9	8	13	13	9	9	9	3	9	9	9	9	13	9
PTTG_30719	hypothetical protein	10	8	8	8	9	9	10	9	5	8	13	9	7	11	9	10	9	8	6	11
PTTG_30826	hypothetical protein	6	11	8	13	7	8	8	9	11	10	9	7	10	11	8	7	7	6	10	7
PTTG_27307	hypothetical protein	8	8	8	5	9	8	8	8	12	13	8	7	7	5	7	8	7	8	13	7
PTTG_02203	hypothetical protein	8	8	8	7	7	8	8	8	10	13	7	8	8	7	7	8	8	8	10	8
PTTG_04749	hypothetical protein	7	11	6	8	10	6	8	7	12	12	6	7	7	7	7	8	7	5	13	7
PTTG_25200	hypothetical protein	7	7	7	7	7	7	7	7	13	13	7	7	7	7	7	7	7	7	13	7
PTTG_29959	hypothetical protein	9	10	7	9	5	9	8	8	6	5	6	13	8	7	8	7	13	9	6	5
PTTG_05652	hypothetical protein	7	9	9	13	7	5	4	8	5	5	6	7	7	12	7	5	8	7	9	7
PTTG_25679	hypothetical protein	6	6	6	6	6	6	6	6	12	13	6	6	6	6	6	6	6	6	13	6
PTTG_30087	hypothetical protein	3	3	5	3	6	7	13	11	7	3	3	4	6	11	4	9	5	3	7	5
PTTG_03823	hypothetical protein	7	2	3	5	6	3	3	2	11	12	7	3	5	5	5	5	4	6	13	4
PTTG_27698	hypothetical protein	4	4	4	4	4	4	4	4	13	11	4	4	4	4	4	4	4	4	12	4
PTTG_30684	hypothetical protein	0	3	3	6	2	3	3	3	8	13	3	3	4	3	2	1	3	3	7	3
PTTG_29328	hypothetical protein	2	2	2	3	2	2	2	2	13	13	2	2	2	2	2	2	2	2	13	2
PTTG_30505	hypothetical protein	0	0	0	0	0	0	0	0	12	13	0	0	0	0	0	0	0	0	12	0
PTTG_09044	hypothetical protein	0	0	0	0	0	0	0	0	13	13	0	0	0	0	0	0	0	0	10	0
PTTG_27122	hypothetical protein	12	12	11	12	12	12	12	12	12	12	12	12	12	12	12	12	12	12	12	12
PTTG_06705	hypothetical protein	12	12	12	12	12	11	12	12	12	12	12	12	12	12	10	12	12	12	12	12
PTTG_28765	hypothetical protein	12	12	12	10	12	11	12	10	12	12	12	12	12	12	11	12	12	12	12	11
PTTG_29162	hypothetical protein	12	12	12	12	12	12	12	12	10	10	12	12	12	12	11	12	12	12	10	12
PTTG_26171	hypothetical protein	12	12	12	12	12	12	12	12	10	10	11	12	12	12	12	12	12	11	10	11
PTTG_01525	hypothetical protein	11	12	11	11	12	12	12	12	11	11	12	12	11	11	12	12	12	10	11	12
PTTG_29795	hypothetical protein	12	12	12	12	12	12	12	12	11	11	12	12	12	12	3	12	12	12	11	12
PTTG_25626	hypothetical protein	11	11	11	11	11	11	11	11	11	11	11	11	12	11	11	12	11	11	11	12
PTTG_28886	hypothetical protein	12	11	12	11	12	11	12	11	8	10	11	12	11	11	12	11	11	12	10	11
PTTG_03582	hypothetical protein	11	11	11	11	11	12	11	11	11	11	11	10	11	11	11	11	11	12	11	11
PTTG_28449	hypothetical protein	11	11	11	11	11	11	11	11	12	11	11	10	11	11	11	11	11	11	11	10
PTTG_12028	hypothetical protein	11	12	11	11	11	11	9	11	10	10	11	11	11	11	12	11	12	12	10	11
PTTG_01959	hypothetical protein	9	11	11	11	11	11	11	11	10	12	11	11	11	11	11	11	11	11	12	11
PTTG_03001	hypothetical protein	12	9	11	10	11	11	12	11	11	11	11	12	11	10	12	10	10	10	11	11
PTTG_08799	hypothetical protein	12	12	12	6	12	12	12	12	8	8	12	12	12	6	12	12	12	12	8	12
PTTG_30817	hypothetical protein	10	11	10	10	11	10	10	11	11	12	11	10	10	9	10	10	11	11	12	11
PTTG_10608	hypothetical protein	12	12	12	12	12	12	12	12	2	2	12	12	12	12	12	12	12	12	2	12
PTTG_08962	hypothetical protein	11	12	12	12	12	12	12	12	3	3	12	12	10	12	12	12	12	12	3	12
PTTG_05989	hypothetical protein	12	12	12	0	12	12	11	11	12	11	12	12	12	0	12	12	11	12	11	11
PTTG_29739	hypothetical protein	11	11	11	12	11	11	11	11	7	8	11	10	11	12	11	11	11	11	7	11
PTTG_28829	hypothetical protein	11	10	11	11	10	9	11	11	11	11	9	10	9	10	12	11	10	10	10	10
PTTG_06748	hypothetical protein	11	11	10	9	9	11	11	12	10	9	10	10	11	10	10	10	11	11	11	10
PTTG_08708	hypothetical protein	12	12	12	11	12	12	12	12	1	1	12	12	12	12	12	12	12	12	1	12
PTTG_26631	hypothetical protein	10	10	10	10	10	10	10	10	12	12	10	10	10	10	10	10	10	10	12	10
PTTG_30821	hypothetical protein	11	10	10	10	9	9	10	10	11	10	11	10	11	12	9	11	11	10	10	10
PTTG_26722	hypothetical protein	12	11	11	1	11	11	11	11	12	12	11	11	11	1	11	11	11	12	12	11
PTTG_27728	hypothetical protein	12	9	11	11	12	10	10	10	9	10	10	8	8	11	11	11	9	10	10	12
PTTG_28735	hypothetical protein	10	10	10	10	10	10	10	10	11	12	10	10	10	10	10	10	10	10	11	10
PTTG_12605	hypothetical protein	10	9	9	9	11	9	11	9	9	10	11	11	12	10	11	8	11	11	11	11
PTTG_27972	hypothetical protein	11	10	11	7	12	10	11	10	9	11	9	11	10	7	11	11	10	12	8	11
PTTG_29226	hypothetical protein	10	11	10	6	10	11	10	10	12	12	10	10	10	6	10	11	10	10	12	10
PTTG_06551	hypothetical protein	10	10	10	10	9	10	12	10	9	9	9	10	10	10	10	10	12	10	9	10
PTTG_29599	hypothetical protein	9	9	10	6	10	9	11	11	10	9	10	11	10	7	11	12	11	11	9	12
PTTG_30668	hypothetical protein	9	12	11	8	11	10	11	11	7	6	9	10	11	11	10	12	10	10	7	12
PTTG_11060	hypothetical protein	12	12	12	8	12	12	12	12	0	0	12	12	12	12	12	12	11	11	0	12
PTTG_06129	hypothetical protein	10	11	11	11	11	11	12	11	3	3	11	11	11	11	11	11	12	10	3	12
PTTG_25128	hypothetical protein	11	11	12	1	11	12	11	10	10	9	12	12	11	1	10	10	12	11	9	11
PTTG_25555	hypothetical protein	11	10	11	8	11	12	12	11	5	5	11	11	10	12	10	10	11	10	4	12
PTTG_04781	hypothetical protein	10	11	10	8	11	10	10	11	5	5	11	11	11	11	11	12	11	10	5	12
PTTG_30858	hypothetical protein	9	10	10	11	11	12	9	10	9	9	9	9	11	9	8	10	9	9	9	11
PTTG_30565	hypothetical protein	8	11	11	10	9	11	8	12	12	10	8	10	8	7	10	10	9	9	10	9
PTTG_29809	hypothetical protein	10	10	8	8	10	10	10	10	8	8	10	10	8	10	9	11	12	11	9	10
PTTG_03373	hypothetical protein	9	10	10	9	10	9	9	10	8	8	12	11	9	10	9	11	10	11	9	8
PTTG_30439	hypothetical protein	10	11	8	11	9	9	8	9	8	11	8	10	8	12	9	12	11	8	10	10
PTTG_29846	hypothetical protein	11	11	9	4	11	10	11	10	9	9	10	9	11	4	11	10	10	12	10	10
PTTG_30090	hypothetical protein	11	12	11	9	9	11	9	11	5	7	9	9	11	11	11	9	9	9	9	9
PTTG_26866	hypothetical protein	8	11	12	11	9	12	9	12	3	3	11	11	11	12	12	10	12	9	3	9
PTTG_25904	hypothetical protein	11	11	11	1	12	11	11	11	7	7	11	11	11	1	11	11	11	11	7	11
PTTG_08956	hypothetical protein	9	9	9	9	9	9	8	9	12	11	10	10	8	9	10	10	9	8	12	9
PTTG_28866	hypothetical protein	9	9	9	9	9	9	9	9	12	11	9	9	9	9	9	9	9	9	12	9
PTTG_29768	hypothetical protein	8	10	10	9	8	9	12	10	11	8	10	10	10	8	7	9	9	8	10	8
PTTG_29875	hypothetical protein	5	7	10	10	8	9	10	9	10	12	8	12	8	9	7	8	9	11	12	9
PTTG_04971	hypothetical protein	9	9	9	9	9	9	10	9	7	9	9	9	9	12	9	8	9	9	9	9
PTTG_30357	hypothetical protein	8	10	10	8	9	9	9	7	12	11	10	9	9	8	6	8	8	8	12	9
PTTG_29304	hypothetical protein	8	9	8	8	7	8	9	11	10	10	9	9	9	10	9	8	8	9	12	9
PTTG_28092	hypothetical protein	10	11	11	7	10	10	10	11	3	3	10	10	10	7	11	11	10	12	3	10
PTTG_29352	hypothetical protein	8	10	9	6	11	8	7	9	9	11	10	10	7	9	8	9	8	11	12	8
PTTG_07069	hypothetical protein	10	12	9	11	12	10	10	12	0	0	10	10	10	10	11	10	11	10	0	11
PTTG_06780	hypothetical protein	9	10	11	10	8	7	10	9	3	5	9	10	10	12	9	10	11	10	3	10
PTTG_27904	hypothetical protein	7	10	11	9	7	9	6	10	11	11	10	9	7	6	8	7	8	8	12	10
PTTG_30474	hypothetical protein	9	8	11	6	8	8	8	9	7	7	10	11	9	6	10	11	10	8	7	12
PTTG_27017	hypothetical protein	12	7	10	4	11	10	11	8	11	8	11	10	6	6	7	6	8	11	8	10
PTTG_27985	hypothetical protein	11	8	6	6	8	10	7	9	7	10	12	10	7	6	11	8	7	12	8	12
PTTG_10802	hypothetical protein	10	11	12	10	12	11	12	11	0	0	12	11	9	12	0	11	10	11	0	9
PTTG_31028	hypothetical protein	10	7	8	11	9	9	9	9	7	9	8	8	9	12	8	9	9	6	7	10
PTTG_30470	hypothetical protein	10	8	9	7	11	9	8	11	6	12	8	8	8	6	10	7	7	6	9	6
PTTG_27068	hypothetical protein	3	9	12	9	9	6	10	8	7	7	10	6	9	8	9	9	8	8	10	8
PTTG_30383	hypothetical protein	6	8	7	5	8	6	8	9	11	12	9	8	8	10	8	8	7	7	12	7
PTTG_25526	hypothetical protein	8	8	8	3	8	8	8	8	12	12	8	8	8	3	8	8	8	8	12	8
PTTG_06578	hypothetical protein	7	7	6	6	9	6	8	6	10	8	8	10	9	8	9	6	6	8	12	10
PTTG_27477	hypothetical protein	8	8	7	6	7	8	8	7	9	12	6	8	9	8	8	7	7	8	9	8
PTTG_29762	hypothetical protein	7	7	7	8	6	7	9	6	12	12	6	6	6	7	7	6	7	6	12	7
PTTG_28088	hypothetical protein	7	7	7	6	7	7	7	7	11	12	8	7	7	0	7	7	7	7	12	7
PTTG_30733	hypothetical protein	7	7	7	6	7	7	6	7	9	12	7	7	6	6	7	7	7	7	11	6
PTTG_27694	hypothetical protein	5	9	6	7	6	6	7	9	10	9	7	7	7	7	8	5	6	5	12	8
PTTG_28095	hypothetical protein	7	7	7	1	7	7	7	7	11	12	7	7	7	1	7	7	7	7	12	7
PTTG_12443	hypothetical protein	6	7	6	6	6	6	6	7	9	12	7	7	7	6	6	8	6	6	11	6
PTTG_29056	hypothetical protein	6	6	6	6	6	6	6	6	12	12	6	6	6	6	6	6	6	6	12	6
PTTG_28102	hypothetical protein	6	4	7	6	6	6	9	6	10	12	5	6	5	7	6	4	7	7	8	6
PTTG_28173	hypothetical protein	5	5	4	5	5	5	5	5	11	11	5	5	5	5	5	5	5	5	12	5
PTTG_05346	hypothetical protein	4	4	5	2	5	5	5	4	9	12	4	4	4	2	5	4	5	4	11	4
PTTG_27074	hypothetical protein	3	3	3	5	3	3	4	5	10	12	5	3	3	3	3	4	3	4	11	3
PTTG_07205	hypothetical protein	2	2	2	3	2	2	2	2	10	12	2	2	2	2	2	2	2	2	12	2
PTTG_11352	hypothetical protein	0	0	0	1	1	0	0	0	12	10	0	0	0	0	0	0	0	0	10	1
PTTG_07762	hypothetical protein	0	0	0	0	0	0	0	0	8	12	0	0	0	0	0	0	0	0	10	0
PTTG_27398	hypothetical protein	11	11	11	11	11	11	11	11	11	11	11	11	11	11	11	11	11	11	11	11
PTTG_02733	hypothetical protein	11	11	11	11	11	11	11	11	11	11	11	11	11	11	11	11	11	11	11	11
PTTG_04966	hypothetical protein	11	11	11	11	11	11	11	11	11	11	11	11	11	11	11	11	11	11	11	11
PTTG_26673	hypothetical protein	11	11	11	10	11	11	11	11	11	11	11	11	11	11	11	11	11	11	11	11
PTTG_25344	hypothetical protein	11	11	11	11	11	11	11	11	10	10	11	11	11	11	11	11	11	11	9	11
PTTG_29063	hypothetical protein	11	11	11	9	11	11	11	11	11	11	11	11	11	9	11	11	11	11	11	11
PTTG_26152	hypothetical protein	10	11	11	11	11	10	11	11	11	11	11	11	10	11	11	11	10	10	11	11
PTTG_28242	hypothetical protein	11	11	11	11	11	11	11	11	9	9	11	11	11	11	11	11	11	11	9	11
PTTG_07168	hypothetical protein	11	11	11	11	11	11	11	11	9	9	11	11	11	11	11	11	11	11	9	11
PTTG_30204	hypothetical protein	11	11	11	11	10	11	11	11	9	9	11	11	11	11	11	11	11	11	9	11
PTTG_12680	hypothetical protein	11	11	11	11	11	11	9	10	11	11	11	11	10	11	11	10	11	11	9	11
PTTG_01744	hypothetical protein	11	11	11	7	11	11	11	11	11	11	11	11	11	7	11	11	11	9	11	11
PTTG_02629	hypothetical protein	10	11	11	8	11	11	11	11	9	9	11	11	11	8	11	11	11	10	9	11
PTTG_10379	hypothetical protein	11	11	11	10	11	11	10	11	9	9	9	11	11	11	10	9	11	11	8	11
PTTG_27761	hypothetical protein	10	10	10	10	10	10	10	10	11	11	10	10	10	10	10	11	10	9	11	11
PTTG_27895	hypothetical protein	10	10	10	10	10	10	10	10	11	11	10	10	10	10	10	10	10	10	11	11
PTTG_08158	hypothetical protein	10	10	10	10	10	10	10	10	11	11	10	10	10	10	10	10	10	10	11	10
PTTG_10386	hypothetical protein	11	11	11	3	11	11	11	11	10	11	11	11	11	3	11	11	11	11	11	11
PTTG_08040	hypothetical protein	10	10	10	10	10	10	10	10	11	11	10	10	10	10	10	10	10	10	11	10
PTTG_27179	hypothetical protein	11	11	11	3	11	11	11	11	10	10	11	11	11	3	11	11	11	11	10	11
PTTG_06707	hypothetical protein	10	10	10	10	10	10	10	11	10	10	10	10	10	10	10	10	10	10	10	10
PTTG_27719	hypothetical protein	10	10	10	9	10	10	10	10	10	10	10	10	10	10	11	10	10	10	10	10
PTTG_04356	hypothetical protein	11	10	10	10	11	10	10	10	9	9	10	10	10	10	10	10	10	11	9	10
PTTG_28151	hypothetical protein	9	10	8	10	10	10	10	10	11	11	10	10	9	10	10	10	10	10	11	10
PTTG_27460	hypothetical protein	10	10	11	7	11	11	11	10	9	10	10	10	10	7	11	10	11	9	10	10
PTTG_25385	hypothetical protein	10	11	10	10	10	10	10	10	9	9	10	10	10	10	10	10	10	10	9	10
PTTG_06219	hypothetical protein	10	9	11	10	10	9	9	9	10	10	9	10	10	11	9	10	10	10	10	11
PTTG_30325	hypothetical protein	10	11	10	10	10	11	9	10	8	8	10	10	11	10	11	10	10	10	8	10
PTTG_27285	hypothetical protein	10	11	11	2	11	11	11	10	11	11	11	11	11	2	11	10	11	10	11	10
PTTG_29870	hypothetical protein	11	11	10	6	11	10	10	11	7	8	11	11	11	6	10	11	10	11	7	11
PTTG_30292	hypothetical protein	11	10	10	9	10	11	11	10	9	9	10	10	10	8	8	7	9	7	11	10
PTTG_06977	hypothetical protein	9	9	9	9	10	9	9	11	10	10	10	9	10	9	9	10	9	9	10	9
PTTG_11734	hypothetical protein	9	9	9	9	9	9	9	10	11	11	9	9	9	9	9	9	9	9	11	10
PTTG_28134	hypothetical protein	10	9	10	11	9	10	10	9	9	9	9	9	9	9	9	9	10	9	8	10
PTTG_07024	hypothetical protein	10	9	10	9	10	9	10	11	7	7	9	10	10	10	10	10	10	10	7	9
PTTG_27019	hypothetical protein	7	11	9	7	11	11	11	11	9	7	10	10	11	9	10	9	8	11	7	8
PTTG_29912	hypothetical protein	10	11	10	3	10	10	10	10	10	10	10	10	10	3	10	10	10	10	10	10
PTTG_09596	hypothetical protein	11	10	10	10	10	10	10	11	5	5	10	10	11	8	10	11	10	10	5	10
PTTG_27672	hypothetical protein	10	10	10	10	10	10	10	10	5	5	10	10	10	10	10	11	10	9	5	11
PTTG_28685	hypothetical protein	9	9	9	9	9	9	9	9	11	11	9	9	9	9	9	9	9	9	11	9
PTTG_06266	hypothetical protein	11	10	10	10	10	10	10	10	4	4	10	10	10	10	10	11	10	10	4	11
PTTG_05812	hypothetical protein	10	10	10	10	10	10	10	10	4	4	10	10	11	11	10	10	10	10	4	10
PTTG_29752	hypothetical protein	9	10	9	8	9	7	10	10	11	10	8	9	10	8	9	9	9	9	11	8
PTTG_09639	hypothetical protein	9	9	9	9	9	9	9	9	9	9	9	9	9	9	9	9	9	10	11	9
PTTG_10328	hypothetical protein	10	10	10	10	10	10	10	9	4	4	10	10	10	10	10	11	10	10	4	10
PTTG_27533	hypothetical protein	9	9	9	9	9	9	9	9	9	9	9	9	9	9	9	9	9	11	9	9
PTTG_02340	hypothetical protein	9	9	9	9	9	9	9	8	11	11	8	8	8	9	10	8	9	8	11	9
PTTG_01638	hypothetical protein	10	11	10	4	10	10	10	9	9	9	9	9	9	4	10	9	10	9	9	10
PTTG_06839	hypothetical protein	10	8	10	10	10	7	8	11	3	8	11	11	7	11	11	10	7	8	7	11
PTTG_29728	hypothetical protein	10	11	11	6	9	9	11	8	7	6	11	10	9	6	9	10	10	10	7	8
PTTG_31120	hypothetical protein	8	9	9	10	6	11	8	9	11	11	7	10	6	9	10	9	9	6	11	8
PTTG_30189	hypothetical protein	10	8	10	5	10	9	9	9	9	8	9	9	8	5	10	9	10	9	11	10
PTTG_29570	hypothetical protein	11	9	9	8	9	9	10	8	6	10	8	9	11	7	9	10	8	8	9	9
PTTG_30592	hypothetical protein	9	9	11	8	8	10	10	9	8	8	9	8	9	9	7	9	9	9	8	10
PTTG_30283	hypothetical protein	6	8	10	6	9	10	11	6	9	9	10	9	10	8	10	8	7	10	9	10
PTTG_08955	hypothetical protein	9	8	9	9	9	9	7	9	9	11	9	7	8	9	8	9	8	7	11	9
PTTG_11464	hypothetical protein	9	11	9	11	8	11	11	11	4	3	11	9	11	8	9	7	10	8	5	8
PTTG_25188	hypothetical protein	9	9	11	10	9	9	9	9	4	5	10	10	9	9	10	10	9	9	5	9
PTTG_27824	hypothetical protein	8	9	9	8	8	8	8	8	10	11	9	9	9	9	8	9	8	8	11	7
PTTG_30951	hypothetical protein	9	9	9	8	8	9	8	9	6	7	9	8	8	8	10	11	9	8	10	10
PTTG_25887	hypothetical protein	9	11	9	7	8	10	10	9	8	8	10	9	8	5	9	8	9	7	8	9
PTTG_29287	hypothetical protein	9	9	9	7	9	9	9	7	7	7	11	9	9	9	7	9	9	7	7	11
PTTG_26878	hypothetical protein	9	11	10	2	8	9	9	4	10	11	10	9	10	2	10	10	7	9	10	10
PTTG_28862	hypothetical protein	8	8	8	8	8	8	8	8	11	11	8	9	8	8	8	8	8	8	11	8
PTTG_08477	hypothetical protein	9	9	10	6	8	5	10	10	9	8	10	6	10	9	9	5	7	7	10	11
PTTG_10854	hypothetical protein	8	8	8	9	8	8	8	8	9	11	9	8	7	10	8	8	8	8	8	9
PTTG_28188	hypothetical protein	8	7	10	9	6	9	10	9	11	9	6	9	8	8	7	9	8	6	9	7
PTTG_05487	hypothetical protein	9	11	9	4	9	11	10	9	7	7	9	9	9	1	9	8	9	9	7	9
PTTG_28135	hypothetical protein	6	7	9	11	9	8	7	10	7	7	6	9	10	9	8	8	9	10	7	8
PTTG_30184	hypothetical protein	7	9	9	8	8	10	9	8	7	6	8	11	9	8	7	7	10	8	6	10
PTTG_27650	hypothetical protein	8	8	7	8	8	7	8	8	11	11	8	6	8	8	8	7	8	8	11	8
PTTG_30395	hypothetical protein	8	8	8	8	8	9	8	8	6	6	7	8	8	10	8	8	11	8	9	8
PTTG_04193	hypothetical protein	5	6	6	11	11	5	8	7	9	9	8	7	9	6	10	8	10	8	10	9
PTTG_08134	hypothetical protein	7	8	7	6	8	7	9	8	11	10	8	8	8	6	9	9	7	8	11	7
PTTG_08513	hypothetical protein	7	8	7	10	8	9	7	10	7	6	8	8	8	11	7	10	7	10	6	7
PTTG_03847	hypothetical protein	7	9	7	7	7	10	7	11	7	9	7	8	9	6	9	9	10	7	8	6
PTTG_09139	hypothetical protein	8	8	8	8	7	7	7	7	8	11	7	10	8	8	8	8	7	9	7	8
PTTG_30801	hypothetical protein	11	8	10	8	8	8	8	6	7	8	7	8	6	11	5	7	10	5	7	8
PTTG_26527	hypothetical protein	7	10	8	7	7	6	8	7	8	10	8	6	9	6	6	11	8	8	8	8
PTTG_27870	hypothetical protein	7	7	7	7	7	7	7	8	10	11	8	7	7	7	7	8	7	7	11	8
PTTG_26661	hypothetical protein	8	7	6	6	7	8	8	9	7	6	10	7	11	7	9	8	8	6	7	9
PTTG_29404	hypothetical protein	8	9	9	6	7	6	9	11	3	3	8	11	8	8	8	10	10	10	3	7
PTTG_27662	hypothetical protein	8	9	11	0	10	8	8	7	8	9	8	8	9	0	9	8	8	8	8	8
PTTG_29135	hypothetical protein	9	7	5	3	8	9	10	7	8	9	7	7	7	3	8	8	9	7	11	8
PTTG_02857	hypothetical protein	7	8	8	7	7	7	7	7	7	9	7	8	7	11	6	7	7	7	8	7
PTTG_30814	hypothetical protein	6	7	7	7	6	7	7	7	10	11	7	7	7	7	7	7	7	7	11	7
PTTG_02253	hypothetical protein	8	8	10	10	8	8	7	8	2	7	5	6	7	9	7	7	11	9	3	7
PTTG_04270	hypothetical protein	3	4	6	9	10	10	8	9	8	9	6	9	3	11	7	4	7	4	9	11
PTTG_26429	hypothetical protein	7	7	6	5	7	7	8	7	11	10	7	7	6	7	7	7	6	7	10	7
PTTG_30209	hypothetical protein	7	6	7	4	8	8	7	6	10	11	7	7	7	6	7	8	6	6	10	5
PTTG_28874	hypothetical protein	7	7	7	2	7	7	7	7	10	11	6	7	7	2	8	8	7	7	10	7
PTTG_06256	hypothetical protein	9	7	10	0	6	4	6	5	8	8	7	10	6	0	5	10	10	9	8	11
PTTG_05462	hypothetical protein	8	5	7	11	6	6	7	5	7	7	7	6	6	10	7	5	7	8	7	7
PTTG_09212	hypothetical protein	7	7	7	6	7	7	5	6	8	11	7	7	6	7	7	7	6	6	9	5
PTTG_25781	hypothetical protein	6	6	6	7	6	6	6	6	11	11	6	6	6	7	6	6	7	6	11	6
PTTG_07027	hypothetical protein	5	6	7	6	6	6	7	6	9	11	8	6	6	7	6	6	7	6	10	6
PTTG_26002	hypothetical protein	6	8	6	0	6	9	8	7	10	9	6	6	5	1	7	5	7	7	11	6
PTTG_30650	hypothetical protein	6	8	7	0	8	8	7	5	9	7	8	7	7	0	8	6	4	5	11	7
PTTG_00601	hypothetical protein	5	6	6	5	5	6	6	7	11	8	6	5	5	6	5	6	6	6	9	5
PTTG_30366	hypothetical protein	2	8	6	5	8	9	11	9	4	7	6	5	3	9	3	4	4	5	3	6
PTTG_02159	CMGC/CDK protein kinase	6	7	6	9	6	6	6	7	0	0	6	7	7	11	6	6	7	6	0	7
PTTG_25509	hypothetical protein	6	5	5	1	5	5	5	5	11	11	5	5	5	1	5	5	5	6	11	5
PTTG_28211	hypothetical protein	5	5	6	4	5	5	5	4	11	10	5	5	5	4	5	1	5	6	10	5
PTTG_29579	hypothetical protein	4	4	4	4	4	4	4	4	6	11	4	4	4	4	4	4	4	4	9	4
PTTG_04410	hypothetical protein	3	5	3	4	3	3	3	4	9	11	3	3	5	3	4	4	4	3	9	3
PTTG_29647	hypothetical protein	4	3	3	4	4	3	4	4	8	9	3	4	3	3	4	3	3	3	11	5
PTTG_30051	hypothetical protein	2	0	1	0	0	4	4	4	11	8	1	4	4	0	3	4	4	3	8	4
PTTG_25170	hypothetical protein	2	2	2	0	2	2	2	2	10	9	2	2	2	0	2	2	2	2	11	2
PTTG_29266	hypothetical protein	1	2	1	3	0	1	1	2	11	11	1	1	2	1	1	1	1	1	11	4
PTTG_30260	hypothetical protein	1	2	2	0	1	2	1	2	11	11	2	1	2	1	1	1	1	2	11	1
PTTG_06326	hypothetical protein	1	1	1	1	1	1	1	1	10	11	1	1	1	1	1	1	1	2	7	1
PTTG_28745	hypothetical protein	0	1	1	0	0	1	1	1	8	11	1	1	1	1	2	0	1	1	11	2
PTTG_29025	hypothetical protein	0	0	0	0	0	0	0	0	8	8	0	0	0	0	0	0	0	1	11	0
Table 3: Genes with more than 10 NSY SNPs from counts normalized by gene length
		No Gain of Virulence for LR20										Gain of Virulence for LR20
	Mutant Pair -->	1	2	6	7	9	10	11	12	13	14	1	2	6	7	9	10	11	12	13	14
GeneLocus	Description	760285	790197	730003	60-L-2	630550	750299	740408	700575	900084	89-L-1	630846	670028	66-L-3	64-L-3	BCL75	700201	740606	QWRI	900273	890155
PTTG_30896	hypothetical protein	26.12	22.39	22.39	26.12	37.31	26.12	29.85	26.12	29.85	26.12	22.39	33.58	26.12	37.31	29.85	26.12	29.85	29.85	26.12	33.58
PTTG_30677	hypothetical protein	29.2	26.76	26.76	26.76	26.76	31.63	31.63	29.2	24.33	21.9	34.06	24.33	24.33	26.76	31.63	29.2	26.76	31.63	19.46	29.2
PTTG_03116	hypothetical protein	33.52	33.52	27.93	27.93	33.52	27.93	27.93	27.93	16.76	27.93	27.93	27.93	33.52	22.35	27.93	27.93	27.93	33.52	22.35	22.35
PTTG_25707	hypothetical protein	25.13	19.75	25.13	21.54	14.36	16.16	25.13	10.77	19.75	25.13	12.57	23.34	25.13	19.75	14.36	26.93	23.34	12.57	30.52	17.95
PTTG_30951	hypothetical protein	23.68	23.68	23.68	21.05	21.05	23.68	21.05	23.68	15.79	18.42	23.68	21.05	21.05	21.05	26.32	28.95	23.68	21.05	26.32	26.32
PTTG_31028	hypothetical protein	23.64	16.55	18.91	26	21.28	21.28	21.28	21.28	16.55	21.28	18.91	18.91	21.28	28.37	18.91	21.28	21.28	14.18	16.55	23.64
PTTG_31008	hypothetical protein	28.22	26.46	28.22	22.93	26.46	28.22	28.22	21.16	14.11	21.16	26.46	22.93	26.46	22.93	24.69	26.46	28.22	24.69	21.16	28.22
PTTG_30828	hypothetical protein	22.22	22.22	20.37	22.22	24.07	24.07	25.93	24.07	22.22	22.22	24.07	24.07	24.07	27.78	24.07	24.07	25.93	24.07	22.22	22.22
PTTG_30943	hypothetical protein	16.67	22.22	22.22	5.56	16.67	22.22	27.78	11.11	16.67	16.67	11.11	11.11	22.22	16.67	16.67	16.67	27.78	11.11	27.78	11.11
PTTG_28359	hypothetical protein	17.44	17.44	19.38	17.44	17.44	17.44	19.38	17.44	27.13	27.13	19.38	19.38	19.38	19.38	19.38	17.44	17.44	19.38	27.13	19.38
PTTG_03117	hypothetical protein	21.96	23.65	27.03	23.65	25.34	23.65	23.65	21.96	20.27	27.03	27.03	25.34	27.03	25.34	20.27	23.65	25.34	21.96	25.34	23.65
PTTG_11565	hypothetical protein	17.78	17.78	13.33	13.33	17.78	17.78	13.33	13.33	26.67	17.78	17.78	13.33	17.78	17.78	17.78	17.78	13.33	13.33	17.78	13.33
PTTG_27076	hypothetical protein	26.25	23.62	26.25	26.25	26.25	26.25	26.25	26.25	15.75	18.37	26.25	26.25	26.25	26.25	26.25	26.25	26.25	26.25	15.75	26.25
PTTG_31091	hypothetical protein	20.94	26.18	26.18	26.18	26.18	26.18	26.18	20.94	20.94	15.71	26.18	26.18	26.18	20.94	26.18	26.18	26.18	26.18	15.71	26.18
PTTG_10952	hypothetical protein	25.4	25.4	22.22	22.22	19.05	25.4	22.22	19.05	15.87	25.4	15.87	19.05	25.4	22.22	25.4	25.4	25.4	25.4	22.22	25.4
PTTG_25184	hypothetical protein	19.26	20.94	19.26	20.1	20.94	18.43	19.26	20.1	25.13	22.61	19.26	20.1	19.26	19.26	20.1	20.1	18.43	18.43	22.61	17.59
PTTG_05311	hypothetical protein	16.67	12.5	12.5	4.17	12.5	20.83	25	12.5	12.5	8.33	20.83	12.5	12.5	4.17	16.67	12.5	16.67	16.67	12.5	16.67
PTTG_27792	hypothetical protein	6.17	6.17	6.17	6.17	6.17	6.17	12.35	6.17	24.69	12.35	6.17	6.17	6.17	6.17	6.17	6.17	6.17	6.17	18.52	6.17
PTTG_31115	hypothetical protein	18.29	12.2	24.39	18.29	12.2	18.29	12.2	12.2	18.29	12.2	18.29	18.29	18.29	6.1	12.2	12.2	12.2	12.2	12.2	18.29
PTTG_31014	hypothetical protein	6.94	13.89	13.89	13.89	17.36	10.42	24.31	13.89	20.83	20.83	6.94	10.42	10.42	13.89	13.89	10.42	6.94	10.42	20.83	13.89
PTTG_29130	hypothetical protein	12.66	11.51	10.36	10.36	9.21	10.36	8.06	11.51	24.17	23.01	8.06	12.66	9.21	10.36	11.51	10.36	9.21	11.51	20.71	13.81
PTTG_07443	hypothetical protein	19.43	13.71	17.14	12.57	20.57	20.57	19.43	19.43	21.71	24	21.71	17.14	21.71	8	14.86	17.14	16	17.14	22.86	18.29
PTTG_30872	hypothetical protein	20.96	20.96	17.96	20.96	14.97	20.96	17.96	17.96	20.96	20.96	20.96	20.96	17.96	20.96	17.96	17.96	8.98	23.95	17.96	17.96
PTTG_30966	hypothetical protein	18.71	17.01	15.31	18.71	17.01	20.41	17.01	17.01	13.61	15.31	17.01	15.31	13.61	17.01	20.41	23.81	13.61	17.01	13.61	15.31
PTTG_11141	hypothetical protein	22.77	22.77	22.77	22.77	21.86	20.04	20.95	19.13	20.04	21.86	22.77	22.77	20.95	21.86	22.77	22.77	20.95	23.68	22.77	23.68
PTTG_30922	hypothetical protein	14.15	9.43	14.15	0	14.15	14.15	14.15	14.15	23.58	23.58	14.15	18.87	14.15	0	14.15	9.43	18.87	14.15	18.87	14.15
PTTG_09049	hypothetical protein	9.39	9.39	9.39	9.39	9.39	9.39	9.39	9.39	23.47	23.47	9.39	9.39	9.39	9.39	9.39	9.39	9.39	9.39	23.47	9.39
PTTG_31071	hypothetical protein	23.26	23.26	18.6	23.26	23.26	23.26	23.26	23.26	23.26	23.26	23.26	23.26	23.26	23.26	23.26	23.26	23.26	23.26	23.26	23.26
PTTG_30725	hypothetical protein	15.5	19.38	15.5	19.38	15.5	15.5	19.38	15.5	19.38	23.26	19.38	15.5	19.38	19.38	15.5	15.5	19.38	11.63	19.38	15.5
PTTG_04271	hypothetical protein	20.67	10.34	18.09	18.09	18.09	20.67	15.5	12.92	23.26	15.5	20.67	10.34	20.67	20.67	20.67	7.75	7.75	15.5	23.26	15.5
PTTG_09031	hypothetical protein	13.2	9.9	16.5	9.9	23.1	13.2	13.2	9.9	16.5	16.5	13.2	23.1	13.2	13.2	13.2	13.2	9.9	13.2	16.5	13.2
PTTG_30719	hypothetical protein	17.73	14.18	14.18	14.18	15.96	15.96	17.73	15.96	8.87	14.18	23.05	15.96	12.41	19.5	15.96	17.73	15.96	14.18	10.64	19.5
PTTG_30843	hypothetical protein	12.07	12.07	15.08	16.59	13.57	15.08	9.05	12.07	21.12	21.12	13.57	18.1	15.08	13.57	15.08	12.07	13.57	16.59	22.62	13.57
PTTG_30504	hypothetical protein	0	0	0	0	0	0	0	0	22.6	22.6	0	0	0	0	0	0	0	0	22.6	0
PTTG_31049	hypothetical protein	9.62	9.62	6.41	9.62	6.41	9.62	9.62	9.62	12.82	9.62	6.41	9.62	12.82	22.44	12.82	12.82	9.62	3.21	12.82	3.21
PTTG_31140	hypothetical protein	15.44	12.01	13.72	17.15	13.72	13.72	18.87	12.01	18.87	22.3	17.15	18.87	13.72	13.72	15.44	22.3	13.72	15.44	17.15	12.01
PTTG_00709	hypothetical protein	14.83	19.27	20.76	12.6	17.79	16.31	13.34	14.83	12.6	11.12	20.01	20.76	19.27	20.76	22.24	17.05	17.05	17.79	13.34	11.12
PTTG_05812	hypothetical protein	20.08	20.08	20.08	20.08	20.08	20.08	20.08	20.08	8.03	8.03	20.08	20.08	22.09	22.09	20.08	20.08	20.08	20.08	8.03	20.08
PTTG_30858	hypothetical protein	16.39	18.21	18.21	20.04	20.04	21.86	16.39	18.21	16.39	16.39	16.39	16.39	20.04	16.39	14.57	18.21	16.39	16.39	16.39	20.04
PTTG_10383	hypothetical protein	19.76	20.55	19.76	17.39	20.55	20.16	20.55	20.16	19.37	20.95	20.95	21.34	21.34	17.39	19.76	20.95	19.37	21.34	21.74	20.55
PTTG_10148	hypothetical protein	16.3	13.59	16.3	13.59	16.3	19.02	13.59	16.3	16.3	21.74	16.3	16.3	13.59	19.02	13.59	16.3	10.87	13.59	16.3	16.3
PTTG_25893	hypothetical protein	18.23	18.23	18.23	1.74	16.49	18.23	17.36	17.36	17.36	16.49	18.23	18.23	18.23	1.74	18.23	17.36	17.36	18.23	21.7	18.23
PTTG_30502	hypothetical protein	14.44	3.61	14.44	0	10.83	18.05	3.61	14.44	18.05	18.05	21.66	7.22	14.44	3.61	7.22	21.66	21.66	7.22	18.05	18.05
PTTG_02875	hypothetical protein	8.66	17.32	17.32	8.66	17.32	17.32	17.32	12.99	4.33	4.33	17.32	12.99	21.65	12.99	21.65	21.65	17.32	17.32	4.33	21.65
PTTG_30991	hypothetical protein	16.13	10.75	16.13	16.13	10.75	16.13	16.13	16.13	5.38	10.75	10.75	10.75	10.75	10.75	10.75	16.13	10.75	16.13	10.75	21.51
PTTG_10343	hypothetical protein	17.17	21.46	21.46	8.58	21.46	17.17	17.17	17.17	8.58	12.88	21.46	21.46	21.46	21.46	17.17	17.17	21.46	21.46	12.88	21.46
PTTG_06566	hypothetical protein	18.35	15.29	21.41	15.29	12.23	18.35	21.41	18.35	12.23	15.29	18.35	18.35	12.23	15.29	15.29	18.35	12.23	12.23	9.17	12.23
PTTG_06922	hypothetical protein	17.09	21.37	21.37	21.37	21.37	21.37	21.37	21.37	21.37	21.37	21.37	21.37	21.37	21.37	21.37	21.37	21.37	21.37	21.37	21.37
PTTG_30713	hypothetical protein	17.28	18.29	13.21	2.03	19.31	19.31	16.26	15.24	19.31	21.34	18.29	17.28	19.31	2.03	19.31	19.31	19.31	19.31	20.33	19.31
PTTG_30505	hypothetical protein	0	0	0	0	0	0	0	0	19.67	21.31	0	0	0	0	0	0	0	0	19.67	0
PTTG_26869	hypothetical protein	18.62	20.39	19.5	18.62	18.62	18.62	18.62	18.62	12.41	13.3	20.39	18.62	19.5	21.28	18.62	19.5	19.5	16.84	14.18	18.62
PTTG_30642	hypothetical protein	11.05	16.14	13.59	12.74	16.99	14.44	13.59	11.89	17.84	21.24	16.99	11.05	16.99	9.35	17.84	16.99	12.74	14.44	19.54	15.29
PTTG_27064	hypothetical protein	16.99	8.49	14.86	12.74	12.74	8.49	14.86	0	6.37	0	21.23	19.11	14.86	16.99	0	0	14.86	6.37	4.25	6.37
PTTG_30673	hypothetical protein	13.16	15.79	15.79	13.16	15.79	15.79	15.79	15.79	18.42	21.05	15.79	15.79	15.79	13.16	15.79	15.79	15.79	15.79	21.05	18.42
PTTG_08989	hypothetical protein	14.01	14.01	14.01	8.4	14.01	18.21	21.01	9.8	15.41	21.01	14.01	15.41	14.01	21.01	14.01	12.61	15.41	15.41	15.41	15.41
PTTG_04658	hypothetical protein	18.28	18.28	18.28	13.05	18.28	19.58	16.97	19.58	18.28	20.89	19.58	20.89	18.28	14.36	19.58	20.89	19.58	16.97	16.97	16.97
PTTG_30821	hypothetical protein	19.13	17.39	17.39	17.39	15.65	15.65	17.39	17.39	19.13	17.39	19.13	17.39	19.13	20.87	15.65	19.13	19.13	17.39	17.39	17.39
PTTG_07105	hypothetical protein	10.4	18.71	12.47	10.4	10.4	8.32	18.71	10.4	20.79	20.79	10.4	10.4	12.47	12.47	16.63	8.32	10.4	8.32	20.79	10.4
PTTG_29337	hypothetical protein	11.07	9.68	11.07	11.07	9.68	8.99	11.07	11.07	17.29	20.75	9.68	9.68	11.07	9.68	8.99	11.07	11.07	9.68	20.75	9.68
PTTG_30365	hypothetical protein	20.73	20.73	20.73	10.36	20.73	20.73	20.73	20.73	15.54	15.54	20.73	20.73	20.73	10.36	20.73	20.73	20.73	20.73	10.36	20.73
PTTG_04334	hypothetical protein	6.87	10.31	20.62	13.75	10.31	17.18	10.31	13.75	10.31	13.75	13.75	6.87	10.31	13.75	10.31	10.31	17.18	17.18	13.75	13.75
PTTG_28266	hypothetical protein	14.24	14.24	15.82	12.66	14.24	17.41	14.24	18.99	17.41	15.82	20.57	14.24	15.82	15.82	14.24	15.82	18.99	17.41	18.99	12.66
PTTG_08047	hypothetical protein	15.82	20.57	15.82	11.08	15.82	15.82	12.66	15.82	17.41	14.24	15.82	12.66	18.99	17.41	17.41	11.08	18.99	14.24	12.66	15.82
PTTG_31001	hypothetical protein	12.32	14.37	18.48	10.27	20.53	16.43	14.37	12.32	14.37	12.32	16.43	16.43	12.32	18.48	12.32	18.48	18.48	14.37	14.37	14.37
PTTG_10623	hypothetical protein	18.18	18.18	18.18	11.36	18.18	18.18	18.18	15.91	20.45	20.45	18.18	18.18	18.18	11.36	18.18	18.18	15.91	18.18	20.45	18.18
PTTG_31027	hypothetical protein	14.49	14.49	17.39	17.39	14.49	17.39	20.29	14.49	14.49	14.49	14.49	14.49	14.49	14.49	14.49	14.49	17.39	11.59	14.49	14.49
PTTG_25207	hypothetical protein	17.94	17.94	20.18	15.7	17.94	17.94	20.18	15.7	13.45	13.45	15.7	15.7	17.94	15.7	20.18	15.7	15.7	15.7	13.45	15.7
PTTG_07012	hypothetical protein	18.03	16.97	18.03	16.97	16.97	16.97	15.91	15.91	14.85	13.79	16.97	16.97	18.03	18.03	16.97	20.15	15.91	15.91	19.09	16.97
PTTG_27352	hypothetical protein	18.11	18.11	16.1	16.1	16.1	18.11	16.1	16.1	14.08	20.12	18.11	20.12	18.11	18.11	18.11	16.1	18.11	18.11	16.1	16.1
PTTG_26878	hypothetical protein	16.42	20.07	18.25	3.65	14.6	16.42	16.42	7.3	18.25	20.07	18.25	16.42	18.25	3.65	18.25	18.25	12.77	16.42	18.25	18.25
PTTG_27694	hypothetical protein	8.36	15.05	10.03	11.71	10.03	10.03	11.71	15.05	16.72	15.05	11.71	11.71	11.71	11.71	13.38	8.36	10.03	8.36	20.07	13.38
PTTG_03953	hypothetical protein	10.41	11.21	11.21	11.21	11.21	8.81	11.21	8.81	17.61	20.02	11.21	11.21	8.81	11.21	11.21	11.21	11.21	10.41	18.41	4.8
PTTG_25433	hypothetical protein	15.41	15.41	12.43	9.44	14.41	15.41	15.9	15.41	18.89	19.88	14.41	15.41	14.41	9.44	15.41	15.9	15.9	15.9	16.9	14.41
PTTG_30371	hypothetical protein	6.62	6.62	6.62	6.62	6.62	6.62	6.62	6.62	11.04	15.45	6.62	13.25	19.87	6.62	6.62	6.62	6.62	15.45	19.87	6.62
PTTG_08370	hypothetical protein	15.87	15.87	15.87	15.87	15.87	15.87	15.87	15.87	15.87	19.84	15.87	15.87	15.87	15.87	15.87	15.87	15.87	15.87	19.84	15.87
PTTG_10633	hypothetical protein	14.78	14.78	14.78	14.78	14.78	14.78	14.78	14.78	19.7	19.7	14.78	14.78	14.78	14.78	14.78	14.78	14.78	14.78	19.7	14.78
PTTG_31094	hypothetical protein	3.27	6.54	13.07	0	3.27	13.07	13.07	0	9.8	9.8	6.54	9.8	13.07	16.34	6.54	16.34	13.07	13.07	19.61	3.27
PTTG_30904	hypothetical protein	16.23	19.48	16.23	12.99	16.23	16.23	16.23	16.23	12.99	16.23	12.99	16.23	6.49	16.23	16.23	16.23	12.99	16.23	16.23	16.23
PTTG_06030	hypothetical protein	18.48	18.48	17.51	15.56	18.48	18.48	15.56	18.48	11.67	11.67	18.48	18.48	18.48	17.51	18.48	19.46	15.56	18.48	11.67	15.56
PTTG_07906	hypothetical protein	17.48	13.59	15.53	9.71	17.48	17.48	17.48	17.48	9.71	17.48	17.48	17.48	17.48	19.42	15.53	13.59	15.53	17.48	15.53	15.53
PTTG_30548	hypothetical protein	12.9	19.35	12.9	19.35	19.35	19.35	12.9	19.35	12.9	6.45	12.9	19.35	19.35	12.9	12.9	12.9	19.35	19.35	12.9	12.9
PTTG_26672	hypothetical protein	3.83	3.83	3.83	3.83	3.83	3.83	3.83	7.66	19.16	19.16	3.83	3.83	3.83	3.83	3.83	3.83	3.83	3.83	19.16	3.83
PTTG_10757	hypothetical protein	0	0	0	0	0	0	0	0	15.33	13.41	0	0	0	0	0	0	0	0	19.16	0
PTTG_26967	hypothetical protein	9.52	14.29	11.9	11.9	11.9	19.05	9.52	14.29	9.52	9.52	14.29	11.9	9.52	16.67	14.29	11.9	14.29	9.52	16.67	9.52
PTTG_07057	hypothetical protein	16.59	16.59	17.77	14.22	17.77	18.96	13.03	17.77	16.59	15.4	14.22	16.59	14.22	14.22	16.59	17.77	17.77	15.4	16.59	15.4
PTTG_26625	hypothetical protein	11.3	13.18	11.3	9.42	11.3	13.18	9.42	11.3	15.07	18.83	13.18	11.3	13.18	15.07	13.18	11.3	9.42	11.3	16.95	9.42
PTTG_09598	hypothetical protein	18.8	18.8	18.8	15.04	18.8	18.8	16.92	18.8	5.64	5.64	18.8	18.8	18.8	18.8	16.92	18.8	18.8	16.92	5.64	18.8
PTTG_07766	hypothetical protein	12.14	16.18	15.37	12.14	14.56	12.14	15.37	17.8	7.28	13.75	18.61	15.37	14.56	12.14	13.75	18.61	16.18	12.14	11.33	15.37
PTTG_30540	hypothetical protein	9.3	9.3	11.63	9.3	11.63	13.95	16.28	11.63	18.6	16.28	11.63	11.63	6.98	9.3	11.63	2.33	9.3	6.98	11.63	2.33
PTTG_00031	hypothetical protein	9.29	9.29	9.29	9.29	9.29	9.29	9.29	9.29	18.58	18.58	9.29	9.29	9.29	9.29	9.29	12.38	9.29	9.29	18.58	12.38
PTTG_29532	hypothetical protein	17.32	17.73	16.49	15.26	16.91	17.73	16.91	16.91	18.56	17.73	16.91	16.49	16.08	14.43	18.14	17.32	16.08	17.32	17.73	16.08
PTTG_07205	hypothetical protein	3.08	3.08	3.08	4.62	3.08	3.08	3.08	3.08	15.41	18.49	3.08	3.08	3.08	3.08	3.08	3.08	3.08	3.08	18.49	3.08
PTTG_29792	hypothetical protein	9.22	18.43	18.43	13.82	18.43	13.82	13.82	13.82	9.22	4.61	13.82	18.43	18.43	18.43	18.43	18.43	18.43	18.43	0	18.43
PTTG_29918	hypothetical protein	4.6	6.9	6.9	9.2	5.75	4.6	8.05	8.05	18.39	14.94	6.9	6.9	4.6	0	4.6	13.79	6.9	3.45	16.09	5.75
PTTG_28829	hypothetical protein	16.67	15.15	16.67	16.67	15.15	13.64	16.67	16.67	16.67	16.67	13.64	15.15	13.64	15.15	18.18	16.67	15.15	15.15	15.15	15.15
PTTG_27282	hypothetical protein	16.88	16.88	16.25	16.88	16.25	16.88	15.63	16.25	18.13	18.13	16.25	16.25	16.25	16.88	16.25	16.25	15.63	16.25	18.13	15.63
PTTG_30955	hypothetical protein	12.05	12.05	18.07	6.02	12.05	12.05	12.05	12.05	6.02	6.02	12.05	12.05	12.05	6.02	12.05	12.05	12.05	12.05	6.02	12.05
PTTG_31116	hypothetical protein	7.73	12.89	10.31	15.46	10.31	10.31	12.89	10.31	15.46	15.46	12.89	7.73	12.89	10.31	12.89	12.89	15.46	12.89	18.04	10.31
PTTG_31100	hypothetical protein	13.45	8.97	11.21	11.21	8.97	13.45	8.97	11.21	13.45	17.94	11.21	11.21	13.45	11.21	8.97	8.97	8.97	11.21	13.45	8.97
PTTG_09082	hypothetical protein	9.96	9.96	11.95	9.96	9.96	9.96	11.95	11.95	15.94	17.93	11.95	5.98	11.95	9.96	7.97	13.94	9.96	9.96	15.94	9.96
PTTG_30709	hypothetical protein	11.94	8.96	11.94	11.94	11.94	14.93	14.93	11.94	17.91	17.91	11.94	8.96	11.94	11.94	11.94	11.94	11.94	11.94	17.91	11.94
PTTG_10647	hypothetical protein	11.9	11.9	17.86	11.9	11.9	11.9	17.86	5.95	11.9	11.9	11.9	11.9	11.9	11.9	17.86	17.86	11.9	17.86	17.86	11.9
PTTG_30672	hypothetical protein	14.51	15.63	14.51	13.39	12.28	10.04	16.74	11.16	11.16	15.63	12.28	14.51	12.28	15.63	12.28	13.39	8.93	14.51	17.86	10.04
PTTG_30944	hypothetical protein	17.86	11.9	13.89	11.9	11.9	9.92	13.89	13.89	9.92	9.92	11.9	15.87	13.89	11.9	13.89	11.9	13.89	13.89	9.92	13.89
PTTG_29720	hypothetical protein	15.61	12.26	15.61	14.49	15.61	14.49	17.84	13.38	11.15	10.03	14.49	16.72	16.72	13.38	15.61	13.38	14.49	10.03	12.26	13.38
PTTG_30051	hypothetical protein	3.23	0	1.62	0	0	6.46	6.46	6.46	17.77	12.92	1.62	6.46	6.46	0	4.85	6.46	6.46	4.85	12.92	6.46
PTTG_08708	hypothetical protein	17.73	17.73	17.73	16.25	17.73	17.73	17.73	17.73	1.48	1.48	17.73	17.73	17.73	17.73	17.73	17.73	17.73	17.73	1.48	17.73
PTTG_27042	hypothetical protein	11.81	13.78	11.81	13.78	12.8	17.72	10.83	15.75	8.86	10.83	16.73	16.73	14.76	14.76	13.78	15.75	10.83	15.75	8.86	12.8
PTTG_29773	hypothetical protein	15.69	11.76	8.82	7.84	8.82	10.78	16.67	9.8	17.65	16.67	6.86	13.73	8.82	8.82	8.82	16.67	13.73	8.82	17.65	8.82
PTTG_07762	hypothetical protein	0	0	0	0	0	0	0	0	11.75	17.62	0	0	0	0	0	0	0	0	14.68	0
PTTG_05815	hypothetical protein	17.54	17.54	17.54	17.54	17.54	17.54	17.54	17.54	5.26	5.26	17.54	17.54	17.54	17.54	17.54	17.54	17.54	17.54	5.26	17.54
PTTG_25208	hypothetical protein	12.28	14.04	12.28	14.04	12.28	12.28	12.28	12.28	15.79	17.54	10.53	12.28	14.04	12.28	12.28	12.28	12.28	12.28	15.79	14.04
PTTG_04870	hypothetical protein	0	0	0	0	0	0	0	0	17.54	17.54	0	0	0	0	0	0	0	0	17.54	0
PTTG_31010	hypothetical protein	13.1	13.1	13.1	4.37	17.47	13.1	13.1	13.1	8.73	8.73	13.1	8.73	8.73	4.37	13.1	8.73	13.1	13.1	8.73	13.1
PTTG_06454	hypothetical protein	5.8	14.49	11.59	5.8	11.59	8.7	8.7	11.59	0	0	8.7	8.7	11.59	8.7	8.7	17.39	5.8	8.7	2.9	11.59
PTTG_07567	hypothetical protein	10.83	9.75	11.92	16.25	13	10.83	7.58	10.83	16.25	15.17	8.67	16.25	11.92	11.92	13	17.33	8.67	10.83	15.17	10.83
PTTG_27775	hypothetical protein	7.41	7.41	7.41	0	7.41	7.41	7.41	7.41	14.81	12.35	7.41	7.41	7.41	0	7.41	2.47	7.41	7.41	17.28	7.41
PTTG_29829	hypothetical protein	11.81	13.62	12.72	14.53	13.62	17.26	15.44	12.72	14.53	14.53	14.53	16.35	13.62	14.53	15.44	14.53	15.44	13.62	14.53	10.9
PTTG_30643	hypothetical protein	14.37	17.24	17.24	11.49	17.24	14.37	11.49	14.37	11.49	11.49	11.49	17.24	17.24	14.37	14.37	17.24	17.24	14.37	11.49	14.37
PTTG_30826	hypothetical protein	7.96	14.59	10.61	17.24	9.28	10.61	10.61	11.94	14.59	13.26	11.94	9.28	13.26	14.59	10.61	9.28	9.28	7.96	13.26	9.28
PTTG_29131	hypothetical protein	13.33	13.33	15.24	17.14	15.24	13.33	15.24	7.62	17.14	11.43	13.33	11.43	13.33	15.24	15.24	9.52	13.33	11.43	11.43	9.52
PTTG_10466	hypothetical protein	3.57	3.57	3.57	3.57	3.57	3.57	3.57	3.57	16.43	17.14	3.57	3.57	3.57	3.57	3.57	3.57	3.57	3.57	17.14	3.57
PTTG_26137	hypothetical protein	7.96	7.96	12.51	13.65	5.69	6.83	5.69	7.96	17.06	14.79	5.69	9.1	9.1	13.65	5.69	5.69	9.1	6.83	10.24	6.83
PTTG_05232	hypothetical protein	11.8	15.73	14.42	14.42	14.42	11.8	17.04	11.8	10.48	14.42	11.8	14.42	13.11	14.42	14.42	11.8	15.73	14.42	13.11	9.17
PTTG_05320	hypothetical protein	15.85	14.68	12.92	15.85	14.09	12.92	13.51	13.51	11.74	11.74	14.09	13.51	13.51	17.03	14.68	13.51	13.51	14.68	10.57	12.92
PTTG_04936	hypothetical protein	12.47	12.87	12.87	7.64	12.87	12.07	12.87	12.47	14.88	16.89	12.87	12.87	12.47	7.64	12.87	12.87	12.87	12.87	14.48	12.47
PTTG_10452	hypothetical protein	14.98	14.98	14.98	14.98	14.98	14.98	14.98	14.98	16.85	16.85	14.98	14.98	14.98	14.98	14.98	14.98	14.98	14.98	16.85	14.98
PTTG_09844	hypothetical protein	0	5.62	5.62	5.62	5.62	16.85	16.85	5.62	5.62	0	5.62	5.62	5.62	11.24	5.62	5.62	11.24	5.62	5.62	5.62
PTTG_27348	hypothetical protein	10.48	10.48	10.48	10.48	10.48	10.48	10.48	10.48	12.58	12.58	10.48	10.48	10.48	10.48	10.48	10.48	10.48	10.48	16.77	10.48
PTTG_03845	hypothetical protein	16.76	14.9	16.76	14.9	16.76	16.76	16.76	16.76	14.9	14.9	16.76	16.76	14.9	16.76	14.9	16.76	13.04	16.76	16.76	16.76
PTTG_07097	hypothetical protein	2.96	2.96	2.96	2.96	2.96	2.96	2.96	2.96	16.75	16.75	2.96	2.96	2.96	2.96	2.96	2.96	2.96	2.96	15.76	2.96
PTTG_26727	hypothetical protein	8.37	12.55	12.55	12.55	12.55	12.55	16.74	12.55	16.74	16.74	12.55	8.37	8.37	12.55	12.55	16.74	12.55	8.37	16.74	12.55
PTTG_09324	hypothetical protein	16.67	16.67	16.67	13.33	16.67	16.67	16.67	16.67	13.33	13.33	16.67	16.67	16.67	13.33	16.67	13.33	16.67	13.33	13.33	16.67
PTTG_30916	hypothetical protein	14.29	14.29	16.67	9.52	14.29	11.9	14.29	11.9	11.9	9.52	14.29	14.29	16.67	14.29	11.9	11.9	11.9	16.67	14.29	11.9
PTTG_08218	hypothetical protein	14.58	14.58	14.58	10.42	12.5	14.58	10.42	16.67	10.42	12.5	14.58	8.33	12.5	16.67	12.5	12.5	14.58	12.5	6.25	10.42
PTTG_26962	hypothetical protein	11.11	11.11	11.11	13.89	11.11	11.11	11.11	11.11	16.67	16.67	11.11	11.11	11.11	11.11	11.11	11.11	11.11	11.11	16.67	11.11
PTTG_07478	hypothetical protein	11.11	8.33	11.11	5.56	11.11	13.89	8.33	11.11	5.56	11.11	16.67	11.11	11.11	11.11	11.11	8.33	5.56	11.11	8.33	8.33
PTTG_05097	hypothetical protein	2.08	8.33	8.33	2.08	8.33	6.25	8.33	16.67	8.33	8.33	6.25	8.33	8.33	8.33	2.08	10.42	16.67	8.33	12.5	16.67
PTTG_09597	hypothetical protein	13.81	16.57	13.81	13.81	13.81	13.81	13.81	13.81	5.52	5.52	13.81	13.81	13.81	8.29	13.81	13.81	13.81	13.81	5.52	13.81
PTTG_12087	hypothetical protein	15.12	14.4	12.96	2.16	15.12	13.68	15.84	15.84	15.12	12.96	16.56	16.56	13.68	2.16	14.4	16.56	14.4	13.68	13.68	15.12
PTTG_05355	hypothetical protein	13.2	14.85	11.55	13.2	13.2	16.5	13.2	13.2	8.25	14.85	14.85	13.2	9.9	13.2	9.9	11.55	11.55	11.55	9.9	9.9
PTTG_01163	hypothetical protein	8.23	8.23	12.35	8.23	8.23	10.29	10.29	8.23	16.46	10.29	8.23	10.29	10.29	8.23	10.29	10.29	8.23	10.29	8.23	8.23
PTTG_07023	hypothetical protein	10.11	15.17	10.11	8.85	12.64	12.64	15.17	8.85	16.43	15.17	13.91	15.17	12.64	15.17	11.38	12.64	8.85	12.64	15.17	12.64
PTTG_07098	hypothetical protein	9.35	9.35	9.35	9.35	9.35	9.35	9.35	8.18	12.85	16.36	8.18	9.35	8.18	9.35	9.35	8.18	9.35	9.35	14.02	9.35
PTTG_10345	hypothetical protein	16.34	16.34	16.34	16.34	16.34	16.34	16.34	16.34	6.54	6.54	16.34	16.34	16.34	16.34	16.34	16.34	16.34	16.34	6.54	16.34
PTTG_29696	hypothetical protein	14.59	12.02	13.73	13.73	12.02	12.02	12.88	14.59	15.45	16.31	12.02	13.73	15.45	16.31	15.45	11.16	12.02	12.88	14.59	11.16
PTTG_26682	hypothetical protein	14.49	14.49	14.49	14.49	16.3	14.49	14.49	16.3	14.49	16.3	14.49	14.49	14.49	16.3	14.49	14.49	16.3	14.49	14.49	16.3
PTTG_12091	hypothetical protein	14.26	14.26	12.22	10.18	14.26	14.26	14.26	14.26	12.22	10.18	16.29	16.29	14.26	10.18	14.26	14.26	12.22	14.26	12.22	14.26
PTTG_03949	hypothetical protein	16.26	16.26	16.26	8.13	16.26	16.26	16.26	16.26	13.55	10.84	16.26	16.26	16.26	5.42	16.26	16.26	16.26	16.26	16.26	16.26
PTTG_26565	hypothetical protein	12.42	12.42	13.37	13.37	12.42	13.37	13.37	14.33	16.24	15.28	13.37	12.42	11.46	13.37	11.46	12.42	10.51	13.37	14.33	11.46
PTTG_11074	hypothetical protein	13.48	13.48	16.17	16.17	16.17	16.17	16.17	13.48	16.17	16.17	16.17	16.17	16.17	16.17	13.48	16.17	16.17	16.17	16.17	13.48
PTTG_26735	hypothetical protein	14.97	14.97	16.04	16.04	16.04	16.04	16.04	14.97	10.7	10.7	14.97	14.97	14.97	16.04	16.04	14.97	16.04	14.97	10.7	14.97
PTTG_30981	hypothetical protein	12.82	16.03	16.03	9.62	12.82	16.03	12.82	16.03	16.03	16.03	12.82	16.03	16.03	12.82	12.82	12.82	12.82	12.82	16.03	12.82
PTTG_31050	hypothetical protein	10.66	12.43	12.43	14.21	10.66	12.43	12.43	12.43	14.21	14.21	10.66	10.66	12.43	14.21	10.66	8.88	10.66	10.66	15.99	10.66
PTTG_26866	hypothetical protein	10.65	14.65	15.98	14.65	11.98	15.98	11.98	15.98	3.99	3.99	14.65	14.65	14.65	15.98	15.98	13.32	15.98	11.98	3.99	11.98
PTTG_29846	hypothetical protein	14.61	14.61	11.95	5.31	14.61	13.28	14.61	13.28	11.95	11.95	13.28	11.95	14.61	5.31	14.61	13.28	13.28	15.94	13.28	13.28
PTTG_30684	hypothetical protein	0	3.67	3.67	7.34	2.45	3.67	3.67	3.67	9.79	15.91	3.67	3.67	4.9	3.67	2.45	1.22	3.67	3.67	8.57	3.67
PTTG_28088	hypothetical protein	9.27	9.27	9.27	7.95	9.27	9.27	9.27	9.27	14.57	15.89	10.6	9.27	9.27	0	9.27	9.27	9.27	9.27	15.89	9.27
PTTG_09757	hypothetical protein	12.99	12.99	12.99	12.99	12.99	12.99	12.99	12.99	15.87	15.87	12.99	12.99	12.99	12.99	12.99	13.71	12.99	12.99	15.87	13.71
PTTG_06767	hypothetical protein	0	0	0	0	0	0	0	0	15.87	15.87	0	0	0	0	0	0	0	0	15.87	0
PTTG_26812	hypothetical protein	11.31	15.84	13.57	13.57	13.57	11.31	13.57	13.57	11.31	13.57	11.31	11.31	11.31	15.84	11.31	11.31	15.84	13.57	11.31	13.57
PTTG_03000	hypothetical protein	0	0	0	0	0	0	0	0	15.84	15.84	0	0	0	0	0	0	0	0	13.86	0
PTTG_30340	hypothetical protein	9.47	9.47	10.26	8.68	10.26	10.26	10.26	9.47	12.63	13.42	9.47	9.47	9.47	8.68	9.47	9.47	10.26	8.68	15.79	9.47
PTTG_28486	hypothetical protein	15.72	15.72	15.72	15.72	15.72	15.72	15.72	15.72	9.82	9.82	15.72	15.72	15.72	15.72	15.72	15.72	15.72	15.72	9.82	15.72
PTTG_28255	hypothetical protein	15.72	15.72	15.72	3.93	15.72	15.72	15.72	15.72	13.75	13.75	15.72	15.72	15.72	1.96	15.72	15.72	15.72	15.72	13.75	15.72
PTTG_26865	hypothetical protein	14.83	14.83	14.83	13.09	14.83	15.71	14.83	14.83	11.34	12.22	14.83	14.83	14.83	14.83	14.83	14.83	14.83	14.83	12.22	14.83
PTTG_26469	hypothetical protein	6.68	13.36	13.36	0	13.36	13.36	13.36	13.36	13.36	13.36	8.91	15.59	8.91	0	11.14	8.91	11.14	8.91	13.36	6.68
PTTG_27286	hypothetical protein	7.8	9.75	7.8	5.85	7.8	9.75	7.8	7.8	11.7	15.59	7.8	7.8	5.85	7.8	11.7	11.7	9.75	7.8	15.59	9.75
PTTG_29116	hypothetical protein	7.38	7.38	8.2	0.82	8.2	8.2	8.2	8.2	15.59	15.59	8.2	8.2	7.38	0.82	8.2	7.38	8.2	8.2	13.13	8.2
PTTG_01461	hypothetical protein	9.35	15.58	9.35	0	9.35	9.35	15.58	15.58	15.58	15.58	15.58	15.58	15.58	0	9.35	9.35	12.46	9.35	15.58	15.58
PTTG_30803	hypothetical protein	12.21	13.32	11.1	11.1	13.32	13.32	13.32	15.54	12.21	11.1	13.32	12.21	12.21	15.54	14.43	12.21	12.21	12.21	12.21	12.21
PTTG_29685	hypothetical protein	0	0	0	5.18	0	0	0	0	15.54	15.54	0	0	0	0	0	0	0	0	15.54	0
PTTG_30440	hypothetical protein	10.11	12.14	12.81	10.79	11.46	10.79	11.46	10.79	9.44	8.09	15.51	14.16	13.49	12.81	13.49	13.49	14.16	12.14	8.77	13.49
PTTG_26813	hypothetical protein	15.5	13.95	13.95	13.95	15.5	12.4	12.4	12.4	12.4	12.4	13.95	12.4	13.95	12.4	13.95	13.95	10.85	10.85	10.85	15.5
PTTG_30453	hypothetical protein	7.74	8.85	13.27	8.85	14.38	9.96	13.27	9.96	15.49	13.27	11.06	14.38	12.17	11.06	8.85	14.38	6.64	4.42	14.38	11.06
PTTG_05484	hypothetical protein	13.11	14.3	13.11	4.77	13.11	14.3	13.11	11.92	3.58	3.58	11.92	11.92	13.11	5.96	11.92	11.92	11.92	11.92	3.58	15.49
PTTG_25616	hypothetical protein	12.63	15.44	14.74	13.33	11.93	14.04	15.44	12.63	13.33	12.63	12.63	13.33	14.04	14.04	11.23	14.04	14.04	13.33	14.04	14.74
PTTG_30720	hypothetical protein	9.65	11.58	11.58	11.58	11.58	15.44	15.44	13.51	7.72	11.58	11.58	11.58	9.65	7.72	9.65	11.58	13.51	11.58	9.65	5.79
PTTG_09092	hypothetical protein	7.72	7.72	7.72	3.86	7.72	7.72	7.72	7.72	15.44	15.44	7.72	7.72	11.58	3.86	7.72	7.72	7.72	7.72	11.58	7.72
PTTG_30919	hypothetical protein	12.35	15.43	9.26	6.17	9.26	15.43	12.35	12.35	6.17	12.35	15.43	12.35	15.43	6.17	9.26	6.17	12.35	6.17	12.35	15.43
PTTG_30593	hypothetical protein	9.26	12.35	9.26	0	12.35	12.35	12.35	12.35	9.26	9.26	12.35	15.43	12.35	0	12.35	12.35	15.43	15.43	9.26	15.43
PTTG_30439	hypothetical protein	12.84	14.12	10.27	14.12	11.55	11.55	10.27	11.55	10.27	14.12	10.27	12.84	10.27	15.4	11.55	15.4	14.12	10.27	12.84	12.84
PTTG_08003	hypothetical protein	0	0	10.26	0	10.26	15.38	10.26	10.26	15.38	10.26	10.26	10.26	0	0	10.26	15.38	15.38	15.38	10.26	0
PTTG_06839	hypothetical protein	13.97	11.17	13.97	13.97	13.97	9.78	11.17	15.36	4.19	11.17	15.36	15.36	9.78	15.36	15.36	13.97	9.78	11.17	9.78	15.36
PTTG_06812	hypothetical protein	9.2	15.34	15.34	12.27	10.74	12.27	10.74	10.74	13.8	13.8	15.34	10.74	9.2	15.34	10.74	10.74	10.74	10.74	13.8	9.2
PTTG_27017	hypothetical protein	15.25	8.89	12.71	5.08	13.98	12.71	13.98	10.17	13.98	10.17	13.98	12.71	7.62	7.62	8.89	7.62	10.17	13.98	10.17	12.71
PTTG_31092	hypothetical protein	11.36	11.36	11.36	11.36	9.47	11.36	11.36	11.36	9.47	15.15	11.36	9.47	11.36	11.36	11.36	11.36	11.36	9.47	15.15	11.36
PTTG_30984	hypothetical protein	15.15	12.63	5.05	7.58	12.63	5.05	10.1	5.05	10.1	7.58	7.58	10.1	5.05	7.58	5.05	7.58	10.1	7.58	5.05	5.05
PTTG_08107	hypothetical protein	15.09	7.55	11.32	11.32	11.32	7.55	11.32	11.32	15.09	15.09	11.32	11.32	11.32	11.32	7.55	11.32	11.32	11.32	15.09	0
PTTG_28610	hypothetical protein	15.06	15.06	15.06	15.06	15.06	15.06	15.06	15.06	15.06	15.06	15.06	15.06	15.06	15.06	15.06	15.06	15.06	15.06	15.06	15.06
PTTG_29996	hypothetical protein	12.95	12.95	15	15	12.95	13.63	14.31	15	11.59	15	13.63	15	13.63	15	15	15	14.31	12.27	10.91	15
PTTG_29491	hypothetical protein	10	10.83	11.67	15	10	7.5	11.67	7.5	10.83	10.83	7.5	10	9.17	13.33	11.67	10	9.17	12.5	10.83	9.17
PTTG_30745	hypothetical protein	14.98	14.98	14.98	14.98	14.98	14.98	14.98	14.98	11.24	11.24	14.98	14.98	14.98	14.98	14.98	14.98	14.98	14.98	11.24	14.98
PTTG_30281	hypothetical protein	13.04	14.9	11.17	11.17	14.9	13.04	14.9	9.31	14.9	13.04	13.04	11.17	14.9	9.31	11.17	13.04	13.04	14.9	13.04	11.17
PTTG_30319	hypothetical protein	10.24	13.04	11.17	14.9	12.1	13.04	11.17	13.97	10.24	11.17	11.17	11.17	11.17	13.04	11.17	9.31	9.31	13.97	12.1	11.17
PTTG_06211	hypothetical protein	6.83	7.45	7.45	1.24	7.45	6.83	6.83	6.83	13.04	13.66	7.45	6.83	6.83	1.24	7.45	6.83	7.45	7.45	14.9	7.45
PTTG_29019	hypothetical protein	12.9	12.57	12.24	11.58	12.24	12.57	12.9	11.91	13.89	14.89	12.57	12.24	12.9	11.91	12.9	11.91	13.23	12.24	13.89	11.58
PTTG_28240	hypothetical protein	11.16	11.16	11.16	11.16	11.16	11.16	11.62	11.16	13.95	14.88	11.16	11.16	11.16	11.16	11.16	11.16	11.16	11.16	13.48	11.16
PTTG_26675	hypothetical protein	12.74	12.74	12.74	12.74	12.74	12.74	14.86	12.74	12.74	12.74	12.74	12.74	12.74	12.74	12.74	12.74	14.86	12.74	12.74	12.74
PTTG_30285	hypothetical protein	4.95	14.85	9.9	0	9.9	9.9	4.95	14.85	0	0	0	14.85	9.9	4.95	4.95	4.95	0	9.9	0	4.95
PTTG_08239	hypothetical protein	14.81	14.81	14.81	3.7	14.81	14.81	11.11	14.81	9.26	9.26	14.81	14.81	14.81	3.7	14.81	14.81	14.81	14.81	9.26	14.81
PTTG_26676	hypothetical protein	9.56	9.79	9.1	9.1	9.33	9.79	9.33	9.1	14.11	14.57	9.33	9.1	9.56	9.33	9.33	10.01	9.79	9.33	14.79	9.79
PTTG_07777	hypothetical protein	6.57	6.57	11.49	9.85	8.21	6.57	8.21	9.85	14.78	9.85	6.57	9.85	9.85	8.21	11.49	11.49	11.49	11.49	11.49	11.49
PTTG_06542	hypothetical protein	8.35	7.06	7.71	12.85	7.71	12.85	11.56	8.99	14.77	13.49	8.99	12.2	7.71	14.77	8.35	10.28	10.92	9.63	12.2	7.71
PTTG_25174	hypothetical protein	13.53	11.48	12.71	0.41	10.25	13.53	13.12	9.02	9.43	9.84	11.89	11.89	14.76	0	11.89	12.71	13.12	11.48	9.02	10.25
PTTG_10292	hypothetical protein	11.8	0	11.8	11.8	11.8	11.8	0	8.85	14.75	14.75	11.8	11.8	11.8	11.8	11.8	11.8	0	14.75	14.75	11.8
PTTG_08209	hypothetical protein	12.29	14.74	14.74	9.83	14.74	12.29	14.74	12.29	7.37	9.83	12.29	12.29	12.29	14.74	14.74	14.74	14.74	14.74	12.29	14.74
PTTG_00609	hypothetical protein	10.53	13.33	11.23	12.63	14.74	10.53	9.12	11.93	12.63	14.04	13.33	11.93	11.93	11.93	11.23	11.23	11.23	11.23	10.53	14.04
PTTG_26678	hypothetical protein	6.1	5.59	6.61	5.59	6.1	6.61	6.61	7.12	12.71	14.23	7.63	7.63	6.61	6.61	6.61	6.1	7.63	6.61	14.74	7.63
PTTG_10932	hypothetical protein	14.71	14.71	14.71	11.03	14.71	14.71	14.71	14.71	11.03	11.03	11.03	14.71	14.71	11.03	14.71	14.71	11.03	14.71	11.03	14.71
PTTG_30986	hypothetical protein	14.71	14.71	14.71	14.71	14.71	14.71	14.71	14.71	14.71	14.71	14.71	14.71	14.71	14.71	14.71	14.71	0	0	14.71	14.71
PTTG_28578	hypothetical protein	12.84	12.84	14.68	1.83	12.84	11.01	11.01	12.84	9.17	9.17	12.84	12.84	12.84	7.34	12.84	11.01	12.84	11.01	9.17	12.84
PTTG_27434	hypothetical protein	13.76	14.21	14.21	14.21	14.21	14.21	14.67	14.21	13.3	13.3	14.21	14.21	14.21	14.21	14.21	14.21	14.21	14.21	13.3	14.21
PTTG_27019	hypothetical protein	9.33	14.67	12	9.33	14.67	14.67	14.67	14.67	12	9.33	13.33	13.33	14.67	12	13.33	12	10.67	14.67	9.33	10.67
PTTG_30980	hypothetical protein	12.2	12.2	9.76	12.2	14.63	14.63	7.32	12.2	7.32	7.32	12.2	14.63	14.63	9.76	9.76	12.2	14.63	14.63	7.32	7.32
PTTG_28039	hypothetical protein	14.62	14.62	14.62	14.62	14.62	14.62	14.62	14.62	14.62	14.62	14.62	14.62	14.62	14.62	14.62	14.62	14.62	14.62	14.62	14.62
PTTG_30814	hypothetical protein	7.96	9.28	9.28	9.28	7.96	9.28	9.28	9.28	13.26	14.59	9.28	9.28	9.28	9.28	9.28	9.28	9.28	9.28	14.59	9.28
PTTG_28489	hypothetical protein	13.95	13.95	13.95	12.05	13.95	13.95	13.95	13.95	13.95	13.95	13.95	13.95	13.95	12.05	13.32	13.95	12.68	14.58	13.95	13.95
PTTG_31070	hypothetical protein	10.42	12.5	10.42	10.42	10.42	14.58	10.42	12.5	8.33	10.42	12.5	8.33	10.42	12.5	10.42	10.42	10.42	10.42	12.5	8.33
PTTG_11820	hypothetical protein	14.17	13.43	13.8	10.82	13.8	13.8	13.8	14.17	14.55	13.8	13.8	13.8	14.17	11.19	14.17	13.8	14.17	13.8	14.17	14.17
PTTG_29279	hypothetical protein	11.75	10.63	12.31	14.55	13.43	12.31	12.31	12.31	12.31	12.31	11.19	11.75	13.99	13.43	12.31	11.75	11.19	13.43	12.87	12.31
PTTG_30975	hypothetical protein	3.64	3.64	3.64	7.27	10.91	7.27	7.27	3.64	10.91	14.55	3.64	7.27	7.27	10.91	7.27	3.64	7.27	14.55	7.27	10.91
PTTG_06332	hypothetical protein	12.45	10.37	12.45	8.3	10.37	6.22	8.3	10.37	14.52	10.37	10.37	8.3	10.37	6.22	6.22	10.37	12.45	10.37	8.3	10.37
PTTG_11491	hypothetical protein	11.59	11.59	11.59	0	11.59	11.59	11.59	11.59	5.8	5.8	11.59	14.49	11.59	8.7	11.59	11.59	11.59	11.59	5.8	11.59
PTTG_10742	hypothetical protein	14.46	14.46	14.46	13.43	14.46	14.46	14.46	14.46	10.33	10.33	14.46	14.46	14.46	14.46	14.46	14.46	14.46	14.46	10.33	14.46
PTTG_31093	hypothetical protein	12.4	12.4	10.33	10.33	8.26	12.4	8.26	12.4	8.26	12.4	12.4	12.4	12.4	12.4	10.33	14.46	8.26	10.33	12.4	10.33
PTTG_06539	hypothetical protein	14.45	12.84	14.45	11.24	14.45	14.45	14.45	12.84	12.84	11.24	14.45	14.45	12.84	12.84	12.84	14.45	12.84	14.45	12.84	12.84
PTTG_06473	hypothetical protein	10.49	10.49	10.49	10.49	10.49	11.15	10.49	11.15	13.11	14.43	11.15	10.49	11.15	10.49	10.49	11.15	10.49	10.49	12.46	10.49
PTTG_31102	hypothetical protein	7.21	9.62	9.62	9.62	9.62	9.62	9.62	9.62	12.02	14.42	9.62	9.62	9.62	9.62	9.62	7.21	9.62	9.62	14.42	9.62
PTTG_00643	hypothetical protein	12.79	12.39	13.59	14.39	13.59	13.59	13.59	14.39	12.39	12.39	13.59	12.79	12.79	13.19	13.59	13.19	13.19	13.19	11.99	13.99
PTTG_26343	hypothetical protein	14.37	14.37	14.37	14.37	14.37	14.37	14.37	14.37	13.69	13.69	14.37	14.37	14.37	14.37	14.37	14.37	14.37	14.37	13.69	14.37
PTTG_25401	hypothetical protein	11.49	8.62	11.49	8.62	8.62	14.37	8.62	11.49	8.62	8.62	11.49	8.62	11.49	5.75	11.49	11.49	11.49	11.49	8.62	11.49
PTTG_25486	hypothetical protein	4.11	6.16	6.16	6.16	12.32	8.21	8.21	8.21	6.16	4.11	6.16	10.27	6.16	8.21	8.21	6.16	8.21	4.11	6.16	14.37
PTTG_30604	hypothetical protein	9.57	11.96	11.96	7.18	14.35	11.96	9.57	9.57	9.57	11.96	9.57	11.96	11.96	7.18	9.57	11.96	14.35	11.96	11.96	11.96
PTTG_11060	hypothetical protein	14.34	14.34	14.34	9.56	14.34	14.34	14.34	14.34	0	0	14.34	14.34	14.34	14.34	14.34	14.34	13.14	13.14	0	14.34
PTTG_04036	hypothetical protein	8.96	5.38	0	12.54	3.58	3.58	0	0	8.96	14.34	7.17	1.79	0	0	8.96	3.58	3.58	14.34	12.54	1.79
PTTG_05814	hypothetical protein	14.29	14.29	14.29	14.29	14.29	14.29	14.29	14.29	3.57	3.57	14.29	14.29	14.29	14.29	14.29	14.29	14.29	14.29	3.57	14.29
PTTG_27397	hypothetical protein	5.71	8.57	14.29	11.43	11.43	8.57	14.29	11.43	2.86	0	14.29	14.29	11.43	14.29	11.43	8.57	14.29	14.29	2.86	11.43
PTTG_30513	hypothetical protein	11.1	10.31	9.52	10.31	11.1	11.9	12.69	7.93	11.1	11.9	11.1	12.69	11.1	10.31	14.27	10.31	9.52	10.31	9.52	9.52
PTTG_29735	hypothetical protein	10.68	8.9	8.01	9.79	9.79	10.68	9.79	9.79	11.57	13.35	9.79	12.46	10.68	14.23	9.79	9.79	10.68	13.35	13.35	12.46
PTTG_03565	hypothetical protein	11.07	12.65	11.07	3.16	9.49	14.23	12.65	11.86	9.49	10.28	11.07	12.65	12.65	3.16	12.65	11.86	11.86	11.86	10.28	12.65
PTTG_06212	hypothetical protein	4.74	4.74	4.74	4.74	9.48	14.22	4.74	4.74	9.48	4.74	9.48	4.74	4.74	9.48	14.22	9.48	9.48	9.48	4.74	4.74
PTTG_30014	hypothetical protein	11.16	14.2	11.16	12.17	11.16	11.16	14.2	12.17	8.11	8.11	13.18	12.17	11.16	14.2	11.16	11.16	14.2	11.16	8.11	9.13
PTTG_00692	hypothetical protein	14.15	14.15	14.15	14.15	14.15	14.15	14.15	14.15	0	0	14.15	14.15	14.15	14.15	14.15	14.15	14.15	14.15	0	14.15
PTTG_27018	hypothetical protein	8.82	14.11	14.11	9.7	10.58	14.11	11.46	11.46	13.23	13.23	11.46	13.23	13.23	7.05	11.46	13.23	8.82	10.58	12.35	12.35
PTTG_26837	hypothetical protein	10.58	8.82	1.76	0	7.05	10.58	8.82	12.35	5.29	8.82	8.82	10.58	8.82	0	7.05	14.11	10.58	10.58	5.29	10.58
PTTG_30910	hypothetical protein	10.56	8.8	8.8	8.8	8.8	10.56	10.56	10.56	10.56	14.08	10.56	10.56	10.56	8.8	10.56	10.56	10.56	10.56	14.08	10.56
PTTG_29445	hypothetical protein	9.39	9.39	9.39	14.08	9.39	9.39	9.39	9.39	4.69	4.69	9.39	9.39	9.39	14.08	9.39	14.08	9.39	9.39	4.69	14.08
PTTG_30357	hypothetical protein	9.37	11.71	11.71	9.37	10.54	10.54	10.54	8.2	14.05	12.88	11.71	10.54	10.54	9.37	7.03	9.37	9.37	9.37	14.05	10.54
PTTG_25700	hypothetical protein	14.04	14.04	14.04	0	3.51	14.04	14.04	14.04	14.04	14.04	14.04	14.04	7.02	0	14.04	14.04	14.04	14.04	14.04	14.04
PTTG_31062	hypothetical protein	9.35	14.02	9.35	14.02	14.02	9.35	9.35	9.35	0	9.35	9.35	14.02	4.67	14.02	9.35	9.35	9.35	4.67	9.35	4.67
PTTG_06921	hypothetical protein	11.66	13.99	11.66	11.66	11.66	11.66	13.99	11.66	13.99	13.99	11.66	11.66	11.66	11.66	11.66	11.66	13.99	11.66	13.99	11.66
PTTG_28332	hypothetical protein	6.99	11.66	6.99	11.66	6.99	6.99	6.99	6.99	13.99	11.66	6.99	6.99	11.66	11.66	6.99	6.99	9.32	6.99	13.99	6.99
PTTG_08402	hypothetical protein	6.99	9.32	6.99	6.99	6.99	6.99	6.99	6.99	13.99	9.32	6.99	6.99	6.99	6.99	6.99	6.99	6.99	6.99	9.32	9.32
PTTG_30430	hypothetical protein	10.47	10.47	10.47	9.78	10.47	10.47	10.47	10.47	12.57	13.97	9.08	10.47	9.78	9.78	10.47	10.47	10.47	10.47	13.27	10.47
PTTG_30892	hypothetical protein	11.63	13.95	9.3	4.65	11.63	11.63	9.3	9.3	9.3	9.3	9.3	9.3	11.63	6.98	4.65	11.63	6.98	9.3	6.98	9.3
PTTG_02015	hypothetical protein	3.48	3.48	3.48	0.7	3.48	3.48	3.48	3.48	13.93	13.23	3.48	4.18	3.48	0	3.48	3.48	3.48	3.48	13.93	3.48
PTTG_29885	hypothetical protein	12.17	12.17	12.17	12.17	12.17	12.17	12.17	12.17	13.91	13.91	12.17	12.17	12.17	12.17	12.17	12.17	12.17	12.17	13.91	12.17
PTTG_30530	hypothetical protein	9.56	11.29	10.43	9.56	10.43	11.29	6.95	10.43	11.29	7.82	8.69	13.9	7.82	10.43	9.56	9.56	11.29	9.56	11.29	13.03
PTTG_25355	hypothetical protein	13.89	13.89	13.89	13.89	13.89	13.89	13.89	13.89	13.89	13.89	13.89	13.89	13.89	13.89	13.89	13.89	13.89	13.89	13.89	13.89
PTTG_03847	hypothetical protein	8.83	11.35	8.83	8.83	8.83	12.61	8.83	13.87	8.83	11.35	8.83	10.09	11.35	7.57	11.35	11.35	12.61	8.83	10.09	7.57
PTTG_10922	hypothetical protein	13.86	9.24	9.24	9.24	11.55	13.86	9.24	9.24	2.31	0	11.55	11.55	11.55	9.24	11.55	13.86	9.24	11.55	0	11.55
PTTG_09596	hypothetical protein	13.84	12.58	12.58	12.58	12.58	12.58	12.58	13.84	6.29	6.29	12.58	12.58	13.84	10.06	12.58	13.84	12.58	12.58	6.29	12.58
PTTG_05309	hypothetical protein	3.46	6.92	10.38	10.38	10.38	3.46	3.46	3.46	13.84	13.84	3.46	3.46	10.38	10.38	3.46	3.46	10.38	3.46	13.84	10.38
PTTG_09758	hypothetical protein	12.96	13.83	12.96	12.96	12.96	12.96	12.96	12.96	13.83	13.83	12.96	12.96	12.96	12.96	12.96	12.96	12.96	12.96	13.83	12.96
PTTG_09026	hypothetical protein	0	2.3	2.3	6.91	4.61	6.91	11.52	13.82	2.3	2.3	9.22	11.52	6.91	9.22	9.22	11.52	13.82	9.22	6.91	4.61
PTTG_29637	hypothetical protein	9.42	9.42	8.79	10.04	10.04	8.16	9.42	8.79	8.79	8.79	7.53	9.42	9.42	13.81	6.91	9.42	9.42	11.3	8.79	8.16
PTTG_10362	hypothetical protein	12.06	12.06	12.06	11.2	12.06	12.06	12.06	12.06	12.92	12.06	12.06	11.2	12.06	13.78	12.06	10.34	12.06	11.2	12.06	9.47
PTTG_25895	hypothetical protein	11.81	13.78	13.5	0.84	13.5	11.81	13.78	12.94	12.09	12.65	13.22	12.65	12.37	0.56	12.37	13.22	13.78	12.37	12.65	12.09
PTTG_09675	hypothetical protein	13.77	13.77	13.77	11.02	8.26	8.26	13.77	8.26	13.77	13.77	13.77	13.77	13.77	11.02	11.02	13.77	13.77	13.77	13.77	13.77
PTTG_26731	hypothetical protein	10.31	10.31	10.31	6.87	10.31	10.31	10.31	10.31	6.87	10.31	10.31	6.87	10.31	10.31	10.31	13.75	6.87	10.31	6.87	10.31
PTTG_09028	hypothetical protein	9.82	8.84	7.86	8.84	7.86	7.86	8.84	6.88	8.84	13.75	7.86	7.86	7.86	7.86	6.88	9.82	8.84	8.84	10.81	7.86
PTTG_29115	hypothetical protein	10.79	8.83	8.83	7.85	9.81	9.81	9.81	8.83	12.76	12.76	9.81	9.81	8.83	7.85	8.83	8.83	7.85	9.81	13.74	9.81
PTTG_27056	hypothetical protein	12.28	13.36	12.64	13.36	13	11.56	13.36	11.92	13.72	11.92	10.83	11.56	11.2	11.2	11.56	12.64	12.28	11.56	12.28	12.64
PTTG_26172	hypothetical protein	10.28	10.28	11.14	11.14	11.14	10.28	11.14	9.43	13.71	13.71	11.14	11.14	11.14	11.14	11.14	10.28	9.43	12	13.71	11.14
PTTG_08243	hypothetical protein	11.26	11.26	11.26	8.81	11.75	11.26	13.22	10.77	9.3	10.77	12.73	10.77	13.71	9.3	10.77	12.24	11.75	10.77	12.24	10.28
PTTG_31075	hypothetical protein	13.7	13.7	13.7	13.7	11.74	13.7	11.74	13.7	3.91	3.91	11.74	13.7	5.87	11.74	13.7	13.7	13.7	11.74	3.91	13.7
PTTG_27815	hypothetical protein	12.31	12.31	10.94	6.84	12.31	12.31	12.31	12.31	9.58	9.58	10.94	10.94	12.31	6.84	9.58	10.94	9.58	13.68	10.94	12.31
PTTG_12083	hypothetical protein	11.44	9.8	10.89	0.54	10.89	11.98	9.8	9.8	12.53	13.62	10.89	9.8	11.44	0	10.89	11.44	10.35	10.35	12.53	11.44
PTTG_11267	hypothetical protein	11.34	11.34	11.34	2.27	11.34	11.34	11.34	11.34	13.61	13.61	11.34	9.07	11.34	2.27	11.34	11.34	11.34	11.34	13.61	11.34
PTTG_31032	hypothetical protein	13.61	6.8	11.9	10.2	10.2	8.5	13.61	8.5	8.5	10.2	8.5	8.5	8.5	11.9	8.5	6.8	5.1	6.8	11.9	3.4
PTTG_31157	hypothetical protein	10.2	6.8	10.2	0	13.61	6.8	6.8	0	3.4	6.8	10.2	0	6.8	0	13.61	10.2	10.2	6.8	10.2	6.8
PTTG_09044	hypothetical protein	0	0	0	0	0	0	0	0	13.61	13.61	0	0	0	0	0	0	0	0	10.47	0
PTTG_27662	hypothetical protein	9.89	11.12	13.6	0	12.36	9.89	9.89	8.65	9.89	11.12	9.89	9.89	11.12	0	11.12	9.89	9.89	9.89	9.89	9.89
PTTG_09226	hypothetical protein	11.81	12.4	10.04	8.27	12.4	12.99	10.63	12.99	11.81	11.22	12.4	11.22	11.81	8.27	11.81	13.59	11.81	11.81	11.81	12.99
PTTG_31039	hypothetical protein	5.83	7.77	3.88	7.77	7.77	7.77	7.77	5.83	13.59	9.71	7.77	7.77	7.77	7.77	5.83	5.83	7.77	7.77	9.71	7.77
PTTG_30801	hypothetical protein	13.53	9.84	12.3	9.84	9.84	9.84	9.84	7.38	8.61	9.84	8.61	9.84	7.38	13.53	6.15	8.61	12.3	6.15	8.61	9.84
PTTG_05359	hypothetical protein	9.65	10.93	9.65	13.5	10.93	10.29	9.65	11.58	10.29	10.29	9.65	12.22	10.29	11.58	9	10.93	10.93	10.29	9	10.29
PTTG_29386	hypothetical protein	11.69	10.79	11.69	12.59	9.89	12.59	11.69	10.79	12.59	13.49	9.89	10.79	11.69	12.59	11.69	11.69	11.69	11.69	12.59	11.69
PTTG_30825	hypothetical protein	13.47	13.47	13.47	13.47	10.1	13.47	13.47	13.47	6.73	13.47	6.73	10.1	0	13.47	10.1	13.47	13.47	13.47	13.47	13.47
PTTG_07037	hypothetical protein	13.45	13.45	13.45	13.45	8.97	11.21	13.45	13.45	11.21	11.21	13.45	13.45	11.21	8.97	13.45	13.45	13.45	13.45	8.97	13.45
PTTG_07008	hypothetical protein	8.97	10.46	10.46	1.49	10.46	8.97	10.46	8.97	11.96	13.45	8.97	10.46	10.46	1.49	10.46	10.46	8.97	10.46	11.96	10.46
PTTG_25307	hypothetical protein	11.74	10.07	11.74	11.74	10.07	11.74	11.74	11.74	8.39	8.39	11.74	10.07	11.74	11.74	10.07	11.74	11.74	10.07	8.39	13.42
PTTG_30501	hypothetical protein	10.07	10.07	10.07	6.71	10.07	10.07	10.07	10.07	13.42	13.42	10.07	10.07	10.07	6.71	10.07	10.07	10.07	10.07	13.42	10.07
PTTG_30893	hypothetical protein	10.74	8.05	13.42	9.4	10.74	10.74	8.05	9.4	8.05	9.4	10.74	10.74	9.4	10.74	10.74	9.4	12.08	10.74	9.4	10.74
PTTG_29739	hypothetical protein	12.29	12.29	12.29	13.41	12.29	12.29	12.29	12.29	7.82	8.94	12.29	11.17	12.29	13.41	12.29	12.29	12.29	12.29	7.82	12.29
PTTG_29849	hypothetical protein	12.57	11.74	12.57	8.38	12.57	12.57	10.9	12.57	7.54	7.54	11.74	10.9	13.41	10.06	12.57	10.06	12.57	13.41	7.54	10.06
PTTG_06489	hypothetical protein	8.03	8.03	8.03	8.03	8.03	8.03	8.03	9.37	12.05	13.39	8.03	8.03	8.03	9.37	8.03	9.37	9.37	9.37	13.39	8.03
PTTG_29360	hypothetical protein	12.33	13.36	13.36	12.33	12.33	12.33	12.33	13.36	13.36	13.36	13.36	13.36	13.36	12.33	12.33	12.33	13.36	12.33	13.36	12.33
PTTG_29579	hypothetical protein	4.85	4.85	4.85	4.85	4.85	4.85	4.85	4.85	7.28	13.35	4.85	4.85	4.85	4.85	4.85	4.85	4.85	4.85	10.92	4.85
PTTG_09389	hypothetical protein	13.33	13.33	13.33	13.33	13.33	13.33	13.33	13.33	13.33	13.33	13.33	13.33	13.33	13.33	13.33	13.33	13.33	13.33	13.33	13.33
PTTG_27275	hypothetical protein	13.33	13.33	10.37	13.33	13.33	13.33	13.33	13.33	10.37	10.37	13.33	13.33	13.33	13.33	13.33	13.33	13.33	13.33	10.37	13.33
PTTG_29752	hypothetical protein	10.87	12.08	10.87	9.66	10.87	8.45	12.08	12.08	13.29	12.08	9.66	10.87	12.08	9.66	10.87	10.87	10.87	10.87	13.29	9.66
PTTG_27564	hypothetical protein	11.24	11.24	10.21	11.24	11.24	11.24	11.24	12.26	13.28	13.28	11.24	13.28	11.24	10.21	11.24	12.26	11.24	11.24	13.28	11.24
PTTG_28089	hypothetical protein	7.59	7.59	7.59	1.9	7.59	7.59	7.59	7.59	13.28	13.28	7.59	7.59	7.59	0	7.59	7.59	7.59	5.69	13.28	7.59
PTTG_27567	hypothetical protein	9.45	7.56	7.56	13.23	9.45	9.45	9.45	11.34	9.45	9.45	11.34	7.56	7.56	13.23	11.34	9.45	11.34	9.45	13.23	9.45
PTTG_10781	hypothetical protein	6.6	9.9	6.6	6.6	6.6	6.6	6.6	6.6	13.2	13.2	6.6	6.6	6.6	6.6	6.6	6.6	6.6	6.6	13.2	6.6
PTTG_31083	hypothetical protein	5.28	5.28	5.28	7.92	2.64	2.64	5.28	2.64	13.19	13.19	5.28	5.28	5.28	5.28	2.64	5.28	5.28	2.64	10.55	5.28
PTTG_08048	hypothetical protein	10.18	12.57	12.57	11.98	12.57	11.98	12.57	12.57	12.57	13.17	11.98	13.17	12.57	12.57	12.57	12.57	12.57	12.57	13.17	11.38
PTTG_30565	hypothetical protein	8.78	12.07	12.07	10.98	9.88	12.07	8.78	13.17	13.17	10.98	8.78	10.98	8.78	7.68	10.98	10.98	9.88	9.88	10.98	9.88
PTTG_30859	hypothetical protein	13.16	13.16	13.16	13.16	13.16	13.16	13.16	13.16	13.16	13.16	13.16	13.16	13.16	13.16	13.16	13.16	13.16	13.16	13.16	13.16
PTTG_29543	hypothetical protein	11.39	10.52	11.39	7.01	10.52	10.52	11.39	13.15	11.39	9.64	12.27	10.52	9.64	11.39	11.39	9.64	9.64	9.64	12.27	10.52
PTTG_03222	hypothetical protein	9.68	10.37	9.68	9.68	11.75	11.06	9.68	9.68	9.68	13.13	11.75	11.06	9.68	9.68	12.44	12.44	9.68	11.75	12.44	9.68
PTTG_09600	hypothetical protein	6.56	13.13	8.75	6.56	10.94	10.94	6.56	4.38	6.56	2.19	6.56	8.75	6.56	10.94	6.56	10.94	8.75	4.38	6.56	6.56
PTTG_25607	hypothetical protein	10.5	10.5	10.5	7.87	7.87	7.87	10.5	13.12	0	0	13.12	10.5	10.5	7.87	10.5	10.5	10.5	7.87	0	10.5
PTTG_30556	hypothetical protein	10.02	10.79	10.02	11.57	10.02	10.79	10.79	11.57	10.79	9.25	11.57	10.79	13.11	9.25	12.34	11.57	13.11	12.34	10.02	10.79
PTTG_29359	hypothetical protein	10.92	10.92	10.92	13.1	13.1	13.1	10.92	10.92	13.1	13.1	13.1	13.1	8.73	10.92	10.92	13.1	13.1	10.92	13.1	13.1
PTTG_30506	hypothetical protein	9.8	9.8	9.8	6.54	9.8	9.8	9.8	9.8	13.07	13.07	9.8	9.8	6.54	3.27	8.17	9.8	4.9	9.8	13.07	9.8
PTTG_31162	hypothetical protein	8.71	6.54	4.36	4.36	6.54	4.36	8.71	6.54	4.36	13.07	6.54	6.54	6.54	8.71	10.89	4.36	6.54	6.54	4.36	6.54
PTTG_11511	hypothetical protein	6.54	6.54	6.54	0	3.27	6.54	13.07	6.54	9.8	9.8	6.54	6.54	6.54	0	6.54	6.54	3.27	6.54	9.8	6.54
PTTG_30817	hypothetical protein	10.88	11.97	10.88	10.88	11.97	10.88	10.88	11.97	11.97	13.06	11.97	10.88	10.88	9.79	10.88	10.88	11.97	11.97	13.06	11.97
PTTG_29025	hypothetical protein	0	0	0	0	0	0	0	0	9.5	9.5	0	0	0	0	0	0	0	1.19	13.06	0
PTTG_29830	hypothetical protein	10.44	12.4	8.49	8.49	9.79	9.79	12.4	10.44	9.79	12.4	10.44	11.75	10.44	10.44	9.79	10.44	11.1	9.79	13.05	11.1
PTTG_30945	hypothetical protein	8.68	6.51	13.02	13.02	8.68	6.51	13.02	8.68	6.51	6.51	10.85	6.51	10.85	13.02	6.51	8.68	13.02	8.68	6.51	10.85
PTTG_29728	hypothetical protein	11.81	12.99	12.99	7.08	10.63	10.63	12.99	9.45	8.26	7.08	12.99	11.81	10.63	7.08	10.63	11.81	11.81	11.81	8.26	9.45
PTTG_00783	hypothetical protein	8.66	8.66	8.66	8.66	8.66	8.66	8.66	8.66	12.99	12.99	8.66	8.66	8.66	8.66	8.66	8.66	8.66	8.66	12.99	8.66
PTTG_06832	hypothetical protein	8.66	8.66	12.99	4.33	8.66	8.66	8.66	12.99	4.33	4.33	12.99	12.99	8.66	4.33	12.99	8.66	12.99	8.66	4.33	8.66
PTTG_11352	hypothetical protein	0	0	0	1.08	1.08	0	0	0	12.97	10.81	0	0	0	0	0	0	0	0	10.81	1.08
PTTG_06843	hypothetical protein	7.41	3.7	7.41	7.41	12.96	7.41	11.11	9.26	12.96	12.96	12.96	12.96	12.96	7.41	11.11	11.11	11.11	7.41	12.96	11.11
PTTG_30778	hypothetical protein	8.63	11.51	11.51	10.07	10.07	10.07	12.95	11.51	7.19	8.63	11.51	8.63	11.51	10.07	12.95	8.63	11.51	8.63	11.51	11.51
PTTG_30590	hypothetical protein	10.17	8.32	10.17	12.01	10.17	9.24	10.17	8.32	8.32	9.24	12.01	12.94	9.24	12.94	10.17	9.24	10.17	8.32	9.24	8.32
PTTG_11028	hypothetical protein	9.71	9.71	9.71	6.47	9.71	9.71	9.71	9.71	9.71	9.71	9.71	9.71	9.71	9.71	9.71	9.71	9.71	9.71	12.94	9.71
PTTG_30700	hypothetical protein	9.24	9.24	11.09	10.17	11.09	12.94	9.24	10.17	12.01	10.17	8.32	12.01	9.24	9.24	11.09	5.55	8.32	7.39	8.32	8.32
PTTG_26651	hypothetical protein	11.8	11.8	11.24	9.56	11.8	11.8	11.8	11.8	10.12	11.8	11.8	11.8	10.68	11.24	11.8	11.8	11.8	12.37	12.93	11.24
PTTG_30473	hypothetical protein	5.74	10.04	7.17	7.17	11.48	7.17	12.91	5.74	2.87	7.17	5.74	12.91	10.04	12.91	10.04	8.61	11.48	11.48	5.74	11.48
PTTG_01878	hypothetical protein	9.01	6.44	2.57	12.87	10.3	7.72	7.72	12.87	7.72	6.44	10.3	10.3	12.87	7.72	2.57	10.3	12.87	7.72	5.15	2.57
PTTG_29826	hypothetical protein	10.28	11.57	12.85	10.28	12.85	12.85	12.85	11.57	7.71	9	12.85	12.85	12.85	10.28	12.85	12.85	11.57	11.57	10.28	10.28
PTTG_29981	hypothetical protein	4.27	4.27	4.27	12.82	4.27	4.27	4.27	4.27	4.27	0	4.27	4.27	4.27	4.27	4.27	4.27	4.27	4.27	0	4.27
PTTG_25094	hypothetical protein	4.27	0	4.27	0	4.27	4.27	4.27	0	8.55	12.82	4.27	0	4.27	0	4.27	4.27	4.27	0	12.82	4.27
PTTG_29993	hypothetical protein	12.81	12.81	12.81	11.59	12.81	12.81	12.81	11.59	12.2	12.2	12.81	12.81	12.81	11.59	12.81	12.81	12.81	12.81	12.2	12.81
PTTG_10822	hypothetical protein	0	0	0	4.26	0	2.13	2.13	0	12.79	10.66	0	4.26	0	4.26	0	0	2.13	0	10.66	4.26
PTTG_08880	hypothetical protein	2.12	10.62	2.12	0	8.49	8.49	8.49	2.12	10.62	10.62	12.74	10.62	8.49	0	2.12	2.12	2.12	8.49	8.49	2.12
PTTG_07420	hypothetical protein	0	0	0	0	3.18	0	0	0	12.74	12.74	0	0	0	0	0	0	0	0	12.74	0
PTTG_30962	hypothetical protein	4.76	4.76	3.17	4.76	4.76	4.76	4.76	6.35	12.7	12.7	6.35	4.76	6.35	6.35	4.76	6.35	4.76	3.17	11.11	6.35
PTTG_01614	hypothetical protein	10.85	9.95	9.95	12.66	11.75	10.85	9.95	9.95	8.14	9.95	11.75	9.95	12.66	10.85	9.95	12.66	9.95	12.66	9.95	9.95
PTTG_05478	hypothetical protein	6.78	7.24	7.24	2.26	7.24	7.24	7.24	7.24	12.66	12.66	7.24	7.69	7.24	2.26	7.24	7.24	7.24	6.78	12.66	7.24
PTTG_11975	hypothetical protein	9.82	12.63	11.93	11.23	10.53	12.63	12.63	12.63	12.63	12.63	12.63	11.93	11.93	12.63	11.23	12.63	12.63	12.63	11.93	11.23
PTTG_08039	hypothetical protein	12.61	12.61	12.61	12.61	12.61	12.61	12.61	12.61	10.09	10.09	12.61	12.61	12.61	12.61	12.61	12.61	12.61	11.35	10.09	12.61
PTTG_26932	hypothetical protein	12.58	12.58	12.58	0	12.58	12.58	12.58	12.58	12.58	12.58	12.58	12.58	12.58	0	12.58	12.58	12.58	12.58	12.58	12.58
PTTG_25756	hypothetical protein	6.29	0	0	0	0	0	0	0	0	0	0	0	6.29	0	0	0	0	12.58	0	6.29
PTTG_27825	hypothetical protein	0	6.29	12.58	0	0	0	6.29	0	0	0	0	0	0	6.29	0	0	0	0	0	0
PTTG_03255	hypothetical protein	12.53	12.53	12.53	12.53	12.53	12.53	12.53	12.53	12.53	12.53	12.53	12.53	12.53	12.53	12.53	12.53	12.53	12.53	12.53	12.53
PTTG_07881	hypothetical protein	10.71	10.71	10.71	0	10.71	10.71	10.71	10.71	5.36	5.36	10.71	10.71	10.71	0	10.71	10.71	10.71	12.5	5.36	10.71
PTTG_30894	hypothetical protein	11.24	11.24	11.24	6.24	8.74	11.24	11.24	11.24	6.24	6.24	11.24	11.24	11.24	4.99	9.99	11.24	11.24	12.48	6.24	11.24
PTTG_10048	hypothetical protein	12.46	12.46	12.46	12.46	12.46	12.46	12.46	12.46	9.35	9.35	12.46	12.46	12.46	12.46	12.46	12.46	12.46	12.46	9.35	12.46
PTTG_09928	hypothetical protein	11.61	10.78	10.78	4.98	11.61	10.78	10.78	9.95	12.44	11.61	10.78	9.95	10.78	4.98	9.95	10.78	10.78	10.78	12.44	10.78
PTTG_10589	hypothetical protein	7.46	2.49	0	2.49	7.46	7.46	7.46	7.46	12.44	9.95	2.49	4.98	2.49	2.49	9.95	7.46	9.95	4.98	2.49	2.49
PTTG_28384	hypothetical protein	10.23	8.77	7.3	8.77	11.69	10.96	9.5	10.96	8.04	7.3	9.5	10.96	12.42	10.23	8.77	11.69	10.96	12.42	8.04	8.77
PTTG_11317	hypothetical protein	1.77	10.64	3.55	1.77	8.87	12.41	3.55	7.09	8.87	8.87	10.64	8.87	5.32	10.64	7.09	8.87	12.41	10.64	10.64	8.87
PTTG_26736	hypothetical protein	12	12	12	12	12	12	12	12.39	9.68	9.68	12	11.61	12	12	12	12	12	12.39	9.68	12.39
PTTG_01634	hypothetical protein	12.38	12.38	12.38	12.38	12.38	12.38	12.38	12.38	10.73	10.73	12.38	12.38	12.38	12.38	12.38	12.38	12.38	12.38	10.73	12.38
PTTG_27034	hypothetical protein	4.58	4.58	4.58	2.29	4.58	4.58	4.58	4.58	12.36	12.36	4.58	4.58	4.58	0.46	4.58	4.58	4.58	4.58	10.53	4.58
PTTG_26449	hypothetical protein	12.35	10.29	12.35	10.29	10.29	12.35	12.35	10.29	8.23	8.23	10.29	10.29	10.29	10.29	10.29	10.29	12.35	8.23	8.23	12.35
PTTG_07722	hypothetical protein	12.35	9.26	6.17	9.26	9.26	12.35	6.17	6.17	6.17	6.17	6.17	12.35	9.26	12.35	6.17	6.17	9.26	9.26	3.09	6.17
PTTG_01171	hypothetical protein	6.16	6.16	6.16	1.54	6.16	6.16	6.16	6.16	8.47	12.32	6.16	6.16	6.16	1.54	6.16	6.16	6.16	6.16	10.01	6.16
PTTG_28002	hypothetical protein	9.67	10.55	10.55	11.43	11.43	11.43	9.67	11.43	12.31	11.43	11.43	10.55	11.43	10.55	12.31	11.43	10.55	11.43	10.55	11.43
PTTG_25141	hypothetical protein	6.15	12.31	12.31	6.15	6.15	6.15	6.15	12.31	6.15	6.15	6.15	6.15	12.31	6.15	6.15	9.23	9.23	6.15	6.15	6.15
PTTG_03068	hypothetical protein	11.07	9.84	12.3	8.61	11.07	12.3	12.3	11.07	7.38	9.84	8.61	9.84	9.84	8.61	11.07	11.07	12.3	8.61	8.61	11.07
PTTG_11205	hypothetical protein	9.83	12.29	12.29	12.29	12.29	12.29	12.29	12.29	12.29	12.29	12.29	12.29	12.29	12.29	12.29	12.29	12.29	9.83	12.29	12.29
PTTG_30216	hypothetical protein	10.42	11.17	10.05	9.31	11.17	9.68	10.42	5.96	3.72	3.72	12.29	10.42	12.29	12.29	12.29	11.91	10.05	7.45	3.72	10.05
PTTG_07417	hypothetical protein	11.02	11.02	11.02	11.02	12.24	11.02	11.02	11.02	9.79	9.79	11.02	11.02	11.02	11.02	11.02	11.02	11.02	11.02	9.79	11.02
PTTG_08106	hypothetical protein	10.88	9.52	12.24	9.52	8.84	10.88	10.2	11.56	10.2	10.2	11.56	10.88	10.88	11.56	11.56	10.2	10.2	9.52	11.56	10.88
PTTG_30102	hypothetical protein	10.87	10.87	12.23	10.87	10.87	10.87	10.87	10.87	12.23	12.23	10.87	10.87	10.87	10.87	10.87	10.87	10.87	10.87	12.23	10.87
PTTG_30443	hypothetical protein	10.87	10.87	12.23	10.19	11.55	11.55	12.23	10.19	8.83	9.51	11.55	10.87	10.87	11.55	11.55	11.55	11.55	10.19	10.19	11.55
PTTG_27203	hypothetical protein	9.76	12.2	12.2	12.2	12.2	12.2	12.2	12.2	7.32	7.32	12.2	12.2	12.2	12.2	12.2	12.2	12.2	12.2	7.32	12.2
PTTG_26683	hypothetical protein	10.45	10.45	10.45	10.45	10.45	10.45	10.45	12.2	10.45	6.97	10.45	10.45	10.45	10.45	6.97	10.45	10.45	10.45	10.45	10.45
PTTG_07318	hypothetical protein	8.13	8.13	8.13	8.13	8.13	8.13	8.13	8.13	12.2	12.2	8.13	8.13	8.13	8.13	8.13	8.13	8.13	8.13	12.2	8.13
PTTG_27489	hypothetical protein	6.75	6.75	6.75	0	6.75	8.1	6.75	6.75	5.4	8.1	6.75	6.75	6.75	0	6.75	8.1	6.75	12.15	8.1	6.75
PTTG_26758	hypothetical protein	10.62	10.62	11.38	10.62	10.62	12.14	11.38	11.38	10.62	9.86	9.86	10.62	10.62	11.38	10.62	9.86	9.86	10.62	10.62	10.62
PTTG_03823	hypothetical protein	6.53	1.87	2.8	4.66	5.6	2.8	2.8	1.87	10.26	11.19	6.53	2.8	4.66	4.66	4.66	4.66	3.73	5.6	12.13	3.73
PTTG_11065	hypothetical protein	0	0	0	0	0	0	0	0	0	12.12	0	0	0	0	0	0	0	0	12.12	0
PTTG_05818	hypothetical protein	12.11	12.11	12.11	12.11	12.11	12.11	12.11	12.11	4.99	4.99	12.11	12.11	12.11	12.11	12.11	12.11	12.11	12.11	4.99	12.11
PTTG_27407	hypothetical protein	10.24	10.24	10.24	10.24	10.24	10.24	10.24	10.24	12.1	12.1	10.24	10.24	10.24	10.24	10.24	10.24	10.24	10.24	12.1	10.24
PTTG_29007	hypothetical protein	12.08	12.08	12.08	12.08	12.08	12.08	12.08	12.08	12.08	12.08	12.08	12.08	12.08	12.08	12.08	12.08	12.08	12.08	10.74	12.08
PTTG_29079	hypothetical protein	5.37	5.37	6.71	6.71	6.71	5.37	6.71	5.37	6.71	12.08	5.37	5.37	5.37	6.71	6.71	5.37	6.71	5.37	9.4	5.37
PTTG_27477	hypothetical protein	8.03	8.03	7.03	6.02	7.03	8.03	8.03	7.03	9.04	12.05	6.02	8.03	9.04	8.03	8.03	7.03	7.03	8.03	9.04	8.03
PTTG_09888	hypothetical protein	4.02	4.02	4.02	4.02	0	4.02	4.02	4.02	12.05	8.03	4.02	4.02	4.02	4.02	4.02	4.02	4.02	4.02	12.05	4.02
PTTG_30017	hypothetical protein	4.01	5.35	6.68	9.36	8.02	6.68	12.03	9.36	9.36	6.68	9.36	9.36	8.02	5.35	10.7	9.36	9.36	4.01	9.36	6.68
PTTG_26100	hypothetical protein	6.87	8.59	6.87	5.15	8.59	8.59	5.15	8.59	5.15	5.15	8.59	8.59	12.03	8.59	10.31	8.59	10.31	8.59	5.15	6.87
PTTG_29343	hypothetical protein	10.68	12.02	10.68	12.02	8.01	12.02	10.68	12.02	12.02	12.02	8.01	12.02	10.68	9.35	9.35	12.02	8.01	12.02	12.02	12.02
PTTG_09478	hypothetical protein	10.02	10.02	10.02	10.02	10.02	10.02	10.02	10.02	12.02	12.02	10.02	10.02	10.02	10.02	10.02	10.02	10.02	10.02	12.02	10.02
PTTG_30733	hypothetical protein	7.01	7.01	7.01	6.01	7.01	7.01	6.01	7.01	9.02	12.02	7.01	7.01	6.01	6.01	7.01	7.01	7.01	7.01	11.02	6.01
PTTG_30325	hypothetical protein	10.92	12.01	10.92	10.92	10.92	12.01	9.83	10.92	8.73	8.73	10.92	10.92	12.01	10.92	12.01	10.92	10.92	10.92	8.73	10.92
PTTG_06844	hypothetical protein	12.01	12.01	12.01	12.01	12.01	6.86	12.01	12.01	12.01	12.01	5.15	5.15	6.86	12.01	10.29	12.01	12.01	12.01	12.01	5.15
PTTG_08422	hypothetical protein	9.01	6.01	9.01	6.01	9.01	9.01	9.01	6.01	9.01	9.01	12.01	9.01	9.01	9.01	9.01	9.01	9.01	9.01	9.01	6.01
PTTG_30940	hypothetical protein	0	0	0	0	0	0	0	0	2.99	0	0	0	0	0	0	0	0	0	11.98	0
PTTG_05462	hypothetical protein	8.71	5.44	7.62	11.97	6.53	6.53	7.62	5.44	7.62	7.62	7.62	6.53	6.53	10.88	7.62	5.44	7.62	8.71	7.62	7.62
PTTG_04544	hypothetical protein	11.9	11.9	11.9	11.9	11.9	11.9	11.9	11.9	7.94	11.9	11.9	11.9	11.9	11.9	11.9	11.9	11.9	11.9	11.9	11.9
PTTG_27875	hypothetical protein	11.9	11.9	11.9	11.9	11.9	11.9	11.9	11.9	8.93	8.93	11.9	11.9	11.9	11.9	11.9	11.9	11.9	11.9	8.93	11.9
PTTG_30697	hypothetical protein	9.52	4.76	7.14	4.76	7.14	9.52	9.52	7.14	7.14	9.52	7.14	9.52	7.14	11.9	9.52	9.52	9.52	11.9	7.14	9.52
PTTG_30543	hypothetical protein	5.95	2.98	5.95	5.95	5.95	5.95	5.95	5.95	11.9	11.9	5.95	5.95	5.95	5.95	5.95	5.95	5.95	5.95	11.9	5.95
PTTG_27328	hypothetical protein	7.44	5.95	8.93	5.95	5.95	5.95	5.95	5.95	5.95	5.95	7.44	7.44	5.95	11.9	5.95	5.95	7.44	5.95	5.95	5.95
PTTG_06470	hypothetical protein	7.14	11.9	7.14	7.14	7.14	7.14	7.14	7.14	2.38	2.38	7.14	7.14	7.14	7.14	7.14	7.14	7.14	7.14	2.38	7.14
PTTG_31018	hypothetical protein	4.75	7.13	9.5	4.75	9.5	9.5	7.13	9.5	7.13	11.88	9.5	9.5	7.13	11.88	7.13	9.5	4.75	9.5	9.5	9.5
PTTG_29695	hypothetical protein	7.02	7.56	8.63	10.25	9.17	9.17	7.56	5.4	10.25	10.25	7.02	9.17	8.09	10.79	6.48	8.09	10.25	9.17	9.71	11.87
PTTG_09047	hypothetical protein	9.22	9.22	9.22	9.22	9.22	10.54	9.22	6.59	10.54	9.22	10.54	9.22	9.22	7.91	11.86	9.22	9.22	9.22	9.22	9.22
PTTG_28242	hypothetical protein	11.85	11.85	11.85	11.85	11.85	11.85	11.85	11.85	9.7	9.7	11.85	11.85	11.85	11.85	11.85	11.85	11.85	11.85	9.7	11.85
PTTG_05485	hypothetical protein	11.85	11.85	11.85	8.66	11.85	11.85	11.85	11.85	1.37	1.37	11.85	11.85	11.85	8.66	11.85	11.85	11.85	11.85	1.37	11.85
PTTG_27260	hypothetical protein	11.84	11.84	11.84	11.84	11.84	11.84	11.84	11.84	11.84	11.84	11.84	11.84	11.84	11.84	11.84	11.84	11.84	11.84	11.84	11.84
PTTG_27073	hypothetical protein	7.89	5.64	6.76	5.64	5.07	5.07	6.76	9.02	8.46	10.15	9.02	6.2	8.46	7.33	10.71	5.64	7.33	5.64	5.64	11.84
PTTG_05832	hypothetical protein	5.92	0	5.92	5.92	5.92	5.92	5.92	5.92	5.92	5.92	5.92	5.92	5.92	5.92	5.92	11.83	5.92	5.92	5.92	5.92
PTTG_02905	hypothetical protein	11.82	11.82	11.82	8.45	11.82	11.82	11.82	11.82	11.82	11.82	11.82	11.82	11.82	8.45	11.82	11.82	11.82	11.82	11.82	11.82
PTTG_06600	hypothetical protein	11.82	11.82	11.82	9.46	11.82	11.82	11.82	11.82	7.09	7.09	11.82	11.82	11.82	9.46	11.82	11.82	11.82	11.82	7.09	11.82
PTTG_29750	hypothetical protein	10.5	10.5	11.81	10.5	10.5	10.5	11.81	10.5	7.87	7.87	10.5	10.5	10.5	10.5	9.19	9.19	9.19	10.5	7.87	10.5
PTTG_06831	hypothetical protein	5.25	5.25	5.25	5.25	5.25	5.25	5.25	5.25	10.5	11.81	5.25	5.25	5.25	5.25	5.25	5.25	5.25	5.25	11.81	6.56
PTTG_29600	hypothetical protein	9.07	7.25	7.25	9.97	8.16	8.16	8.16	7.25	9.07	9.97	8.16	7.25	9.07	10.88	7.25	7.25	8.16	8.16	11.79	7.25
PTTG_02792	hypothetical protein	6.72	10.08	11.76	6.72	10.08	11.76	11.76	11.76	8.4	6.72	11.76	10.08	10.08	8.4	8.4	11.76	11.76	10.08	6.72	11.76
PTTG_27936	hypothetical protein	8.8	8.8	11.73	5.87	5.87	5.87	5.87	8.8	11.73	8.8	8.8	5.87	11.73	5.87	8.8	2.93	8.8	8.8	11.73	11.73
PTTG_29351	hypothetical protein	8.97	11.72	6.9	8.28	8.97	9.66	10.34	9.66	6.9	6.21	11.03	8.28	8.28	6.9	9.66	8.97	10.34	8.28	6.9	9.66
PTTG_01082	hypothetical protein	3.91	3.91	3.91	7.81	7.81	3.91	3.91	3.91	7.81	7.81	11.72	3.91	3.91	3.91	3.91	7.81	11.72	3.91	7.81	3.91
PTTG_01137	hypothetical protein	11.71	11.71	10.25	10.25	11.71	11.71	10.25	10.25	11.71	11.71	10.25	11.71	10.25	10.25	11.71	11.71	11.71	11.71	11.71	11.71
PTTG_31105	hypothetical protein	9.37	9.37	9.37	9.37	9.37	11.71	11.71	9.37	4.68	4.68	11.71	11.71	9.37	11.71	9.37	9.37	11.71	11.71	4.68	11.71
PTTG_06973	hypothetical protein	11.7	11.7	11.7	11.7	11.7	11.7	11.7	11.7	11.7	11.7	11.7	11.7	11.7	11.7	11.7	11.7	11.7	11.7	11.7	11.7
PTTG_28272	hypothetical protein	11.7	11.7	11.7	11.7	11.7	11.7	11.7	11.7	2.92	2.92	11.7	11.7	11.7	11.7	11.7	11.7	11.7	8.77	2.92	11.7
PTTG_29517	hypothetical protein	8.77	10.23	10.23	8.77	8.77	8.77	8.77	8.77	8.77	10.23	10.23	10.23	11.7	10.23	8.77	10.23	11.7	10.23	8.77	11.7
PTTG_11328	hypothetical protein	7.8	5.85	7.8	5.85	5.85	7.8	11.7	5.85	0	0	9.75	5.85	5.85	9.75	11.7	5.85	9.75	7.8	0	7.8
PTTG_31012	hypothetical protein	5.85	11.7	5.85	5.85	11.7	5.85	11.7	5.85	0	0	5.85	5.85	5.85	5.85	11.7	5.85	5.85	5.85	0	5.85
PTTG_08863	hypothetical protein	0	0	0	0	0	0	0	0	11.7	11.7	0	0	0	0	0	0	0	0	11.7	0
PTTG_27651	hypothetical protein	9.08	9.08	11.67	10.38	10.38	10.38	10.38	9.08	3.89	3.89	9.08	9.08	9.08	10.38	10.38	9.08	10.38	9.08	3.89	9.08
PTTG_25342	hypothetical protein	9.32	11.07	10.49	10.2	10.2	10.49	10.2	10.49	10.49	10.78	10.2	10.2	11.07	11.66	10.2	9.91	11.36	10.78	11.36	10.78
PTTG_31120	hypothetical protein	8.48	9.54	9.54	10.6	6.36	11.66	8.48	9.54	11.66	11.66	7.42	10.6	6.36	9.54	10.6	9.54	9.54	6.36	11.66	8.48
PTTG_04140	hypothetical protein	8.75	8.75	8.75	8.75	8.75	8.75	8.75	8.75	11.66	11.66	8.75	8.75	8.75	8.75	8.75	8.75	8.75	8.75	11.66	8.75
PTTG_30703	hypothetical protein	9.3	6.98	6.98	9.3	6.98	6.98	6.98	6.98	6.98	9.3	6.98	9.3	6.98	6.98	11.63	6.98	6.98	6.98	4.65	9.3
PTTG_28822	hypothetical protein	10.78	9.12	10.78	11.61	10.78	10.78	10.78	10.78	10.78	10.78	10.78	10.78	10.78	10.78	10.78	10.78	10.78	10.78	10.78	10.78
PTTG_05884	hypothetical protein	5.15	5.15	11.6	5.15	6.44	5.15	9.02	6.44	6.44	5.15	9.02	9.02	6.44	5.15	10.31	9.02	5.15	3.87	6.44	10.31
PTTG_26319	hypothetical protein	11.59	11.59	11.59	11.59	11.59	11.59	11.59	11.59	11.59	11.59	11.59	11.59	11.59	11.59	11.59	11.59	11.59	11.59	11.59	11.59
PTTG_27085	hypothetical protein	8.7	8.7	8.7	8.7	8.7	8.7	8.7	8.7	11.59	11.59	8.7	8.7	8.7	8.7	11.59	8.7	8.7	8.7	11.59	8.7
PTTG_30870	hypothetical protein	9.93	8.28	9.93	6.62	8.28	8.28	9.93	9.93	8.28	8.28	9.93	6.62	11.59	8.28	8.28	8.28	8.28	9.93	8.28	9.93
PTTG_30835	hypothetical protein	8.7	5.8	5.8	5.8	8.7	11.59	8.7	5.8	8.7	8.7	8.7	8.7	5.8	2.9	8.7	8.7	8.7	8.7	8.7	5.8
PTTG_30647	hypothetical protein	2.9	5.8	2.9	2.9	5.8	2.9	5.8	5.8	2.9	2.9	2.9	2.9	5.8	2.9	2.9	5.8	5.8	11.59	2.9	2.9
PTTG_28048	hypothetical protein	2.9	2.9	2.9	2.9	2.9	2.9	2.9	2.9	11.59	11.59	2.9	2.9	2.9	2.9	2.9	2.9	2.9	2.9	11.59	2.9
PTTG_30160	hypothetical protein	10.13	10.13	10.13	10.13	10.13	10.13	10.13	10.13	8.68	8.68	10.13	10.13	10.13	10.13	10.13	11.58	10.13	10.13	8.68	10.13
PTTG_10365	hypothetical protein	11.57	7.71	9	7.71	10.28	7.71	7.71	10.28	10.28	6.43	7.71	11.57	11.57	7.71	7.71	11.57	7.71	7.71	9	7.71
PTTG_30619	hypothetical protein	5.77	11.54	11.54	10.1	8.66	8.66	10.1	10.1	7.22	7.22	5.77	8.66	8.66	10.1	11.54	11.54	10.1	5.77	7.22	8.66
PTTG_29352	hypothetical protein	7.68	9.61	8.65	5.76	10.57	7.68	6.72	8.65	8.65	10.57	9.61	9.61	6.72	8.65	7.68	8.65	7.68	10.57	11.53	7.68
PTTG_10471	hypothetical protein	8.07	11.53	9.23	8.07	8.07	8.07	10.38	8.07	6.92	5.77	8.07	6.92	10.38	11.53	8.07	6.92	9.23	8.07	5.77	11.53
PTTG_29713	hypothetical protein	8.53	7.02	6.02	6.52	7.02	7.02	7.02	7.52	9.53	11.03	6.52	8.02	7.02	7.02	6.52	7.02	6.52	7.52	11.53	7.02
PTTG_05583	hypothetical protein	9.22	9.22	9.22	9.22	9.22	9.22	9.22	9.22	11.52	11.52	9.22	9.22	9.22	9.22	9.22	9.22	9.22	9.22	11.52	9.22
PTTG_27715	hypothetical protein	11.49	11.49	11.49	11.49	11.49	11.49	11.49	11.49	10.06	10.06	11.49	11.49	11.49	11.49	11.49	11.49	11.49	11.49	10.06	11.49
PTTG_28037	hypothetical protein	8.62	8.62	8.62	8.62	8.62	9.1	8.62	8.62	9.57	9.57	8.62	8.62	8.62	8.14	8.62	8.62	8.14	8.62	11.49	8.62
PTTG_10047	hypothetical protein	6.9	6.9	6.9	6.9	6.9	6.9	6.9	6.9	11.49	11.49	6.9	6.9	6.9	6.9	6.9	6.9	6.9	4.6	11.49	6.9
PTTG_30933	hypothetical protein	7.65	7.65	7.65	9.56	9.56	7.65	7.65	9.56	7.65	7.65	11.47	7.65	7.65	9.56	7.65	9.56	7.65	9.56	7.65	7.65
PTTG_30392	hypothetical protein	4.59	6.88	4.59	6.88	6.88	6.88	9.17	6.88	6.88	9.17	6.88	4.59	6.88	11.47	6.88	9.17	6.88	6.88	11.47	4.59
PTTG_30039	hypothetical protein	6.37	7	6.37	7	8.27	8.27	8.27	8.27	10.82	11.46	7	6.37	1.91	5.73	6.37	8.27	8.27	7	10.82	6.37
PTTG_30748	hypothetical protein	8.91	11.45	10.18	10.18	8.91	10.18	11.45	10.18	1.27	5.09	10.18	8.91	8.91	11.45	7.63	10.18	8.91	11.45	3.82	8.91
PTTG_30286	hypothetical protein	6.36	6.36	5.73	3.82	5.73	6.36	5.73	6.36	11.45	10.81	6.36	6.36	6.36	5.09	6.36	6.36	6.36	5.73	8.91	6.36
PTTG_28130	hypothetical protein	2.54	2.54	3.81	2.54	3.81	3.81	3.81	3.81	7.62	10.17	3.81	2.54	3.81	3.81	3.81	3.81	3.81	2.54	11.44	3.81
PTTG_08045	hypothetical protein	7.62	8.96	6.72	7.17	8.07	8.07	7.62	7.84	11.2	11.43	9.19	7.84	8.07	9.19	8.29	8.74	8.74	8.29	11.2	8.29
PTTG_26419	hypothetical protein	9.52	9.52	9.52	1.9	9.52	9.52	9.52	11.43	5.71	5.71	9.52	11.43	9.52	1.9	9.52	9.52	9.52	9.52	7.62	9.52
PTTG_25555	hypothetical protein	10.47	9.51	10.47	7.61	10.47	11.42	11.42	10.47	4.76	4.76	10.47	10.47	9.51	11.42	9.51	9.51	10.47	9.51	3.81	11.42
PTTG_26304	hypothetical protein	8.08	9.03	9.03	6.66	11.41	9.99	9.51	9.99	9.51	8.56	9.51	10.94	8.56	8.56	10.46	9.51	9.03	9.99	9.99	9.99
PTTG_26550	hypothetical protein	9.97	10.68	9.97	2.85	9.97	11.4	8.55	8.55	10.68	11.4	10.68	10.68	9.97	2.14	9.97	8.55	10.68	9.97	10.68	9.97
PTTG_31045	hypothetical protein	11.39	9.49	9.49	5.69	11.39	9.49	9.49	9.49	7.59	7.59	9.49	9.49	9.49	9.49	9.49	9.49	11.39	9.49	5.69	9.49
PTTG_26134	hypothetical protein	2.84	7.11	5.69	5.69	2.84	2.84	2.84	9.96	8.53	9.96	9.96	4.27	5.69	4.27	11.38	7.11	5.69	2.84	8.53	7.11
PTTG_09050	hypothetical protein	8.2	8.83	8.83	8.83	8.83	8.83	8.83	8.83	10.73	10.73	8.83	9.46	8.2	7.57	9.46	8.83	8.83	8.83	11.36	8.83
PTTG_28201	hypothetical protein	7.58	7.58	7.58	1.26	7.58	7.58	7.58	7.58	11.36	11.36	7.58	7.58	7.58	1.26	7.58	7.58	7.58	7.58	11.36	7.58
PTTG_03236	hypothetical protein	5.68	5.68	5.68	4.26	5.68	4.26	5.68	5.68	11.36	11.36	5.68	5.68	5.68	4.26	5.68	4.26	5.68	5.68	9.94	7.1
PTTG_25099	hypothetical protein	2.84	2.84	3.55	0	3.55	3.55	3.55	4.26	9.23	11.36	3.55	3.55	3.55	0	3.55	3.55	3.55	2.84	10.65	3.55
PTTG_28383	hypothetical protein	9.59	8.72	10.46	9.59	8.72	11.33	8.72	10.46	7.85	7.85	11.33	7.85	9.59	11.33	9.59	9.59	11.33	9.59	8.72	7.85
PTTG_27716	hypothetical protein	10.6	10.6	10.6	10.6	10.6	10.6	10.6	10.6	10.6	10.6	10.6	10.6	10.6	10.6	10.6	10.6	10.6	11.31	10.6	10.6
PTTG_29954	hypothetical protein	11.31	11.31	11.31	4.85	8.08	11.31	11.31	11.31	8.08	9.69	11.31	11.31	11.31	4.85	11.31	11.31	11.31	11.31	9.69	11.31
PTTG_10717	hypothetical protein	0	0	0	0	0	0	0	0	11.31	9.69	0	0	0	0	0	0	0	0	8.08	1.62
PTTG_10488	hypothetical protein	11.3	11.3	11.3	0	11.3	11.3	11.3	11.3	11.3	11.3	11.3	11.3	11.3	1.88	11.3	11.3	11.3	11.3	11.3	11.3
PTTG_29580	hypothetical protein	4.94	6.36	7.06	4.24	4.24	7.77	7.06	8.47	8.47	6.36	5.65	6.36	3.53	4.94	5.65	5.65	4.94	6.36	11.3	5.65
PTTG_09964	hypothetical protein	11.29	11.29	11.29	9.68	11.29	11.29	11.29	11.29	1.61	1.61	11.29	11.29	11.29	9.68	11.29	11.29	11.29	11.29	1.61	11.29
PTTG_28821	hypothetical protein	11.04	11.28	11.28	9.08	11.28	11.28	10.79	11.28	6.38	6.13	11.04	10.55	11.04	9.08	11.28	10.55	11.28	10.55	6.13	11.28
PTTG_30985	hypothetical protein	6.44	9.66	9.66	0	8.05	11.27	6.44	8.05	4.83	8.05	8.05	11.27	6.44	0	9.66	8.05	11.27	9.66	8.05	6.44
PTTG_25418	hypothetical protein	5.62	8.43	6.75	6.18	6.75	7.31	8.43	6.18	8.99	10.12	8.43	7.31	7.31	7.87	7.31	6.18	7.87	6.75	11.24	7.87
PTTG_02482	hypothetical protein	5.62	5.62	8.43	5.62	5.62	5.62	5.62	5.62	8.43	5.62	11.24	5.62	5.62	0	8.43	11.24	8.43	2.81	5.62	8.43
PTTG_27793	hypothetical protein	2.25	0	4.49	4.49	4.49	6.74	6.74	2.25	8.99	8.99	0	0	0	6.74	4.49	2.25	6.74	0	11.24	6.74
PTTG_30550	hypothetical protein	9.62	10.43	9.62	8.82	8.82	8.82	9.62	9.62	8.82	11.23	10.43	9.62	10.43	9.62	8.02	10.43	8.82	9.62	11.23	9.62
PTTG_05402	hypothetical protein	11.22	11.22	11.22	10.1	11.22	11.22	11.22	10.1	5.61	5.61	11.22	11.22	11.22	11.22	11.22	11.22	11.22	11.22	5.61	11.22
PTTG_11539	hypothetical protein	11.19	3.73	11.19	7.46	7.46	11.19	9.33	11.19	3.73	9.33	7.46	5.6	9.33	7.46	7.46	3.73	11.19	3.73	7.46	7.46
PTTG_30230	hypothetical protein	3.53	4.12	3.53	1.77	3.53	3.53	3.53	4.12	11.18	10.59	3.53	3.53	3.53	1.77	3.53	3.53	3.53	3.53	11.18	3.53
PTTG_30601	hypothetical protein	9.29	9.29	9.29	0	11.15	9.29	9.29	9.29	9.29	9.29	11.15	11.15	9.29	0	11.15	9.29	11.15	9.29	9.29	9.29
PTTG_30138	hypothetical protein	11.14	11.14	10.02	4.45	10.02	10.02	10.02	11.14	6.68	6.68	10.02	11.14	11.14	4.45	10.02	11.14	10.02	11.14	6.68	11.14
PTTG_29809	hypothetical protein	9.29	9.29	7.43	7.43	9.29	9.29	9.29	9.29	7.43	7.43	9.29	9.29	7.43	9.29	8.36	10.21	11.14	10.21	8.36	9.29
PTTG_29768	hypothetical protein	7.43	9.29	9.29	8.36	7.43	8.36	11.14	9.29	10.21	7.43	9.29	9.29	9.29	7.43	6.5	8.36	8.36	7.43	9.29	7.43
PTTG_01081	hypothetical protein	9.73	9.73	11.12	9.03	10.42	9.03	10.42	9.73	11.12	11.12	11.12	8.34	10.42	10.42	11.12	10.42	9.73	10.42	9.03	10.42
PTTG_29322	hypothetical protein	11.11	11.11	11.11	11.11	11.11	7.41	11.11	11.11	11.11	11.11	11.11	11.11	11.11	11.11	11.11	11.11	11.11	11.11	11.11	11.11
PTTG_09612	hypothetical protein	8.33	9.72	9.72	9.72	9.72	11.11	9.72	9.72	9.72	9.72	8.33	9.72	8.33	8.33	9.72	9.72	9.72	8.33	9.72	9.72
PTTG_30614	hypothetical protein	8.64	7.41	9.88	7.41	9.88	7.41	8.64	8.64	7.41	9.88	8.64	7.41	11.11	8.64	8.64	8.64	11.11	8.64	7.41	6.17
PTTG_27028	hypothetical protein	9.52	9.52	11.11	7.94	11.11	11.11	6.35	11.11	1.59	1.59	6.35	11.11	11.11	7.94	11.11	11.11	6.35	9.52	1.59	11.11
PTTG_11209	hypothetical protein	8.89	8.89	6.67	6.67	4.44	6.67	6.67	6.67	8.89	11.11	6.67	4.44	6.67	8.89	4.44	6.67	6.67	6.67	11.11	4.44
PTTG_10592	hypothetical protein	5.56	5.56	5.56	5.56	5.56	5.56	5.56	5.56	11.11	11.11	5.56	5.56	5.56	5.56	5.56	5.56	5.56	5.56	11.11	5.56
PTTG_30135	hypothetical protein	6.16	6.16	9.85	9.85	4.93	7.39	9.85	6.16	11.08	11.08	9.85	8.62	9.85	9.85	9.85	9.85	7.39	4.93	11.08	6.16
PTTG_26583	hypothetical protein	11.07	11.07	11.07	0.85	11.07	11.07	11.07	10.22	1.7	1.7	10.22	10.22	10.22	0.85	11.07	10.22	11.07	10.22	1.7	11.07
PTTG_04270	hypothetical protein	3.02	4.02	6.04	9.05	10.06	10.06	8.05	9.05	8.05	9.05	6.04	9.05	3.02	11.07	7.04	4.02	7.04	4.02	9.05	11.07
PTTG_25305	hypothetical protein	11.06	11.06	11.06	11.06	11.06	11.06	11.06	11.06	11.06	11.06	11.06	11.06	11.06	11.06	11.06	11.06	11.06	11.06	11.06	11.06
PTTG_03950	hypothetical protein	9.83	9.83	9.83	7.37	9.83	9.83	8.6	9.83	9.83	9.83	9.83	9.83	9.83	7.37	9.83	9.83	9.83	11.06	9.83	9.83
PTTG_09531	hypothetical protein	7.54	7.54	7.54	4.02	7.54	7.54	7.54	7.54	11.06	10.55	7.54	7.54	7.54	3.52	7.54	7.54	7.54	7.54	11.06	7.54
PTTG_30954	hypothetical protein	8.29	11.05	11.05	11.05	5.52	11.05	11.05	11.05	11.05	11.05	11.05	11.05	11.05	11.05	11.05	11.05	8.29	8.29	8.29	8.29
PTTG_25894	hypothetical protein	11.05	9.88	10.47	0	10.47	11.05	10.47	9.3	11.05	9.88	9.88	10.47	10.47	0	10.47	10.47	9.88	10.47	10.47	9.88
PTTG_30474	hypothetical protein	8.29	7.37	10.13	5.52	7.37	7.37	7.37	8.29	6.45	6.45	9.21	10.13	8.29	5.52	9.21	10.13	9.21	7.37	6.45	11.05
PTTG_29712	hypothetical protein	9.04	10.04	11.04	8.03	10.54	11.04	9.04	10.54	7.53	8.03	10.54	11.04	9.04	9.04	10.54	9.54	10.04	9.54	7.03	10.54
PTTG_30383	hypothetical protein	5.51	7.35	6.43	4.6	7.35	5.51	7.35	8.27	10.11	11.03	8.27	7.35	7.35	9.19	7.35	7.35	6.43	6.43	11.03	6.43
PTTG_30379	hypothetical protein	8.28	8.28	6.9	5.52	9.66	9.66	5.52	6.9	9.66	9.66	4.14	6.9	8.28	4.14	11.03	6.9	4.14	5.52	8.28	6.9
PTTG_30823	hypothetical protein	7.86	7.86	9.43	6.29	9.43	9.43	9.43	9.43	6.29	3.14	7.86	7.86	11.01	6.29	9.43	6.29	6.29	9.43	4.72	6.29
PTTG_10164	hypothetical protein	9.89	9.89	9.89	9.89	9.89	9.89	9.89	9.89	9.89	9.89	9.89	9.89	9.89	9.89	9.89	9.89	9.89	10.99	9.89	9.89
PTTG_08667	hypothetical protein	10.99	10.99	10.99	10.99	10.99	10.99	10.99	10.3	5.49	5.49	8.93	10.3	10.3	10.99	10.99	10.3	10.99	10.3	5.49	10.99
PTTG_27582	hypothetical protein	9.24	10.4	9.82	8.67	10.98	9.24	8.67	9.82	5.78	6.93	9.24	9.24	8.09	9.24	9.24	10.4	9.82	10.98	6.93	9.82
PTTG_07587	hypothetical protein	10.96	10.96	10.96	6.75	10.96	10.96	10.96	10.12	9.27	10.12	10.96	10.12	10.96	7.59	10.12	10.96	10.12	10.96	10.12	10.96
PTTG_05767	hypothetical protein	4.39	4.39	6.58	4.39	6.58	4.39	6.58	4.39	4.39	4.39	6.58	4.39	10.96	4.39	4.39	4.39	6.58	4.39	4.39	4.39
PTTG_30668	hypothetical protein	8.19	10.92	10.01	7.28	10.01	9.1	10.01	10.01	6.37	5.46	8.19	9.1	10.01	10.01	9.1	10.92	9.1	9.1	6.37	10.92
PTTG_10785	hypothetical protein	8.71	8.71	6.54	4.36	6.54	6.54	6.54	6.54	10.89	8.71	6.54	8.71	10.89	8.71	8.71	8.71	8.71	8.71	10.89	6.54
PTTG_10650	hypothetical protein	2.18	2.18	2.18	2.18	2.18	2.18	2.18	2.18	10.89	10.89	2.18	2.18	2.18	2.18	2.18	2.18	2.18	2.18	10.89	2.18
PTTG_02768	hypothetical protein	10.88	10.88	7.25	7.25	8.7	10.88	10.88	9.43	8.7	10.15	10.88	8.7	10.15	10.88	10.88	10.88	10.88	10.88	9.43	10.88
PTTG_27099	hypothetical protein	8.92	9.48	9.76	6.69	9.76	9.76	9.48	10.88	8.92	9.2	9.76	9.76	9.76	6.69	9.48	10.32	9.76	9.76	9.2	9.76
PTTG_03875	hypothetical protein	10.87	10.87	10.87	10.87	10.87	10.87	10.87	10.87	10.87	10.87	10.87	10.87	10.87	10.87	10.87	10.87	10.87	10.87	10.87	10.87
PTTG_30568	hypothetical protein	7.25	9.06	9.06	7.25	9.06	9.06	9.06	9.06	7.25	7.25	9.06	9.06	9.06	9.06	9.06	9.06	9.06	9.06	9.06	10.87
PTTG_09003	hypothetical protein	4.35	6.52	4.35	8.7	6.52	4.35	2.17	2.17	4.35	2.17	10.87	4.35	6.52	8.7	4.35	6.52	4.35	6.52	2.17	2.17
PTTG_09246	hypothetical protein	10.85	10.85	10.85	10.85	10.85	10.85	10.85	10.85	10.85	10.85	10.85	10.85	10.85	10.85	10.85	10.85	10.85	10.85	10.85	10.85
PTTG_29697	hypothetical protein	7.51	6.68	6.68	6.68	8.35	7.51	6.68	7.51	7.51	5.84	8.35	10.85	7.51	6.68	10.02	9.18	9.18	8.35	6.68	6.68
PTTG_29378	hypothetical protein	9.75	9.75	9.75	9.75	9.75	10.29	10.29	10.83	9.75	10.29	9.75	10.29	9.75	10.29	9.75	10.29	10.29	10.29	9.75	10.29
PTTG_27967	hypothetical protein	8.66	8.66	10.82	4.33	8.66	10.82	10.82	8.66	4.33	4.33	8.66	8.66	8.66	4.33	8.66	8.66	10.82	8.66	4.33	8.66
PTTG_10847	hypothetical protein	0	0	0	0	0	0	0	0	8.66	10.82	0	0	0	0	0	0	0	0	10.82	0
PTTG_31074	hypothetical protein	10.81	10.81	10.81	10.81	10.81	10.81	10.81	10.81	8.11	8.11	10.81	10.81	10.81	10.81	8.11	10.81	10.81	10.81	8.11	10.81
PTTG_05921	hypothetical protein	6.76	10.81	5.41	8.11	8.11	10.81	5.41	6.76	5.41	6.76	9.46	4.05	6.76	5.41	4.05	2.7	8.11	4.05	9.46	4.05
PTTG_29482	hypothetical protein	5.41	3.6	9.01	1.8	3.6	5.41	5.41	5.41	7.21	10.81	3.6	3.6	5.41	5.41	7.21	3.6	5.41	3.6	10.81	5.41
PTTG_28087	hypothetical protein	10.8	10.8	10.8	8.64	10.8	10.8	10.8	10.8	8.64	8.64	10.8	10.8	10.8	8.64	10.8	10.8	10.8	10.8	8.64	10.8
PTTG_11120	hypothetical protein	8.1	8.1	8.1	9.45	8.1	8.1	8.1	6.75	10.8	10.8	9.45	8.1	9.45	8.1	8.1	9.45	8.1	8.1	10.8	9.45
PTTG_28047	hypothetical protein	4.63	4.63	4.63	4.63	4.63	4.63	4.63	4.63	10.8	10.8	4.63	4.63	4.63	4.63	4.63	4.63	4.63	4.63	10.8	4.63
PTTG_09788	hypothetical protein	1.35	1.35	1.35	4.05	1.35	1.35	1.35	1.35	10.8	10.8	1.35	1.35	1.35	0	1.35	1.35	1.35	1.35	10.8	1.35
PTTG_30572	hypothetical protein	8.39	8.39	8.39	8.39	9.59	10.79	7.19	9.59	8.39	7.19	9.59	8.39	9.59	9.59	8.39	8.39	10.79	8.39	8.39	9.59
PTTG_28934	hypothetical protein	7.19	10.06	7.91	7.91	7.91	7.91	7.91	7.19	7.91	7.91	8.63	7.91	7.91	9.35	7.91	7.91	7.91	7.91	7.19	10.78
PTTG_09295	hypothetical protein	8.98	8.98	8.98	8.98	8.98	8.98	8.98	8.98	10.77	10.77	8.98	8.98	8.98	8.98	8.98	8.98	8.98	8.98	10.77	8.98
PTTG_08154	hypothetical protein	9.23	9.23	7.69	9.23	6.15	9.23	7.69	10.77	7.69	9.23	7.69	9.23	7.69	6.15	7.69	7.69	9.23	10.77	7.69	7.69
PTTG_27479	hypothetical protein	9.41	9.41	9.41	9.41	9.41	9.41	9.41	9.41	10.75	10.75	9.41	9.41	9.41	9.41	9.41	9.41	9.41	9.41	10.75	9.41
PTTG_28245	hypothetical protein	0	1.02	0.51	1.02	0	1.02	0.51	0.51	8.19	7.17	0.51	0.51	0	0.51	0.51	0.51	0.51	0.51	10.75	0.51
PTTG_10246	hypothetical protein	6.71	6.71	9.4	8.05	9.4	9.4	9.4	9.4	10.74	9.4	9.4	9.4	9.4	8.05	9.4	9.4	9.4	6.71	9.4	9.4
PTTG_29771	hypothetical protein	7.43	9.91	9.91	5.78	10.73	10.73	10.73	9.91	8.26	9.91	10.73	9.91	9.08	6.61	8.26	9.08	9.91	9.91	10.73	10.73
PTTG_09639	hypothetical protein	8.77	8.77	8.77	8.77	8.77	8.77	8.77	8.77	8.77	8.77	8.77	8.77	8.77	8.77	8.77	8.77	8.77	9.75	10.72	8.77
PTTG_30478	hypothetical protein	5.36	9.19	8.42	9.19	9.95	5.36	9.19	9.19	7.66	7.66	7.66	10.72	7.66	9.95	9.95	6.89	9.95	9.19	7.66	7.66
PTTG_30126	hypothetical protein	6.13	4.59	6.13	6.13	4.59	4.59	4.59	1.53	10.72	4.59	6.13	6.13	3.06	6.13	6.13	1.53	7.66	6.13	6.13	3.06
PTTG_10608	hypothetical protein	10.69	10.69	10.69	10.69	10.69	10.69	10.69	10.69	1.78	1.78	10.69	10.69	10.69	10.69	10.69	10.69	10.69	10.69	1.78	10.69
PTTG_30498	hypothetical protein	7.12	3.56	10.68	7.12	7.12	10.68	10.68	7.12	0	3.56	7.12	10.68	7.12	10.68	3.56	7.12	10.68	7.12	7.12	10.68
PTTG_30885	hypothetical protein	8.01	5.34	9.35	2.67	6.68	8.01	6.68	5.34	5.34	8.01	6.68	5.34	6.68	5.34	4.01	6.68	8.01	6.68	4.01	10.68
PTTG_28490	hypothetical protein	0	0	0	0	0	0	0	0	0	10.68	0	0	0	0	0	0	0	0	4.27	0
PTTG_30869	hypothetical protein	6.67	10.67	6.67	4	9.33	8	8	8	8	9.33	5.33	10.67	5.33	5.33	6.67	5.33	8	4	9.33	6.67
PTTG_30193	hypothetical protein	2.67	8	5.33	2.67	5.33	2.67	10.67	8	5.33	2.67	2.67	10.67	10.67	2.67	8	10.67	2.67	10.67	5.33	5.33
PTTG_30284	hypothetical protein	7.61	10.65	9.13	9.13	7.61	9.13	9.13	9.13	4.57	7.61	9.13	9.13	9.13	10.65	10.65	9.13	9.13	9.13	6.09	9.13
PTTG_30592	hypothetical protein	8.71	8.71	10.65	7.74	7.74	9.68	9.68	8.71	7.74	7.74	8.71	7.74	8.71	8.71	6.78	8.71	8.71	8.71	7.74	9.68
PTTG_05490	hypothetical protein	8.88	8.28	8.88	0.59	8.88	8.88	9.47	8.88	10.65	10.65	8.28	8.88	8.28	0.59	8.28	8.88	9.47	8.88	10.65	9.47
PTTG_09256	hypothetical protein	10.63	10.63	10.63	10.63	10.63	9.81	10.63	9.81	9.81	9.81	10.63	10.63	10.63	10.63	8.99	10.63	10.63	10.63	9.81	10.63
PTTG_28173	hypothetical protein	4.43	4.43	3.54	4.43	4.43	4.43	4.43	4.43	9.74	9.74	4.43	4.43	4.43	4.43	4.43	4.43	4.43	4.43	10.63	4.43
PTTG_10440	hypothetical protein	7.08	10.62	10.62	10.62	8.85	10.62	10.62	10.62	0	0	10.62	8.85	10.62	10.62	10.62	10.62	10.62	10.62	0	10.62
PTTG_26189	hypothetical protein	9.09	9.09	9.09	9.09	9.09	9.09	9.09	9.09	10.61	10.61	9.09	9.09	9.09	9.09	9.09	9.09	9.09	9.09	10.61	9.09
PTTG_30705	hypothetical protein	9.09	9.09	7.58	9.09	7.58	6.06	10.61	6.06	3.03	7.58	7.58	7.58	6.06	9.09	7.58	6.06	6.06	7.58	6.06	6.06
PTTG_27751	hypothetical protein	7.08	10.61	9.43	2.36	7.08	7.08	9.43	7.08	4.72	4.72	9.43	9.43	9.43	4.72	7.08	7.08	7.08	7.08	4.72	7.08
PTTG_29725	hypothetical protein	0	0	0	0	0	0	0	0	10.6	10.6	0	0.59	0	0	0	0	0	0	9.42	0
PTTG_28086	hypothetical protein	10.59	10.59	10.59	0	10.59	10.59	10.59	10.59	6.36	6.36	10.59	10.59	10.59	0	10.59	10.59	10.59	10.59	6.36	10.59
PTTG_26525	hypothetical protein	9.26	9.26	9.26	0	9.26	9.26	9.26	9.26	9.26	9.26	9.26	9.26	9.26	0	9.26	9.26	9.26	9.26	10.58	9.26
PTTG_30950	hypothetical protein	8.46	6.34	4.23	0	2.11	0	10.57	4.23	10.57	10.57	6.34	8.46	4.23	2.11	4.23	8.46	6.34	6.34	10.57	2.11
PTTG_26181	hypothetical protein	9.39	7.04	9.39	8.22	7.04	9.39	9.39	9.39	8.22	10.56	8.22	9.39	9.39	9.39	4.69	9.39	8.22	4.69	9.39	4.69
PTTG_31097	hypothetical protein	0	10.56	10.56	10.56	3.52	10.56	3.52	10.56	3.52	10.56	7.04	0	10.56	7.04	10.56	10.56	3.52	3.52	10.56	10.56
PTTG_31044	hypothetical protein	0	0	0	0	0	0	0	0	10.55	10.55	0	0	0	0	0	0	0	0	10.55	0
PTTG_26492	hypothetical protein	7.02	7.02	7.02	7.02	7.02	7.02	7.02	7.02	10.53	10.53	7.02	7.02	7.02	7.02	7.02	7.02	7.02	7.02	10.53	7.02
PTTG_25120	hypothetical protein	7.02	7.02	7.02	1.75	7.02	7.02	7.02	7.02	10.53	10.53	7.02	7.02	7.02	1.75	7.02	7.02	7.02	7.02	10.53	7.02
PTTG_27041	hypothetical protein	9.4	9.96	9.96	9.96	9.96	9.96	9.96	9.96	9.96	9.96	9.96	9.96	9.96	9.96	9.96	10.51	9.96	9.96	9.96	10.51
PTTG_25994	hypothetical protein	6.01	10.51	7.51	1.5	7.51	9.01	10.51	10.51	3	4.5	9.01	9.01	9.01	1.5	9.01	9.01	9.01	7.51	4.5	10.51
PTTG_09557	hypothetical protein	1.75	5.25	8.76	8.76	5.25	8.76	5.25	5.25	10.51	7.01	7.01	8.76	5.25	8.76	5.25	7.01	8.76	8.76	7.01	5.25
PTTG_09979	hypothetical protein	8.17	8.17	8.17	8.17	8.17	8.17	8.17	8.17	10.5	10.5	8.17	8.17	8.17	8.17	8.17	8.17	8.17	9.33	10.5	8.17
PTTG_08240	hypothetical protein	10.49	10.49	10.49	6.99	10.49	10.49	10.49	10.49	6.99	6.99	10.49	10.49	10.49	6.99	10.49	6.99	10.49	10.49	6.99	10.49
PTTG_07390	hypothetical protein	9.44	9.44	10.49	3.15	9.44	9.44	9.44	9.44	6.3	6.3	9.44	9.44	9.44	3.15	9.44	10.49	9.44	9.44	6.3	10.49
PTTG_26582	hypothetical protein	8.74	9.91	9.32	0	8.74	8.74	7.58	9.91	2.33	2.33	9.91	9.91	9.91	0.58	8.16	8.74	9.32	10.49	2.33	9.32
PTTG_30122	hypothetical protein	9.4	9.76	9.76	9.4	9.76	9.76	10.12	9.76	6.51	8.32	9.76	9.4	6.51	9.76	9.76	9.76	10.12	10.48	8.68	9.4
PTTG_30914	hypothetical protein	10.47	10.47	10.47	10.47	10.47	10.47	10.47	10.47	6.98	6.98	10.47	10.47	10.47	10.47	10.47	10.47	10.47	10.47	6.98	10.47
PTTG_29936	hypothetical protein	10.47	10.47	10.47	0	10.47	10.47	10.47	10.47	0	1.61	10.47	10.47	10.47	0	10.47	10.47	10.47	10.47	1.61	10.47
PTTG_30891	hypothetical protein	7.47	8.97	8.97	1.49	1.49	5.98	10.46	2.99	1.49	1.49	2.99	2.99	7.47	4.48	5.98	5.98	10.46	2.99	1.49	8.97
PTTG_08158	hypothetical protein	9.5	9.5	9.5	9.5	9.5	9.5	9.5	9.5	10.45	10.45	9.5	9.5	9.5	9.5	9.5	9.5	9.5	9.5	10.45	9.5
PTTG_08085	hypothetical protein	9.62	9.62	9.62	9.62	9.62	9.62	9.62	9.62	10.43	10.43	9.62	9.62	9.62	9.62	9.62	9.62	9.62	9.62	10.43	9.62
PTTG_11784	hypothetical protein	4.97	4.97	4.97	3.97	4.97	4.97	5.46	4.97	9.93	10.43	4.97	4.97	4.97	4.47	4.97	4.97	5.46	4.97	8.94	4.47
PTTG_10547	hypothetical protein	6.94	6.94	6.94	6.94	6.94	3.47	3.47	3.47	3.47	6.94	6.94	6.94	6.94	6.94	6.94	3.47	6.94	10.42	3.47	6.94
PTTG_30049	hypothetical protein	5.21	5.21	5.21	5.21	5.21	5.21	10.42	10.42	0	0	10.42	5.21	10.42	5.21	5.21	10.42	5.21	5.21	0	10.42
PTTG_31033	hypothetical protein	0	0	2.6	0	0	10.42	0	0	10.42	5.21	0	0	2.6	0	7.81	0	0	7.81	5.21	0
PTTG_28454	hypothetical protein	9.37	9.37	6.24	8.32	9.37	7.28	7.28	7.28	9.37	10.41	6.24	8.32	8.32	10.41	5.2	7.28	8.32	6.24	7.28	9.37
PTTG_30759	hypothetical protein	0	0	0	0	0	0	0	0	8.67	8.67	0	0	0	0	0	0	0	0	10.4	0
PTTG_25302	hypothetical protein	10.39	10.39	10.39	10.39	10.39	10.39	10.39	10.39	9.85	9.85	10.39	10.39	10.39	10.39	10.39	10.39	10.39	10.39	9.85	10.39
PTTG_30121	hypothetical protein	10.37	10.37	10.37	1.48	10.37	10.37	10.37	10.37	5.93	5.93	10.37	10.37	10.37	1.48	10.37	10.37	10.37	10.37	5.93	10.37
PTTG_28680	hypothetical protein	7.41	7.41	10.37	7.41	8.89	8.89	8.89	8.89	5.93	10.37	8.89	8.89	7.41	7.41	10.37	7.41	8.89	7.41	5.93	8.89
PTTG_25891	hypothetical protein	2.77	2.77	2.77	0	2.77	2.77	2.77	2.77	10.37	10.37	2.77	2.77	2.77	0	2.77	2.77	2.77	2.77	10.37	2.77
PTTG_11320	hypothetical protein	5.18	10.36	10.36	10.36	10.36	5.18	10.36	5.18	10.36	10.36	0	5.18	5.18	0	10.36	10.36	10.36	0	10.36	10.36
PTTG_29026	hypothetical protein	10.35	10.35	10.35	10.35	10.35	10.35	10.35	10.35	6.21	6.21	10.35	10.35	10.35	10.35	10.35	10.35	10.35	10.35	6.21	10.35
PTTG_28271	hypothetical protein	8.28	7.25	9.32	7.25	9.32	9.32	8.28	6.21	4.14	4.14	9.32	9.32	10.35	7.25	8.28	7.25	9.32	8.28	4.14	9.32
PTTG_00043	hypothetical protein	6.37	7.17	7.17	6.37	7.17	7.17	7.17	7.17	10.35	9.55	7.17	6.37	7.17	6.37	7.17	6.37	7.17	7.17	10.35	6.37
PTTG_25453	hypothetical protein	10.33	10.33	10.33	10.33	10.33	10.33	10.33	10.33	10.33	10.33	10.33	10.33	10.33	10.33	10.33	10.33	10.33	10.33	10.33	10.33
PTTG_29931	hypothetical protein	5.17	5.17	5.9	5.9	5.9	5.9	5.9	5.9	8.86	10.33	5.9	5.9	5.17	5.9	5.17	5.17	5.17	5.9	9.59	5.17
PTTG_11514	hypothetical protein	10.31	10.31	10.31	10.31	5.15	10.31	10.31	7.73	2.58	2.58	7.73	10.31	10.31	10.31	5.15	10.31	7.73	7.73	2.58	10.31
PTTG_05799	hypothetical protein	9.73	9.73	9.73	9.73	9.73	9.73	9.73	9.73	6.87	6.87	9.73	10.3	9.73	9.73	9.73	10.3	9.73	9.73	6.87	9.73
PTTG_29287	hypothetical protein	8.43	8.43	8.43	6.55	8.43	8.43	8.43	6.55	6.55	6.55	10.3	8.43	8.43	8.43	6.55	8.43	8.43	6.55	6.55	10.3
PTTG_29756	hypothetical protein	3.03	4.24	4.24	4.85	4.24	3.63	3.03	3.03	8.48	10.3	3.63	3.03	3.63	2.42	3.63	3.63	3.63	3.63	10.3	3.63
PTTG_07418	hypothetical protein	6.86	6.86	10.29	6.86	8.58	10.29	6.86	5.15	6.86	6.86	6.86	8.58	6.86	10.29	6.86	8.58	10.29	8.58	6.86	6.86
PTTG_04462	hypothetical protein	6.43	10.28	5.14	6.43	6.43	6.43	9	7.71	9	7.71	9	7.71	10.28	10.28	9	7.71	10.28	9	6.43	5.14
PTTG_30064	hypothetical protein	7.71	7.71	7.71	7.71	0	7.71	7.71	10.28	5.14	5.14	7.71	7.71	7.71	7.71	7.71	7.71	7.71	5.14	5.14	7.71
PTTG_01741	hypothetical protein	10.28	7.71	7.71	7.71	7.71	7.71	7.71	2.57	0	0	2.57	10.28	5.14	7.71	7.71	10.28	7.71	7.71	0	7.71
PTTG_30562	hypothetical protein	10.27	10.27	10.27	10.27	10.27	10.27	10.27	10.27	10.27	10.27	10.27	10.27	10.27	6.16	10.27	10.27	10.27	10.27	4.11	10.27
PTTG_26320	hypothetical protein	6.36	7.33	7.33	7.33	6.36	8.31	10.27	8.31	7.33	8.8	7.33	6.85	7.33	8.31	6.85	7.82	7.33	8.31	6.85	7.33
PTTG_10014	hypothetical protein	10.26	10.26	10.26	10.26	10.26	10.26	10.26	10.26	7.69	7.69	10.26	10.26	10.26	10.26	10.26	10.26	10.26	10.26	7.69	10.26
PTTG_25892	hypothetical protein	5.37	6.35	4.89	6.84	5.86	5.86	5.37	4.89	8.3	8.3	4.4	6.84	6.35	5.37	4.89	6.35	7.33	4.4	10.26	5.37
PTTG_11479	hypothetical protein	10.26	5.13	5.13	5.13	0	5.13	0	5.13	0	0	5.13	0	5.13	0	5.13	0	0	5.13	0	5.13
PTTG_31098	hypothetical protein	0	0	0	0	0	0	0	0	0	0	0	0	0	0	0	10.26	0	0	0	0
PTTG_29872	hypothetical protein	8.61	9.69	9.69	8.61	8.61	8.61	8.61	9.15	5.92	4.31	9.69	8.07	9.69	7	9.69	9.69	9.15	8.07	5.92	10.23
PTTG_10831	hypothetical protein	6.8	6.8	6.8	0	6.8	6.8	6.8	6.8	10.2	10.2	6.8	6.8	6.8	0	6.8	6.8	6.8	6.8	10.2	10.2
PTTG_30101	hypothetical protein	7.46	6.78	7.46	8.81	6.1	6.78	6.1	8.14	5.42	8.14	9.49	8.14	10.17	8.14	7.46	10.17	6.78	6.78	6.78	8.81
PTTG_30867	hypothetical protein	8.72	7.27	8.72	4.36	10.17	7.27	8.72	5.81	4.36	5.81	8.72	7.27	10.17	5.81	7.27	8.72	8.72	8.72	5.81	7.27
PTTG_30862	hypothetical protein	10.15	8.88	3.81	7.61	6.35	7.61	7.61	6.35	6.35	6.35	7.61	8.88	7.61	6.35	10.15	8.88	7.61	6.35	7.61	8.88
PTTG_29526	hypothetical protein	10.14	10.14	10.14	10.14	10.14	10.14	10.14	10.14	10.14	10.14	10.14	10.14	10.14	10.14	10.14	10.14	10.14	10.14	10.14	10.14
PTTG_30178	hypothetical protein	10.13	8.63	9.75	8.25	10.13	9.38	10.13	10.13	10.13	10.13	10.13	9.38	9.75	9.38	10.13	9.38	10.13	10.13	9.75	10.13
PTTG_28898	hypothetical protein	10.12	10.12	10.12	10.12	10.12	10.12	10.12	9	5.62	6.75	10.12	9	10.12	10.12	10.12	10.12	10.12	10.12	6.75	10.12
PTTG_26807	hypothetical protein	3.37	9	10.12	1.12	3.37	2.25	4.5	5.62	7.87	1.12	6.75	6.75	6.75	5.62	3.37	7.87	7.87	1.12	1.12	4.5
PTTG_30295	hypothetical protein	2.02	2.02	2.02	0	2.02	2.02	2.02	2.02	10.12	10.12	2.02	2.02	2.02	0	2.02	2.02	2.02	2.02	10.12	2.02
PTTG_26868	hypothetical protein	9.33	9.33	9.33	9.33	9.33	9.33	9.33	9.33	4.67	4.67	10.11	9.33	9.33	9.33	9.33	9.33	9.33	9.33	5.44	9.33
PTTG_29777	hypothetical protein	8.98	8.98	8.98	7.86	7.86	7.86	7.86	8.98	7.86	8.98	8.98	8.98	7.86	7.86	7.86	10.1	7.86	7.86	7.86	8.98
PTTG_26730	hypothetical protein	7.58	7.58	5.05	5.05	7.58	7.58	7.58	7.58	10.1	7.58	7.58	7.58	7.58	7.58	7.58	2.53	2.53	2.53	7.58	2.53
PTTG_27486	hypothetical protein	7.58	10.1	5.05	10.1	7.58	2.53	2.53	5.05	7.58	5.05	2.53	5.05	5.05	5.05	5.05	7.58	5.05	5.05	7.58	7.58
PTTG_28751	hypothetical protein	0	3.37	6.73	3.37	3.37	3.37	3.37	10.1	0	0	3.37	3.37	3.37	6.73	3.37	3.37	3.37	10.1	0	6.73
PTTG_30655	hypothetical protein	10.1	5.05	5.05	0	0	5.05	5.05	0	0	5.05	5.05	0	0	5.05	5.05	0	0	5.05	5.05	5.05
PTTG_11261	hypothetical protein	5.05	5.05	5.05	5.05	5.05	5.05	5.05	0	0	0	0	0	0	5.05	5.05	5.05	5.05	0	0	10.1
PTTG_30956	hypothetical protein	7.2	10.09	7.2	5.76	10.09	7.2	8.65	7.2	8.65	8.65	7.2	5.76	7.2	5.76	8.65	7.2	10.09	5.76	10.09	8.65
PTTG_28653	hypothetical protein	8.3	7.71	7.71	8.9	10.08	9.49	8.9	8.3	8.9	9.49	8.3	8.9	8.3	8.9	7.71	9.49	7.12	7.71	8.9	8.9
PTTG_02252	hypothetical protein	10.08	10.08	10.08	0	10.08	10.08	10.08	10.08	6.05	6.05	10.08	10.08	10.08	0	10.08	8.06	10.08	10.08	8.06	10.08
PTTG_07018	hypothetical protein	6.72	6.72	6.72	6.72	6.72	6.72	6.72	6.72	10.08	10.08	5.04	6.72	6.72	6.72	6.72	6.72	6.72	6.72	10.08	6.72
PTTG_29647	hypothetical protein	3.67	2.75	2.75	3.67	3.67	2.75	3.67	3.67	7.33	8.25	2.75	3.67	2.75	2.75	3.67	2.75	2.75	2.75	10.08	4.58
PTTG_08666	hypothetical protein	2.52	2.52	2.52	2.52	2.52	2.52	2.52	2.52	10.08	7.56	2.52	2.52	2.52	2.52	2.52	2.52	2.52	2.52	5.04	2.52
PTTG_26734	hypothetical protein	9.01	8.48	10.07	9.01	7.95	8.48	7.95	7.95	9.01	7.42	9.01	9.01	7.95	8.48	7.95	8.48	8.48	7.95	7.42	8.48
PTTG_06186	hypothetical protein	6.04	7.04	5.03	7.04	7.04	5.03	8.05	8.05	9.05	10.06	8.05	5.03	6.04	8.05	7.04	7.04	6.04	7.04	10.06	7.04
PTTG_29037	hypothetical protein	8.51	8.51	10.05	8.51	8.51	9.28	9.28	8.51	7.73	7.73	9.28	9.28	8.51	8.51	10.05	8.51	10.05	8.51	7.73	10.05
PTTG_07025	hypothetical protein	8.03	10.04	8.03	8.03	8.03	8.03	8.03	8.03	8.03	8.03	8.03	8.03	8.03	8.03	6.02	8.03	8.03	8.03	10.04	8.03
PTTG_08381	hypothetical protein	7.53	7.53	7.53	7.53	7.53	7.53	7.53	7.53	10.04	10.04	7.53	7.53	7.53	7.53	7.53	7.53	7.53	7.53	10.04	7.53
PTTG_25114	hypothetical protein	5.8	6.33	6.86	1.06	5.8	6.33	6.33	5.8	8.97	10.03	5.8	5.8	5.8	1.58	5.8	5.8	6.33	6.86	9.5	6.33
PTTG_01632	hypothetical protein	2.51	2.51	5.01	2.51	5.01	5.01	2.51	5.01	2.51	5.01	2.51	5.01	7.52	10.03	7.52	2.51	5.01	2.51	5.01	0
PTTG_06027	hypothetical protein	9.01	9.35	9.35	9.35	9.35	9.35	9.35	9.35	10.01	10.01	9.35	9.35	9.35	8.68	9.35	9.35	9.35	9.35	10.01	9.35
PTTG_28215	hypothetical protein	10	10	10	10	10	10	10	10	8.33	8.33	10	10	10	10	10	10	10	10	8.33	10
PTTG_07099	hypothetical protein	6.67	6.67	6.67	6.67	5	6.67	10	8.33	5	5	10	6.67	6.67	8.33	6.67	8.33	8.33	5	5	6.67
PTTG_11148	hypothetical protein	10	8	8	6	8	6	8	4	8	6	4	6	6	4	6	6	6	4	6	8

## Sheet: 60gene.annotated
Additional file 3: Table 4: GO annotation of the 60 genes of the 1270 genes with more than 10 NSY SNPs per gene from either raw or normalised counts
Gene ID	Protein name	GO ID	GO name	GO namespace	Evidence code
PTTG_00506	Uncharacterized protein	GO:0005089	Rho guanyl-nucleotide exchange factor activity	MF	IEA
PTTG_00506	Uncharacterized protein	GO:0032321	positive regulation of Rho GTPase activity	BP	IEA
PTTG_00506	Uncharacterized protein	GO:0035023	regulation of Rho protein signal transduction	BP	IEA
PTTG_00506	Uncharacterized protein	GO:0046872	metal ion binding	MF	IEA
PTTG_01276	Glucanase (EC 3.2.1.-)	GO:0030245	cellulose catabolic process	BP	IEA
PTTG_01276	Glucanase (EC 3.2.1.-)	GO:0000272	polysaccharide catabolic process	BP	IEA
PTTG_01276	Glucanase (EC 3.2.1.-)	GO:0016798	hydrolase activity, acting on glycosyl bonds	MF	IEA
PTTG_01276	Glucanase (EC 3.2.1.-)	GO:0004553	hydrolase activity, hydrolyzing O-glycosyl compounds	MF	IEA
PTTG_01276	Glucanase (EC 3.2.1.-)	GO:0016787	hydrolase activity	MF	IEA
PTTG_01276	Glucanase (EC 3.2.1.-)	GO:0005975	carbohydrate metabolic process	BP	IEA
PTTG_01276	Glucanase (EC 3.2.1.-)	GO:0008152	metabolic process	BP	IEA
PTTG_01518	Uncharacterized protein	GO:0005089	Rho guanyl-nucleotide exchange factor activity	MF	IEA
PTTG_01518	Uncharacterized protein	GO:0032321	positive regulation of Rho GTPase activity	BP	IEA
PTTG_01518	Uncharacterized protein	GO:0035023	regulation of Rho protein signal transduction	BP	IEA
PTTG_01518	Uncharacterized protein	GO:0005083	small GTPase regulator activity	MF	IEA
PTTG_01518	Uncharacterized protein	GO:0050790	regulation of catalytic activity	BP	IEA
PTTG_01525	Uncharacterized protein	GO:0006139	nucleobase-containing compound metabolic process	BP	IEA
PTTG_01525	Uncharacterized protein	GO:0008168	methyltransferase activity	MF	IEA
PTTG_01525	Uncharacterized protein	GO:0032259	methylation	BP	IEA
PTTG_01638	Uncharacterized protein	GO:0006914	autophagy	BP	IEA
PTTG_01744	Uncharacterized protein	GO:0005524	ATP binding	MF	IEA
PTTG_01744	Uncharacterized protein	GO:0004012	phospholipid-translocating ATPase activity	MF	IEA
PTTG_01744	Uncharacterized protein	GO:0015914	phospholipid transport	BP	IEA
PTTG_01744	Uncharacterized protein	GO:0045332	phospholipid translocation	BP	IEA
PTTG_01744	Uncharacterized protein	GO:0000287	magnesium ion binding	MF	IEA
PTTG_01744	Uncharacterized protein	GO:0016020	membrane	CC	IEA
PTTG_01744	Uncharacterized protein	GO:0019829	cation-transporting ATPase activity	MF	IEA
PTTG_01744	Uncharacterized protein	GO:0016021	integral component of membrane	CC	IEA
PTTG_01744	Uncharacterized protein	GO:0098655	cation transmembrane transport	BP	IEA
PTTG_01744	Uncharacterized protein	GO:0006812	cation transport	BP	IEA
PTTG_01744	Uncharacterized protein	GO:0016787	hydrolase activity	MF	IEA
PTTG_01744	Uncharacterized protein	GO:0000166	nucleotide binding	MF	IEA
PTTG_01744	Uncharacterized protein	GO:0008152	metabolic process	BP	IEA
PTTG_02159	Uncharacterized protein	GO:0005524	ATP binding	MF	IEA
PTTG_02159	Uncharacterized protein	GO:0016772	transferase activity, transferring phosphorus-containing groups	MF	IEA
PTTG_02159	Uncharacterized protein	GO:0004672	protein kinase activity	MF	IEA
PTTG_02159	Uncharacterized protein	GO:0006468	protein phosphorylation	BP	IEA
PTTG_02292	Uncharacterized protein	GO:0046488	phosphatidylinositol metabolic process	BP	IEA
PTTG_02292	Uncharacterized protein	GO:0016307	phosphatidylinositol phosphate kinase activity	MF	IEA
PTTG_02292	Uncharacterized protein	GO:0005524	ATP binding	MF	IEA
PTTG_02292	Uncharacterized protein	GO:0046854	phosphatidylinositol phosphorylation	BP	IEA
PTTG_02292	Uncharacterized protein	GO:0044267	cellular protein metabolic process	BP	IEA
PTTG_02292	Uncharacterized protein	GO:0046872	metal ion binding	MF	IEA
PTTG_02629	Uncharacterized protein	GO:0003676	nucleic acid binding	MF	IEA
PTTG_02629	Uncharacterized protein	GO:0005524	ATP binding	MF	IEA
PTTG_02629	Uncharacterized protein	GO:0004386	helicase activity	MF	IEA
PTTG_02629	Uncharacterized protein	GO:0016787	hydrolase activity	MF	IEA
PTTG_02629	Uncharacterized protein	GO:0008152	metabolic process	BP	IEA
PTTG_02733	Uncharacterized protein	GO:0005975	carbohydrate metabolic process	BP	IEA
PTTG_03202	Uncharacterized protein	GO:0005669	transcription factor TFIID complex	CC	IEA
PTTG_03202	Uncharacterized protein	GO:0006367	transcription initiation from RNA polymerase II promoter	BP	IEA
PTTG_03236	Uncharacterized protein	GO:0003676	nucleic acid binding	MF	IEA
PTTG_03236	Uncharacterized protein	GO:0008270	zinc ion binding	MF	IEA
PTTG_03585	Uncharacterized protein	GO:0005524	ATP binding	MF	IEA
PTTG_03585	Uncharacterized protein	GO:0003677	DNA binding	MF	IEA
PTTG_03621	Uncharacterized protein	GO:0031931	TORC1 complex	CC	IEA
PTTG_03621	Uncharacterized protein	GO:0031929	TOR signaling	BP	IEA
PTTG_03847	Uncharacterized protein	GO:0003676	nucleic acid binding	MF	IEA
PTTG_03847	Uncharacterized protein	GO:0005524	ATP binding	MF	IEA
PTTG_04700	Uncharacterized protein	GO:0008270	zinc ion binding	MF	IEA
PTTG_04700	Uncharacterized protein	GO:0046872	metal ion binding	MF	IEA
PTTG_04870	Uncharacterized protein	GO:0003676	nucleic acid binding	MF	IEA
PTTG_04870	Uncharacterized protein	GO:0008270	zinc ion binding	MF	IEA
PTTG_04870	Uncharacterized protein	GO:0046872	metal ion binding	MF	IEA
PTTG_04965	Uncharacterized protein	GO:0032320	positive regulation of Ras GTPase activity	BP	IEA
PTTG_04965	Uncharacterized protein	GO:0005099	Ras GTPase activator activity	MF	IEA
PTTG_04971	Uncharacterized protein	GO:0003676	nucleic acid binding	MF	IEA
PTTG_04971	Uncharacterized protein	GO:0008270	zinc ion binding	MF	IEA
PTTG_05157	Uncharacterized protein	GO:0003676	nucleic acid binding	MF	IEA
PTTG_05157	Uncharacterized protein	GO:0005524	ATP binding	MF	IEA
PTTG_05346	Uncharacterized protein	GO:0046872	metal ion binding	MF	IEA
PTTG_05402	Uncharacterized protein	GO:0046873	metal ion transmembrane transporter activity	MF	IEA
PTTG_05402	Uncharacterized protein	GO:0030001	metal ion transport	BP	IEA
PTTG_05402	Uncharacterized protein	GO:0016020	membrane	CC	IEA
PTTG_05402	Uncharacterized protein	GO:0055085	transmembrane transport	BP	IEA
PTTG_05988	Uncharacterized protein	GO:0003824	catalytic activity	MF	IEA
PTTG_05988	Uncharacterized protein	GO:0008152	metabolic process	BP	IEA
PTTG_06219	Uncharacterized protein	GO:0016021	integral component of membrane	CC	IEA
PTTG_06219	Uncharacterized protein	GO:0055085	transmembrane transport	BP	IEA
PTTG_06256	Glucanase (EC 3.2.1.-)	GO:0030245	cellulose catabolic process	BP	IEA
PTTG_06256	Glucanase (EC 3.2.1.-)	GO:0000272	polysaccharide catabolic process	BP	IEA
PTTG_06256	Glucanase (EC 3.2.1.-)	GO:0016798	hydrolase activity, acting on glycosyl bonds	MF	IEA
PTTG_06256	Glucanase (EC 3.2.1.-)	GO:0004553	hydrolase activity, hydrolyzing O-glycosyl compounds	MF	IEA
PTTG_06256	Glucanase (EC 3.2.1.-)	GO:0016787	hydrolase activity	MF	IEA
PTTG_06256	Glucanase (EC 3.2.1.-)	GO:0005975	carbohydrate metabolic process	BP	IEA
PTTG_06256	Glucanase (EC 3.2.1.-)	GO:0008152	metabolic process	BP	IEA
PTTG_06266	Uncharacterized protein	GO:0000166	nucleotide binding	MF	IEA
PTTG_06489	Uncharacterized protein	GO:0003676	nucleic acid binding	MF	IEA
PTTG_06489	Uncharacterized protein	GO:0005524	ATP binding	MF	IEA
PTTG_06524	Uncharacterized protein	GO:0032040	small-subunit processome	CC	IEA
PTTG_06524	Uncharacterized protein	GO:0006364	rRNA processing	BP	IEA
PTTG_06542	Uncharacterized protein	GO:0003676	nucleic acid binding	MF	IEA
PTTG_06542	Uncharacterized protein	GO:0008270	zinc ion binding	MF	IEA
PTTG_06812	Uncharacterized protein	GO:0003676	nucleic acid binding	MF	IEA
PTTG_06812	Uncharacterized protein	GO:0005524	ATP binding	MF	IEA
PTTG_06853	Uncharacterized protein	GO:0032040	small-subunit processome	CC	IEA
PTTG_06853	Uncharacterized protein	GO:0006364	rRNA processing	BP	IEA
PTTG_06979	Uncharacterized protein	GO:0036459	ubiquitinyl hydrolase activity	MF	IEA
PTTG_06979	Uncharacterized protein	GO:0006511	ubiquitin-dependent protein catabolic process	BP	IEA
PTTG_07057	Uncharacterized protein	GO:0003676	nucleic acid binding	MF	IEA
PTTG_07099	Uncharacterized protein	GO:0003676	nucleic acid binding	MF	IEA
PTTG_07099	Uncharacterized protein	GO:0008270	zinc ion binding	MF	IEA
PTTG_07170	Uncharacterized protein	GO:0003676	nucleic acid binding	MF	IEA
PTTG_07170	Uncharacterized protein	GO:0008270	zinc ion binding	MF	IEA
PTTG_07170	Uncharacterized protein	GO:0046872	metal ion binding	MF	IEA
PTTG_07216	Uncharacterized protein	GO:0003676	nucleic acid binding	MF	IEA
PTTG_07216	Uncharacterized protein	GO:0008270	zinc ion binding	MF	IEA
PTTG_07292	Uncharacterized protein	GO:0007018	microtubule-based movement	BP	IEA
PTTG_07292	Uncharacterized protein	GO:0003777	microtubule motor activity	MF	IEA
PTTG_07292	Uncharacterized protein	GO:0005524	ATP binding	MF	IEA
PTTG_07292	Uncharacterized protein	GO:0000166	nucleotide binding	MF	IEA
PTTG_07292	Uncharacterized protein	GO:0008152	metabolic process	BP	IEA
PTTG_07390	Uncharacterized protein	GO:0008270	zinc ion binding	MF	IEA
PTTG_08039	Uncharacterized protein (Fragment)	GO:0046872	metal ion binding	MF	IEA
PTTG_08047	Uncharacterized protein	GO:0003676	nucleic acid binding	MF	IEA
PTTG_08047	Uncharacterized protein	GO:0008270	zinc ion binding	MF	IEA
PTTG_08048	Uncharacterized protein	GO:0030554	adenyl nucleotide binding	MF	IEA
PTTG_08062	Uncharacterized protein	GO:0005085	guanyl-nucleotide exchange factor activity	MF	IEA
PTTG_08062	Uncharacterized protein	GO:0051056	regulation of small GTPase mediated signal transduction	BP	IEA
PTTG_08062	Uncharacterized protein	GO:0043547	positive regulation of GTPase activity	BP	IEA
PTTG_08062	Uncharacterized protein	GO:0007264	small GTPase mediated signal transduction	BP	IEA
PTTG_08062	Uncharacterized protein	GO:0005622	intracellular	CC	IEA
PTTG_08381	Uncharacterized protein	GO:0003676	nucleic acid binding	MF	IEA
PTTG_08477	Uncharacterized protein	GO:0000922	spindle pole	CC	IEA
PTTG_08477	Uncharacterized protein	GO:0005815	microtubule organizing center	CC	IEA
PTTG_08477	Uncharacterized protein	GO:0000226	microtubule cytoskeleton organization	BP	IEA
PTTG_08956	Uncharacterized protein	GO:0003676	nucleic acid binding	MF	IEA
PTTG_08956	Uncharacterized protein	GO:0005524	ATP binding	MF	IEA
PTTG_08956	Uncharacterized protein	GO:0004386	helicase activity	MF	IEA
PTTG_08956	Uncharacterized protein	GO:0016787	hydrolase activity	MF	IEA
PTTG_08956	Uncharacterized protein	GO:0008152	metabolic process	BP	IEA
PTTG_09092	Uncharacterized protein (Fragment)	GO:0003677	DNA binding	MF	IEA
PTTG_09256	Uncharacterized protein	GO:0003677	DNA binding	MF	IEA
PTTG_09295	Uncharacterized protein	GO:0000287	magnesium ion binding	MF	IEA
PTTG_09295	Uncharacterized protein	GO:0055114	oxidation-reduction process	BP	IEA
PTTG_09295	Uncharacterized protein	GO:0051287	NAD binding	MF	IEA
PTTG_09295	Uncharacterized protein	GO:0016616	oxidoreductase activity, acting on the CH-OH group of donors, NAD or NADP as acceptor	MF	IEA
PTTG_09478	Uncharacterized protein	GO:0003676	nucleic acid binding	MF	IEA
PTTG_09478	Uncharacterized protein	GO:0008270	zinc ion binding	MF	IEA
PTTG_09557	Uncharacterized protein	GO:0005524	ATP binding	MF	IEA
PTTG_09612	Uncharacterized protein	GO:0006412	translation	BP	IEA
PTTG_09612	Uncharacterized protein	GO:0000166	nucleotide binding	MF	IEA
PTTG_09612	Uncharacterized protein	GO:0003735	structural constituent of ribosome	MF	IEA
PTTG_09612	Uncharacterized protein	GO:0005840	ribosome	CC	IEA
PTTG_09612	Uncharacterized protein	GO:0005622	intracellular	CC	IEA
PTTG_09886	Uncharacterized protein	GO:0003676	nucleic acid binding	MF	IEA
PTTG_09886	Uncharacterized protein	GO:0005524	ATP binding	MF	IEA
PTTG_10386	Nicotinate phosphoribosyltransferase (EC 6.3.4.21)	GO:0004514	nicotinate-nucleotide diphosphorylase (carboxylating) activity	MF	IEA
PTTG_10386	Nicotinate phosphoribosyltransferase (EC 6.3.4.21)	GO:0019363	pyridine nucleotide biosynthetic process	BP	IEA
PTTG_10386	Nicotinate phosphoribosyltransferase (EC 6.3.4.21)	GO:0009435	NAD biosynthetic process	BP	IEA
PTTG_10386	Nicotinate phosphoribosyltransferase (EC 6.3.4.21)	GO:0016874	ligase activity	MF	IEA
PTTG_10386	Nicotinate phosphoribosyltransferase (EC 6.3.4.21)	GO:0016740	transferase activity	MF	IEA
PTTG_10440	Uncharacterized protein	GO:0003676	nucleic acid binding	MF	IEA
PTTG_10440	Uncharacterized protein	GO:0008270	zinc ion binding	MF	IEA
PTTG_10592	Uncharacterized protein (Fragment)	GO:0005634	nucleus	CC	IEA
PTTG_10592	Uncharacterized protein (Fragment)	GO:0006397	mRNA processing	BP	IEA
PTTG_10592	Uncharacterized protein (Fragment)	GO:0004721	phosphoprotein phosphatase activity	MF	IEA
PTTG_10592	Uncharacterized protein (Fragment)	GO:0016311	dephosphorylation	BP	IEA
PTTG_10757	Uncharacterized protein (Fragment)	GO:0003677	DNA binding	MF	IEA
PTTG_10781	Uncharacterized protein	GO:0015074	DNA integration	BP	IEA
PTTG_10781	Uncharacterized protein	GO:0003677	DNA binding	MF	IEA
PTTG_10781	Uncharacterized protein	GO:0006310	DNA recombination	BP	IEA
PTTG_10952	Uncharacterized protein	GO:0003676	nucleic acid binding	MF	IEA
PTTG_10952	Uncharacterized protein	GO:0008270	zinc ion binding	MF	IEA
PTTG_11028	Uncharacterized protein	GO:0003676	nucleic acid binding	MF	IEA
PTTG_11028	Uncharacterized protein	GO:0000166	nucleotide binding	MF	IEA
PTTG_11352	Uncharacterized protein	GO:0007018	microtubule-based movement	BP	IEA
PTTG_11352	Uncharacterized protein	GO:0003777	microtubule motor activity	MF	IEA
PTTG_11352	Uncharacterized protein	GO:0008152	metabolic process	BP	IEA
MF: molecular function; BP: biological process; CC: cellular component.
IEA: Inferred from Electronic Annotation.
