# Supplementary material for: Comparative Genomics Integrated with Association Analysis Identifies Candidate Effector Genes Corresponding to Lr20 in Phenotype-Paired Puccinia triticina Isolates from Australia
Source: Front Plant Sci. 2017 Feb 9;8:148. doi: 10.3389/fpls.2017.00148 (PMC5298990; doi:10.3389/fpls.2017.00148)
Supplement: Supplementary file 4 [file DataSheet4.xlsx]

## Sheet: Sheet1
Additional file 4: Genes differed in the counts of NSY mutations between Lr20 avirulent and virulent groups
		Avirulence for LR20										Gain of Virulence for LR20
	Mutant Pair -->	1	2	6	7	9	10	11	12	13	14	1	2	6	7	9	10	11	12	13	14
GeneLocus	Description	760285	790197	730003	60-L-2	630550	750299	740408	700575	900084	89-L-1	630846	670028	66-L-3	64-L-3	BCL75	700201	740606	QWRI	900273	890155	p value	Avg counts.vir	Avg counts.avr	VIR vs AV
PTTG_30440	hypothetical protein	15	18	19	16	17	16	17	16	14	12	23	21	20	19	20	20	21	18	13	20	0.001775	19.5	1.95	More
PTTG_25532	hypothetical protein	1	5	3	0	1	3	3	2	2	2	3	3	3	0	6	3	5	4	5	6	0.00979	3.8	0.38	More
PTTG_12605	hypothetical protein	10	9	9	9	11	9	11	9	9	10	11	11	12	10	11	8	11	11	11	11	0.010013	10.7	1.07	More
PTTG_25263	hypothetical protein	2	1	2	1	2	2	2	1	1	2	1	1	1	1	1	1	1	1	1	1	0.010836	1	0.1	Less
PTTG_29517	hypothetical protein	6	7	7	6	6	6	6	6	6	7	7	7	8	7	6	7	8	7	6	8	0.012687	7.1	0.71	More
PTTG_27056	hypothetical protein	34	37	35	37	36	32	37	33	38	33	30	32	31	31	32	35	34	32	34	35	0.013088	32.6	3.26	Less
PTTG_30477	hypothetical protein	10	8	9	6	8	9	10	10	8	8	7	8	7	5	7	8	6	9	8	7	0.013174	7.2	0.72	Less
PTTG_29792	hypothetical protein	2	4	4	3	4	3	3	3	2	1	3	4	4	4	4	4	4	4	0	4	0.014181	3.5	0.35	More
PTTG_30700	hypothetical protein	10	10	12	11	12	14	10	11	13	11	9	13	10	10	12	6	9	8	9	9	0.014451	9.5	0.95	Less
PTTG_00421	hypothetical protein	1	0	0	1	0	0	1	1	2	2	0	0	4	4	0	3	0	2	2	1	0.015152	1.6	0.16	More
PTTG_30953	hypothetical protein	5	3	3	4	3	5	4	3	3	3	2	2	3	3	2	2	4	4	2	2	0.017277	2.6	0.26	Less
PTTG_27257	hypothetical protein	1	3	2	3	4	3	2	4	2	1	4	4	4	4	3	4	4	3	2	4	0.020449	3.6	0.36	More
PTTG_01276	hypothetical protein	7	13	10	1	11	10	9	8	10	9	10	13	12	1	11	12	12	12	12	11	0.024887	10.6	1.06	More
PTTG_26100	hypothetical protein	4	5	4	3	5	5	3	5	3	3	5	5	7	5	6	5	6	5	3	4	0.026305	5.1	0.51	More
PTTG_30540	hypothetical protein	4	4	5	4	5	6	7	5	8	7	5	5	3	4	5	1	4	3	5	1	0.027063	3.6	0.36	Less
PTTG_11148	hypothetical protein	5	4	4	3	4	3	4	2	4	3	2	3	3	2	3	3	3	2	3	4	0.027452	2.8	0.28	Less
PTTG_04781	hypothetical protein	10	11	10	8	11	10	10	11	5	5	11	11	11	11	11	12	11	10	5	12	0.028069	10.5	1.05	More
PTTG_04072	hypothetical protein	4	4	4	4	4	4	4	4	14	7	3	3	4	4	3	4	3	4	11	3	0.029293	4.2	0.42	Less
PTTG_26961	hypothetical protein	6	8	8	7	8	9	8	8	5	5	8	9	9	9	8	8	9	9	5	9	0.029639	8.3	0.83	More
PTTG_28320	hypothetical protein	5	5	4	7	5	5	5	4	5	4	4	4	4	6	5	4	4	4	4	4	0.030808	4.3	0.43	Less
PTTG_28618	hypothetical protein	2	4	2	2	1	2	2	1	2	2	1	1	1	1	2	1	1	1	2	2	0.030808	1.3	0.13	Less
PTTG_30736	hypothetical protein	4	5	4	4	6	3	4	4	3	3	4	5	5	4	4	5	5	5	6	4	0.032086	4.7	0.47	More
PTTG_26410	hypothetical protein	1	1	1	1	1	1	1	2	1	1	2	2	1	2	2	2	2	1	1	1	0.03227	1.6	0.16	More
PTTG_08971	hypothetical protein	3	3	3	3	3	3	3	3	3	3	3	4	4	3	3	3	3	4	4	4	0.032508	3.5	0.35	More
PTTG_28931	hypothetical protein	3	3	3	2	3	3	2	2	15	16	2	2	2	2	2	3	2	2	14	2	0.032757	3.3	0.33	Less
PTTG_00409	hypothetical protein	5	6	6	5	6	6	7	3	4	4	6	7	6	6	6	7	8	6	5	7	0.035723	6.4	0.64	More
PTTG_30212	hypothetical protein	5	5	5	6	5	5	5	5	6	10	4	5	4	4	5	5	3	5	8	5	0.035723	4.8	0.48	Less
PTTG_29697	hypothetical protein	9	8	8	8	10	9	8	9	9	7	10	13	9	8	12	11	11	10	8	8	0.037823	10	1	More
PTTG_29299	hypothetical protein	6	9	7	4	3	7	5	4	5	8	2	5	3	2	3	4	3	6	5	6	0.039815	3.9	0.39	Less
PTTG_04768	hypothetical protein	1	1	3	2	1	2	2	2	1	2	2	1	4	3	3	1	4	3	2	3	0.039869	2.6	0.26	More
PTTG_30874	hypothetical protein	2	0	2	2	2	0	1	2	1	2	1	1	0	1	0	2	1	1	1	1	0.040559	0.9	0.09	Less
PTTG_02074	hypothetical protein	7	4	3	1	3	3	3	7	0	1	2	2	3	1	2	2	3	2	1	2	0.042239	2	0.2	Less
PTTG_31096	hypothetical protein	3	1	0	2	2	2	3	1	1	2	3	3	0	4	4	2	5	2	2	2	0.043562	2.7	0.27	More
PTTG_01642	hypothetical protein	1	1	1	0	1	1	2	1	1	2	2	1	2	0	2	0	1	2	2	1	0.044508	1.3	0.13	More
PTTG_30593	hypothetical protein	3	4	3	0	4	4	4	4	3	3	4	5	4	0	4	4	5	5	3	5	0.04492	3.9	0.39	More
PTTG_30554	hypothetical protein	2	2	2	2	2	2	2	3	2	2	2	3	3	3	2	3	2	4	3	2	0.049536	2.7	0.27	More
PTTG_27345	hypothetical protein	6	4	7	5	9	6	4	6	8	7	5	4	4	5	4	5	5	4	8	4	0.050055	4.8	0.48	Less
PTTG_09026	hypothetical protein	0	1	1	3	2	3	5	6	1	1	4	5	3	4	4	5	6	4	3	2	0.050272	4	0.4	More
PTTG_28253	hypothetical protein	3	4	3	2	3	4	3	3	3	4	4	4	4	2	4	4	4	4	4	4	0.053	3.8	0.38	More
PTTG_03037	hypothetical protein	7	7	7	6	6	5	6	6	6	6	6	6	5	5	6	5	6	5	6	6	0.054039	5.6	0.56	Less
PTTG_11022	hypothetical protein	2	1	2	1	2	1	2	1	1	1	1	1	1	1	1	1	1	1	1	1	0.05418	1	0.1	Less
PTTG_28352	hypothetical protein	1	1	2	2	1	2	1	2	2	2	2	2	2	2	2	2	2	2	2	2	0.05418	2	0.2	More
PTTG_30111	hypothetical protein	1	1	1	1	1	1	1	1	1	1	1	2	2	2	1	2	1	1	1	1	0.05418	1.4	0.14	More
PTTG_30568	hypothetical protein	4	5	5	4	5	5	5	5	4	4	5	5	5	5	5	5	5	5	5	6	0.05418	5.1	0.51	More
PTTG_25708	hypothetical protein	3	4	3	4	4	3	3	4	3	3	4	3	4	5	3	4	4	5	4	4	0.055825	4	0.4	More
PTTG_05519	hypothetical protein	1	1	1	1	1	1	1	2	1	1	2	1	1	1	3	3	2	3	1	1	0.057276	1.8	0.18	More
PTTG_29487	hypothetical protein	5	5	6	3	4	6	6	5	5	2	6	6	6	6	6	7	7	6	2	5	0.059105	5.7	0.57	More
PTTG_26469	hypothetical protein	3	6	6	0	6	6	6	6	6	6	4	7	4	0	5	4	5	4	6	3	0.061045	4.2	0.42	Less
PTTG_05355	hypothetical protein	8	9	7	8	8	10	8	8	5	9	9	8	6	8	6	7	7	7	6	6	0.064864	7	0.7	Less
PTTG_30470	hypothetical protein	10	8	9	7	11	9	8	11	6	12	8	8	8	6	10	7	7	6	9	6	0.066531	7.5	0.75	Less
PTTG_08970	hypothetical protein	2	3	3	2	3	3	3	3	3	3	3	4	3	4	3	3	3	3	4	3	0.066563	3.3	0.33	More
PTTG_31032	hypothetical protein	8	4	7	6	6	5	8	5	5	6	5	5	5	7	5	4	3	4	7	2	0.066672	4.7	0.47	Less
PTTG_26565	hypothetical protein	13	13	14	14	13	14	14	15	17	16	14	13	12	14	12	13	11	14	15	12	0.066802	13	1.3	Less
PTTG_26575	hypothetical protein	11	11	11	0	11	11	11	12	9	9	12	11	11	0	12	13	12	11	9	13	0.067009	10.4	1.04	More
PTTG_25381	hypothetical protein	9	9	9	9	9	9	9	7	8	8	7	7	7	9	9	7	9	7	8	9	0.06718	7.9	0.79	Less
PTTG_30280	hypothetical protein	1	2	0	1	2	3	0	3	0	0	3	3	3	2	3	3	2	3	3	3	0.068681	2.8	0.28	More
PTTG_29295	hypothetical protein	3	4	4	3	3	3	5	4	6	6	6	6	4	4	4	5	6	6	6	5	0.069703	5.2	0.52	More
PTTG_04402	hypothetical protein	4	4	4	4	4	5	5	4	4	4	4	5	4	5	5	4	5	5	5	5	0.069779	4.7	0.47	More
PTTG_08633	hypothetical protein	26	28	27	22	24	26	25	32	23	24	29	28	26	29	26	29	28	27	23	29	0.069908	27.4	2.74	More
PTTG_10295	hypothetical protein	0	2	5	0	3	0	0	4	2	0	2	2	2	0	2	2	0	2	0	2	0.070707	1.4	0.14	Less
PTTG_30166	hypothetical protein	3	4	3	2	4	3	4	2	3	3	4	4	4	4	4	4	3	4	3	3	0.071889	3.7	0.37	More
PTTG_29599	hypothetical protein	9	9	10	6	10	9	11	11	10	9	10	11	10	7	11	12	11	11	9	12	0.072268	10.4	1.04	More
PTTG_27307	hypothetical protein	8	8	8	5	9	8	8	8	12	13	8	7	7	5	7	8	7	8	13	7	0.073925	7.7	0.77	Less
PTTG_30712	hypothetical protein	3	3	3	1	3	3	3	3	2	2	3	3	3	0	3	3	3	3	6	3	0.074303	3	0.3	More
PTTG_30366	hypothetical protein	2	8	6	5	8	9	11	9	4	7	6	5	3	9	3	4	4	5	3	6	0.07596	4.8	0.48	Less
PTTG_25498	hypothetical protein	2	3	3	0	2	2	3	2	3	3	2	2	2	0	2	2	2	2	3	2	0.076923	1.9	0.19	Less
PTTG_11141	hypothetical protein	25	25	25	25	24	22	23	21	22	24	25	25	23	24	25	25	23	26	25	26	0.077334	24.7	2.47	More
PTTG_30828	hypothetical protein	12	12	11	12	13	13	14	13	12	12	13	13	13	15	13	13	14	13	12	12	0.077518	13.1	1.31	More
PTTG_30565	hypothetical protein	8	11	11	10	9	11	8	12	12	10	8	10	8	7	10	10	9	9	10	9	0.078612	9	0.9	Less
PTTG_30926	hypothetical protein	4	4	4	4	4	4	5	4	4	5	4	5	4	4	5	5	5	4	6	4	0.078709	4.6	0.46	More
PTTG_08831	hypothetical protein	2	2	2	0	2	2	2	1	2	2	1	1	1	0	2	1	2	1	2	2	0.079391	1.3	0.13	Less
PTTG_26773	hypothetical protein	3	4	4	3	3	4	4	4	2	2	4	4	4	4	4	4	4	4	2	4	0.080495	3.8	0.38	More
PTTG_29630	hypothetical protein	15	15	13	15	17	14	17	17	15	13	15	12	14	15	12	15	15	12	15	13	0.081545	13.8	1.38	Less
PTTG_26730	hypothetical protein	3	3	2	2	3	3	3	3	4	3	3	3	3	3	3	1	1	1	3	1	0.082996	2.2	0.22	Less
PTTG_29230	hypothetical protein	2	2	2	1	2	2	2	1	3	2	1	1	1	1	1	2	2	1	3	1	0.083332	1.4	0.14	Less
PTTG_30216	hypothetical protein	28	30	27	25	30	26	28	16	10	10	33	28	33	33	33	32	27	20	10	27	0.083624	27.6	2.76	More
PTTG_30113	hypothetical protein	1	4	4	2	4	3	3	1	5	4	5	4	5	5	5	3	4	2	4	4	0.084133	4.1	0.41	More
PTTG_10583	hypothetical protein	5	7	5	9	6	6	8	6	5	6	6	10	5	8	9	7	6	8	9	9	0.084198	7.7	0.77	More
PTTG_29762	hypothetical protein	7	7	7	8	6	7	9	6	12	12	6	6	6	7	7	6	7	6	12	7	0.084219	7	0.7	Less
PTTG_29733	hypothetical protein	3	3	4	5	4	3	4	2	5	3	3	2	3	4	3	2	3	3	3	3	0.08476	2.9	0.29	Less
PTTG_03080	hypothetical protein	6	6	6	6	6	6	6	6	6	6	7	6	6	6	6	7	6	6	7	8	0.086687	6.5	0.65	More
PTTG_28188	hypothetical protein	8	7	10	9	6	9	10	9	11	9	6	9	8	8	7	9	8	6	9	7	0.08738	7.7	0.77	Less
PTTG_03259	hypothetical protein	10	15	15	15	14	15	15	15	15	15	14	11	13	15	14	14	15	15	14	14	0.087965	13.9	1.39	Less
PTTG_01982	hypothetical protein	4	3	5	4	2	4	4	3	3	3	2	3	5	3	5	1	2	1	3	2	0.088896	2.7	0.27	Less
PTTG_25496	hypothetical protein	2	2	2	0	2	2	2	1	1	1	1	1	1	0	2	1	2	1	1	2	0.088935	1.2	0.12	Less
PTTG_02875	hypothetical protein	2	4	4	2	4	4	4	3	1	1	4	3	5	3	5	5	4	4	1	5	0.089415	3.9	0.39	More
PTTG_06325	hypothetical protein	2	1	1	2	1	1	2	1	2	2	1	2	2	2	2	2	2	2	2	2	0.089426	1.9	0.19	More
PTTG_27478	hypothetical protein	2	2	2	2	1	2	2	2	2	1	2	1	1	1	2	2	2	1	1	2	0.089426	1.5	0.15	Less
PTTG_27197	hypothetical protein	12	10	9	10	13	13	11	8	8	8	11	13	14	13	11	13	12	9	9	12	0.090032	11.7	1.17	More
PTTG_29735	hypothetical protein	12	10	9	11	11	12	11	11	13	15	11	14	12	16	11	11	12	15	15	14	0.090985	13.1	1.31	More
PTTG_28623	hypothetical protein	7	8	8	7	8	7	8	7	6	5	8	8	8	7	8	8	8	8	6	8	0.091212	7.7	0.77	More
PTTG_11461	hypothetical protein	3	4	3	3	4	4	3	4	1	2	5	4	5	4	3	5	3	5	2	3	0.092035	3.9	0.39	More
PTTG_09933	hypothetical protein	5	5	6	2	6	3	6	5	4	4	6	6	6	6	6	6	6	4	5	5	0.092836	5.6	0.56	More
PTTG_27873	hypothetical protein	2	3	3	2	2	3	3	2	2	2	3	3	3	2	3	3	3	3	2	3	0.094189	2.8	0.28	More
PTTG_28980	hypothetical protein	5	6	2	6	5	6	5	5	10	8	6	5	3	4	4	4	5	4	10	4	0.095163	4.9	0.49	Less
PTTG_25257	hypothetical protein	2	2	2	1	3	4	5	2	1	1	1	5	5	5	4	5	4	2	4	1	0.095369	3.6	0.36	More
PTTG_03306	hypothetical protein	6	6	4	6	5	4	6	6	2	2	6	6	7	6	6	6	6	5	2	6	0.095975	5.6	0.56	More
PTTG_30101	hypothetical protein	11	10	11	13	9	10	9	12	8	12	14	12	15	12	11	15	10	10	10	13	0.096625	12.2	1.22	More
PTTG_30474	hypothetical protein	9	8	11	6	8	8	8	9	7	7	10	11	9	6	10	11	10	8	7	12	0.09761	9.4	0.94	More
PTTG_02340	hypothetical protein	9	9	9	9	9	9	9	8	11	11	8	8	8	9	10	8	9	8	11	9	0.098303	8.8	0.88	Less
PTTG_26062	hypothetical protein	5	5	6	6	7	5	6	5	7	7	5	5	5	6	5	5	5	5	9	5	0.098357	5.5	0.55	Less
PTTG_07059	hypothetical protein	3	4	2	3	5	6	6	5	6	3	4	3	4	3	3	4	3	3	3	3	0.098703	3.3	0.33	Less
PTTG_06844	hypothetical protein	7	7	7	7	7	4	7	7	7	7	3	3	4	7	6	7	7	7	7	3	0.099071	5.4	0.54	Less
PTTG_00709	hypothetical protein	20	26	28	17	24	22	18	20	17	15	27	28	26	28	30	23	23	24	18	15	0.099234	24.2	2.42	More
p value is from Wilcoxon Rank sum test; genes with p<0.05 are highlighted in bold.
Avg counts.avr: average NSY SNP counts in the Lr20 avirulent group; Avg counts. vir: average NSY SNP counts in the Lr20 virulent group.
VIR vs. AV: the NSY SNP counts in the VIR group compared to the AVR group.
